# Supplementary material for: A synthetic nanobody targeting RBD protects hamsters from SARS-CoV-2 infection
Source: Nat Commun. 2021 Jul 30;12:4635. doi: 10.1038/s41467-021-24905-z (PMC8324831; doi:10.1038/s41467-021-24905-z)
Supplement: Supplementary file 4 — Supplementary Data 1 [file 41467_2021_24905_MOESM4_ESM.xlsx]

## Sheet: Sybody_sequence_FSEC_results
Sybody	FSEC shifta	Sequenceb
Concave
SR1	Y	QVQLVESGGGLVQAGGSLRLSCAASGFPVAAYEMEWYRQAPGKEREWVAAINSMGDQTYYADSVKGRFTISRDNAKNTVYLQMNSLKPEDTAVYYCYVYVGFSYIGQGTQVTVS
SR2	N	QVQLVESGGGLVQAGGSLRLSCAASGFPVKQQEMTWYRQAPGKEREWVAAIESNGHGTEYADSVKGRFTISRDNAKNTVYLQMNSLKPEDTAVYYCYVYVGQSYIGQGTQVTVS
SR3	N	QVQLVESGGGLVQAGGSLRLSCAASGFPVWQEEMEWYRQAPGKEREWVAAITSYGDTTYYADSVKGRFTISRDNAKNTVYLQMNSLKPEDTAVYYCVVYVGGTYIGQGTQVTVS
SR4	Y	QVQLVESGGGLVQAGGSLRLSCAASGFPVYSWNMWWYRQAPGKEREWVAAIESHGDSTRYADSVKGRFTISRDNAKNTVYLQMNSLKPEDTAVYYCYVWVGHTYYGQGTQVTVS
SR5	Y	QVQLVESGGGLVQAGGSLRLRCAASGFPVETTEMEWYRQAPGKEREWVAAISSYGSETYYADSVKGRFTISRDNAKNTVYLQMNSLKPEDTAVYYCYVYVGTSYLGQGTQVTVS
SR6	N	QVQLVESGGGLVQAGGSLRLSCAASGFPVGQQEMTWYRQAPGKEREWVAAILSEGNGTEYADSVKGRFTISRDNAKNTVYLQMNSLKPEDTAVYYCAVYVGATYIGQGTQVTVS
SR7	Y	QVQLVESGGGLVQAGGSLRLSCAASGFPVWSNEMEWYRQAPGKEREWVAAITSYGTTEYADSVKGRFTISRDNAKNTVYLQMNSLKPEDTAVYYCYVYVGYSYIGQGTQVTVS
SR8	N	QVQLVESGGGLVQAGGSLRLSCAASGFPVYKREMTWYRQAPGKEREWVAAISSKGVHTEYADSVKGRFTISRDNAKNTVYLQMNSLKPEDTAVYYCYVYVGKSYIGQGTQVTVS
SR9	N	QVQLVESGGGLVQAGGSLRLSCAASGFPVIAYEMEWYRQAPGKEREWVAAITSSGTSTYYADSVKGRFTISRDNAKNTVYLQMNSLKPEDTAVYYCYVYVGQSYLGQGTQVTVS
SR10	N	QVQLVESGGGLVQAGGSLRLSCAASGFPVNKREMTWYRQAPGKEREWVAAITSEGRSTEYADSVKGRFTISRDNAKNTVYLQMNSLKPEDTAVYYCYVFVGSSYIGQGTQVTVS
SR11	N	QVQLVESGGGLVQAGGSLRLSCAASGFPVYSMEMEWYRQAPGKEREWVAAISSWGNETHYADSVKGRFTISRDNAKNTVYLQMNSLKPEDTAVYYCYVYVGASYIGQGTQVTVS
SR12	N	QVQLVESGGGLVQAGGSLRLSCAASGFPVNMQEMEWYRQAPGKEREWVAAISSTGWVTYYADSVKGRFTISRDNAKNTVYLQMNSLKPEDTAVYYCYVYVGASYIGQGTQVTVS
SR13	Y	QVQLVESGGGLVQAGGSLRLSCAASGFPVDYMEMEWFRQAPGKEREWVAAITSNGRETYYADSVKGRFTVSRDNAKNTVYLQMNSLKPEDTAVYYCYVYVGSSYIGQGTQVTVS
SR14	N	QVQLVESGGGLVQAGGSLRLSCAASGFPVDSEEMTWYRQAPGKEREWVAAITSDGDITEYADSVKGRFTISRDNAKNTVYLQMNSLKPEDTAVYYCYVWVGRSYLGQGTQVTVS
SR15	N	QVQLVESGGGLVQAGGSLRLSCAASGFPVKHAEMEWYRQAPGKEREWVAAISSNGSETYYADSVKGRFTISRDNAKNTVYLQMNSLKPEDTAVYYCYVWVGQSYIGQGTQVTVS
SR16	N	QVQLVESGGGLVQAGGSLRLSCAASGFPVKKYEMTWYRQAPGKEREWVAAITSKGTYTYYADSVKGRFTISRDNAKNTVYLQMNSLKPEDTAVYYCYVYVGYSYLGQGTQVTVS
SR17	N	QVQLVESGGGLVQAGGSLRLSCAASGFPVEGSEMEWYRQAPGKEREWVAAIESNGTHTHYADSVKGRFTISRDNAKNTVYLQMNSLKPEDTAVYYCYVYVGAGYIGQGTQVTVS
SR18	Y	QVQLVESGGGLVQAGGSLRLSCAASGFPVWFQEMEWYRQAPGKEREWVAAISSQGTHTYYADSVKGRFTISRDNAKNTVYLQMNSLKPEDTAVYYCYVYVGASYLGQGTQVTVS
SR19	N	QVQLVESGGGLVQAGGSLRLSCAASGFPVNTMEMEWYRQAPGKEREWVAAINSSGQETYYADSVKGRFTISRDNAKNTVYLQMNSLKPEDTAVYYCYVYVGQSYIGQGTQVTVS
SR20	N	QVQLVESGGGLVQAGGSLRLSCAASGFPVTSYEMEWYRQAPGKEREWVAAIASWGYHTYYADSVKGRFTISRDNAKNTVYLQMNSLKPEDTAVYYCYVYVGGSYIGQGTQVTVS
SR21	N	QVQLVESGGGLVQAGGSLRLSCAASGFPVSKTEMEWYRQAPGKEREWVAAIASAGAETYYADSVKGRFTISRDNAKNTVYLQMNSLKPEDTAVYYCYVYVGQSYIGQGTQVTVS
SR22	N	QVQLVESGGGLVQAGGSLRLSCAASGFPVASHEMEWYRQAPGKEREWVAAIASSGQWTYYADSVKGRFTISRDNAKNTVYLQMNSLKPEDTAVYYCYVYVGQSYIGQGTQVTVS
SR23	N	QVQLVESGGGLVQAGGSLRLSCAASGFPVYTSEMEWYRQAPGKEREWVAAIASTGAETAYADSVKGRFTISRDNAKNTVYLQMNSLKPEDTAVYYCYVYVGRSYIGQGTQVTVS
SR24	N	QVQLVESGGGLVQAGGSLRLSCAASGFPVNAMEMTWYRQAPGKEREWVAAIMSEGTWTEYADSVKGRFTISRDNAKNTVYLQMNSLKPEDTAVYYCYVYVGASYIGQGTQVTVS
SR25	N	QVQLVESGGGLVQAGGSLRLSCAASGFPVNTAEMVWYRQAPGKEREWVAAIYSEGPITEYADSVKGRFTISRDNAKNTVYLQMNSLKPEDTAVYYCYVYVGSSYIGQGTQVTVS
SR26	N	QVQLVESGGGLVQAGGSLRLSCAASGFPVNTREMEWYRQAPGKEREWVAAISSNGHKTYYADSVKGRFTISRDNAKNTVYLQMNSLKPEDTAVYYCYVYVGRSYIGQGTQVTVS
SR27	N	QVQLVESGGGLVQAGGSLRLSCAASGFPVWEAEMEWYRQAPGKEREWVAAISSIGTSTAYADSVKGRFTISRDNAKNTVYLQMNSLKPEDTAVYYCIVYVGKTYIGQGTQVTVS
SR28	N	QVQLVESGGGLVQAGGSLRLSCAASGFPVKMAEMEWYRQAPGKEREWVAAIQSAGRETYYADSVKGRFTISRDNAKNTVYLQMNSLKPEDTAVYYCYVYVGAGYIGQGTQVTVS
SR29	N	QVQLVESGGGLVQAGGSLRLSCAASGFPVSQREMTWYRQAPGKEREWVAAIESEGEQTEYADSVKGRFTISRDNAKNTVYLQMNSLKPEDTAVYYCYVYVGRSYIGQGTQVTVS
SR30	N	QVQLVESGGGLVQAGGSLRLSCAASGFPVRKHEMEWYRQAPGKEREWVAAISSKGSNTYYADSVKGRFTISRDNAKNTVYLQMNSLKPEDTAVYYCYVYVGASYIGQGTQVTVS
SR31	Y	QVQLVESGGGLVQAGGSLRLSCAASGFPVWQGEMAWYRQAPGKEREWVAAISSMGYKTYYADSVKGRFTISRDNAKNTVYLQMNSLKPEDTAVYYCAVMVGFWYAGQGTQVTVS
SR32	N.D.	QVQLVESGGGLVQAGGSLRLSCAASGFPVNVAKMAWYRQAPGKEREWVAAIDSHGAQTHYADSVKGRFTISRDNAKNTVYLQMNSLKPEDTAVYYCAVHVGFWYAGQGTQVTVS
SR33	N	QVQLVESGGGLVQAGGSLRLSCAASGFPVGSNEMEWYRQAPGKEREWVAAIQSSGVFTYYADSVKGRFTISRDNAKNTVYLQMNSLKPEDTAVYYCYVYVGGSYLGQGTQVTVS
SR34	Y	QVQLVESGGGLVQAGGSLRLSCAAGGFPVKDHEMEWYRQAPGKEREWVAAITSSGWGTNTYYADSVKGRFTISRDNAKNTVYLQMNSLKPEDTAVYYCYVYVGSSYIGQGTQVTVS
SR35	N	QVQLVESGGGLVQAGGSLRLSCAASGFPVKHQTMEWYRQAPGKEREWVAAIMSKGRKTEYADSVKGRFTISRDNAKNTVYLQMNSLKPEDTAVYHCHVYVGATYFGQGTQVTVS
SR36	N	QVQLVESGGGLVQAGGSLRLSCAASGFPVYMEEMEWYRQAPGKEREWVAAIASYGSETYYADSVKGRFTISRDNAKNTVYLQMNSLKPEDTAVYYCYVYVGQSYIGQGTQVTVS
SR37	N	QVQLVESGGGLVQAGGSLRLSCAASGFPVSTAEMTWYRQAPGKEREWVAAIESYGNSTEYADSVKGRFTISRDNAKNTVYLQMNSLKPEDTAVYYCYVYVGYSYIGQGTQVTVS
SR38	Y	QVQLVESGGGLVQAGGSLRLSCAASGFPVNQEEMEWYRQAPGKEREWVAAIKSWGTLTAYADSVKGRFTISRDNAKNTVYLQMNSLKPEDTAVYYCAVHVGQTYIGQGTQVTVS
SR39	N	QVQLVESGGGLVQAGGSLRLSCAASGFPVDASEMEWYRQAPGKEREWVAAIESQGYETYYADSVKGRFTISRDNAKNTVYLQMNSLKPEDTAVYYCYVYVGSSYIGQGTQVTVS
SR40	N	QVQLVESGGGLVQAGGSLRLSCAASGFPVDSQEMEWYRQAPGKEREWVAAISSNGKSTYYADSVKGRFTISRDNAKNTVYLQMNSLKPEDTAVYYCYVYVGLSYIGQGTQVTVS
SR41	N	QVQLVESGGGLVQAGGSLRLSCAASGFPVGSTEMEWYRQAPGKEREWVAAISSTGHYTHYADSVKGRFTISRDNAKNTVYLQMNSLKPEDTAVYYCYVYVGGSYLGQGTQVTVS
SR42	N	QVQLVESGGGLVQAGGSLRLSCAASGFPVQQREMTWYRQAPGKEREWVAAIMSKGVHTEYADSVKGRFTISRDNAKNTVYLQMNSLKPEDTAVYYCHVYVGASYFGQGTQVTVS
SR43	N.D.	QVQLVESGGGLVQAGGSLRLSCAASGFPVKKHEMEWYRQAPGKEREWVAAIQSKGYTTYYADSVKGRFTISRDNAKNTVYLQMNSLKPEDTAVYYCYVYVGESYIGQGTQVTVS
SR44	N.D.	QVQLVESGGGLVQAGGSLRLSCAASGFPVGTAQMAWYRQAPGKEREWVAAITSYGEYTLYADSVKGRFTISRDNAKNTVYLQMNSLKPEDTAVYYCAVHVGFWYTGQGTQVTVS
SR45	N.D.	QVQLVESGGGLVQAGGSLRLSCAASGFPVDNATMAWYRQAPGKEREWVAAIHSIGGYTTYADSVKGRFTISRDNAKNTVYLQMNSLKPEDTAVYYCVGVGKHYYGQGTQVTVS
SR46	N.D.	QVQLVESGGGLVQAGGSLRLSCAASGFPVFTENMHWYRQAPGKEREWVAAIYSYGVWTLYADSVKGRFTISRDNAKNTVYLQMNSLKPEDTAVYYCVVQVGEWYEGQGTQVTVS
SR47	N.D.	QVQLVESGGGLVQAGGSLRLSCAASGFPVKTETMHWYRQAPGKEREWVAAIYSYGTYTLYADSVKGRFTISRDNAKNTVYLQMNSLKPEDTAVYYCEVQVGEWYEGQGTQVTVS
SR48	N.D.	QVQLVESGGGLVQAGGSLRLSCAASGFPVNQNNMHWYRQAPGKEREWVAAIYSSGDFTLYADSVKGRFTISRDNAKNTVYLQMNSLKPEDTAVYYCEVQVGFWYTGQGTQVTVS
SR49	N.D.	QVQLVESGGGLVQAGGSLRLSCAASGFPVFHAYMAWYRQAPGKEREWVAAIESDGSSTHYADSVKGRFTISRDNAKNTVYLQMNSLKPEDTSVYYCAVLVGFWYAGQGTQVTVS
SR50	N.D.	QVQLVESGGGLVQAGGSLRLNCAASGFPVAQAVMAWYRQALGKEREWVAAMHSTGTYTAYADSVKGRFTISRDNAKNTVYLQMNSLKPEDTAVYYCAVHVGFWYAGQGTQVTVS
SR51	N.D.	QVQLVESGGGLVQAGGSLRLSCAASGFPVWESYMRWYRQAPGKEREWVAAIQSNGNNTWYADSVKGRFTISRDNAKNTVYLQMNSLKPEDTAVYYCVVYVGYEYHGQGTQVTVS
SR52	N.D.	QVQLVESGGGLVQAGGSLRLSCAASGFPVNNMEMTWYRQAPGKEREWVAAIASDGSYTEYADSVKGRFTISRDNAKNTVYLQMNSLKPEDTAVYYCYVWVGKSYIGQGTQVTVS
SR53	N.D.	QVQLVESGGGLVQAGGSLRLSCAASGFPVYSQHMHWYRQAPGKEREWVAAIYSNGTYTLYADSVKGRFTISRDNAKNTVYLQMNSLKPEDTAVYYCEVNVGEWYEGQGTQVTVS
SR54	N.D.	QVQLVESGGGLVQAGGSLRLSCAASGFPVSQARMHWYRQAPGKEREWVAAIGSSGDFTRYADSVKGRFTISRDNAKNTVYLQMNSLKPEDTAVYYCEVQVGQWYEGQGTQVTVS
SR55	N.D.	QVQLVESGGGLVQAGGSLRLSCAASGFPVDTTNMHWYRQAPGKEREWVAAIYSSGGFTLYADSVKGRFTISRDNAKNTVYLQMNSLKPEDTAVYYCTVWVGDWYEGQGTQVTVS
SR56	N.D.	QVQLVESGGGLVQAGGSLSLSCAASGFPVEHYGMYWYRQAPGKEREWVAAIRSDGQWTHYADSVKGRFTISRDNAKNTVYLQMNSLKPEDTAVYYCTVGVGSNYYGQGTQVTVS
SR57	N.D.	QVQLVESGGGLVQAGGSLRLSCAASGFPVEQAEMAWYRQAPGKEREWVAAIVSYGHSTYYADSVKGRFTISRDNAKNTVYLQMNSLKPEDTAVYYCAVFVGFWYAGQGTQVTVS
SR58	N.D.	QVQLVESGGGLVQAGGSLRLSCAASGFPVKQENMHWYRQAPGKEREWVAAIYSTGNFTLYADSVKGRFTISRDNAKNTVYLQMNSLKPEDTAVYYCAVQVGQWYEGQGTQVTVS
SR59	N.D.	QVQLVESGGGLVQAGGSLRLSCAASGFPVKTSRMYWYRQAPGKEREWVAAIISYGSVTFYADSVKGRFTISRDNAKNTVYLQMNSLKPEDTAVYYCYVYVGAQYWGQGTQVTVS
SR60	N.D.	QVQLVESGGGLVQAGGSLRLSCAASGFPVEHAQMAWYRQAPGKEREWVAAIQSYGSTTYYADSVKGRFTISRDNAKNTVYLQMNSLKPEDTAVYYCAVHVGFWYAGQGTQVTVS
SR61	N.D.	QVQLVESGGGLVQAGGSLRLSCAASGFPVDIAEMAWYRQAPGKEREWVAAIGSQGMTTHYADSVKGRFTISRDNAKNTVYLQMNSLKPEDTAVYYCAVHVGFWYAGQGTQVTVS
SR62	N.D.	QVQLVESGGGLVQAGGSLRLSCAASGFPVFQENMHWYRQAPGKEREWVAAIYSQGSYTLYADSVKGRFTISRDNAKNTVYLQMNSLKPEDTAVYYCEVNVGQWYYGQGTQVTVS
Loop
MR1	N	QVQLVESGGGLVQVGGSLRLSCAASGFPVYHSIMHWYRQAPGKEREWVAAIYSSGAHTYYADSVKGRFTISRDNAKNTVYLQMNSLKPEDTAVYYCNVKDGGNWDHTYDYWGQGTQVTVS
MR2	Y	QVQLVESGGGLVQAGGSLRLSCAASGFPVYFSYMAWYRQAPGKEREWVAAINSEGDSTTYADSVKGRFTISRDNAKNTVYLQMNSLKPEDTAVYYCNVKDYGWYNSQYDYWGQGTQVTVS
MR3	Y	QVQLVESGGGLVQAGGSLRLSCAASGFPVNAHFMYWYRQAPGKEREWVAAIYSYGRTLYADSVKGRFTISRDNAKNTVYLQMNSLKPEDTAVYYCNVKDYGAASWEYDYWGQGTQVTVS
MR4	Y	QVQLVESGGGLVQAGGSLRLSCAASGFPMYAWEMAWYRQAPGKEREWVAAIRSMGVHTHYSDSVKGRFTISRDNAKNTVYLQMNSLKPEDTAVYYCNVKDFGGHQAYYDYWGQGTQVTVS
MR5	N	QVQLVESGGGLVQAGGSLRLSCAASGFPVDAWEMAWYRQAPGKEREWVAAIRSFGRRTHYADSVKGRFTISRDNAKNTVYLQMNSLKPEDTAVYYCNVKDFGTHTQEYDYWGQGTQVTVS
MR6	Y	QVQLVESGGGLVQAGGSLRLSCAASGFPVEDTWMEWYRQAPGKEREWVAAITSWGFKTYYADSVKGRFTISRDNAKNTVYLQMNSLKPEDTAVYYCNVKDEGDTSASYDYWGQGTQVTVS
MR7	Y	QVQLVESGGGLVQAGGSLRLSCAASGFPVNSWMEWYRQAPGKEREWVAAITSYGYKTYYADSVKGRFTISRDNAKNTVYLQMNSLKPEDTAVYYCNVKDEGYFSDEYDYWGQGTQVTVS
MR8	Y	QVQLVESGGGLVQAGGSLRLSCAASGFPVEWAHMHWYRQAPGKEREWVAAIVSAGHYTVYADSVKGRFTISRDNAKNTVYLQMNSLKPEDTAVYYCNVKDWGSSNQYYDYWGQGTQVTVS
MR9	N	QVQLVESGGGLVQAGGSLRLSCAASGFPVASTWMEWYRQAPGKEREWVAAITSYGYHTYYADSVKGRFTISRDNAKNTVYLQMNSLKPEDTAVYYCNVKDEGYFSTNYDYWGQGTQVTVS
MR10	Y	QVQLVESGGGLVQAGGSLRLSCAASGFPVANTWMEWYRQAPGKEREWVAAITSYGYRTYYADSVKGRFTISRDNAKNTVYLQMNSLKPEDTAVYYCNVKDEGATTKVYDYWGQGTQVTVS
MR11	N.D.	QVQLVESGGGLVQAGGSLRLSCAASGFPVEWTSMVWYRQAPGKEREWVAAIYSAGHHTKYADSVKGRFTISRDNAKNTVYLQMNSLKPEDTAVYYCNVKDYGHDRSNYDYWGQGTQVTVS
MR12	N	QVQLVESGGGLVQAGGSLRLSCAASGFPVEWSHMHWYRQAPGKEREWVAAIVSTGEYTKYADSVKGRFTISRDNAKNTVYLQMNSLKPEDTAVYYCNVKDWYGQAKSYDYWGQGTQVTVS
MR13	N	QVQLVESGGGLVQAGGSLRLSCAASGFPVKNMNMHWYRQAPGKEREWVAAIYSYGVETHYADSVKGRFTISRDNAKNTVYLQMNSLKPEDTAVYYCNVKDWGSYMNWYDYWGQGTQVTVS
MR14	Y	QVQLVESGGGLVQAGGSLRLSCAASGFPVMYTHMHWYRQAPGKEREWVAAIVSLGEYTTYADSVKGRFTISRDNAKNTVYLQMNSLKPEDTAVYYCNVKDWGAANKYYDYWGQGTQVTVS
MR15	N	QVQLVESGGGLVQAGGSLRLSCAASGFPVDTWMEWYRQAPGKEREWVAAITSYGYKTYYADSVKGRFTISRDNAKNTVYLQMNSLKPEDTAVYYCNVKDFGYASTYYDYWGQGTQVTVS
MR16	N	QVQLVESGGGLVQAGGSLRLSCAASGFPVERTWMEWYRQAPGKEREWVAAITSYGYRTYYADSVKGRFTISRDNAKNTVYLQMNSLKPEDTAVYYCNVKDEGSASSAYDYWGQGTQVTVS
MR17	Y	QVQLVESGGGLVQAGGSLRLSCAASGFPVEVWRMEWYRQAPGKEREGVAAIESYGHGTRYADSVKGRFTISRDNAKNTVYLQMNSLKPEDTAVYYCNVKDDGQLAYHYDYWGQGTQVTVS
MR18	N	QVQLVESGGGLVQAGGSLRLSCAASGFPVWEHHMAWYRQAPGKEREWVAAITSKGRYTTYADSVKGRFTISRDNAKNTVYLQMNSLKPEDTAVYYCHVKDAGYFDAQYDYWGQGTQVTVS
MR19	N	QVQLVESGGGLVQAGGSLRLSCAASGFPVRNTEHMYWYRQAPGKEREWVAAIFSMGRFTKYADSVKGRFTISRDNAKNTVYLQMNSLKPEDTAVYYCNVKDTGSFSEGYDYWGQGTQVTVS
Convex
LR1	Y	QVQLVESGGGSVQAGGSLRLSCAASGSISSITYLGWFRQAPGKEREGVAALITDSGRTYYADSVKGRFTVSLDNAKNTVYLQMNSLKPEDTALYYCAAAEWGYEWPLYYASSWYWGQGTQVTVS
LR2	Y	QVQLVESGGGSVQAGGSLRLSCAASGDINAIGYLGWFRQAPGKEREGVAALDTDEGQTYYADSVKGRFTVSLDNAKNTVYLQMNSLKPEDTALYYCAAAMNGYNEPLYSYDYEYWGQGTQVTVS
LR3	Y	QVQLVESGGGSVQAGGSLRLSCAASGTINNITYLGWFRQAPGKEREGVAALITTSGYTYYADSVKGRFTVSLDNAKNTVYLQMNSLKPEDTALYYCAAASWGYEWPLVYDDYWYWGQGTQVTVS
LR4	N	QVQLVESGGGSVQAGGSLRLSCAASGFIHSIYYLGWFRQAPGKEREGVAALNTQHGTTYYADSVKGRFTVSLDNAKNTVYLQMNSLKPEDTALYYCAAARWGRNYPLNYWQYSYWGQGTQVTVS
LR5	Y	QVQLVESGGGSVQAGGSLRLSCAASGSISSITYLGWFRQAPGKEREGVAALITSNGRTYYADSVKGRFTVSLDNAKNTVYLQMNSLKPEDTALYYCAAATWGYHWPLGAWDYWYWGQGTQVTVS
LR6	Y	QVQLVESGGGSVQAGGSLRLSCAASGSISSITYLGWFRQAPGKEREGVAALVTTSGNTYYADSVKGRFTVSLDNAKNTVYLQMNSLKPEDTALYYCAAATWGYSWPLEHDEYWYWGQGTQVTVS
LR7	Y	QVQLVESGGGSVQAGGSLRLSCAASGSISSITYLGWFRQAPGKEREGVAALITNWGHTYYADSVKGRFTVSLDNAKNTVYLQMNSLKPEDTALYYCAAAFHGEQYPLYTNKYHYWGQGTQVTVS
LR8	Y	QVQLVESGGGSVQAGGSLRLSCAASGTIAYIKYLGWFRQAPGKEREGVAALMTRWGETYYADSVKGRFTVSLDNAKNTVYLQMNSLKPEDTALYYCAAANYGANFPLQANTYFYWGQGTQVTVS
LR9	N	QVQLVESGGGSVQAGGSLRLSCAASGSISSITYLGWFRQAPGKEREGVAALITARGRTYYADSVKGRFTVSLDNAKNTVYLQMNSLKPEDTALYYCAAANWGYNWPLAYSDYWYWGQGTQVTVS
LR10	N	QVQLVESGGGSVQAGGSLRLSCAASGTISSITYLGWFRQAPGKEREGVAALTTNNGHTYYADSVKGRFTVSLDNAKNTVYLQMNSLKPEDTALYYCAAADWGYDWPLDRYHYWYWGQGTQVTVS
LR11	Y	QVQLVESGGGSVQAGGSLRLSCAASGSISSITYLGWFRQAPGKEREGVAALVTHSGSTYYADSVKGRFTVSLDNAKNTVYLQMNSLKPEDTALYYCAAAYWGWDWPLNSQDYWYWGQGTQVTVS
LR12	N	QVQLVESGGGSVQAGGSLRLSCAASGSIASIKYLGWFRQAPGKEREGVAALMTRWGETYYADSVKGRFTVSLDNAKNTVYLQMNSLKPEDTALYYCAAAECGANSPLHAKDYSYWGQGTQVTVS
LR13	N	QVQLVESGGGSVQAGGSLRLSCAASGSISSITYLGWFRQAPGKEREGVAALITHAGRTYYADSVKGRFTVSLDNAKNTVYLQMNSLKPEDTALYYCAAADWGWYWPLVIDHYEYWGQGTQVTVS
LR14	N	QVQLVESGGGSVQAGGSLRLSCAASGSIPGITYLGWFRQAPGKEREGVAALVTNSGHTYYADSVKGRFTVSLDNAKNTVYLQMNSLKPEDTALYYCAAADWGYQWPLDKAEYWYWGQGTQVTVS
LR15	Y	QVQLVESGGGSVQAGGSLRLSCAASGSISSITYLGWFRQAPGKEREGVAALKTASGQTYYADSVKGRFTVSLDNAKNTVYLQMNSLKPEDTALYYCAAADWGYNWPLIREEYEYWGQGTQVTVS
LR16	Y	QVQLVESGGGSVQAGGSLRLSCAASGSISSITYLGWFRQAPGKEREGVAALYTTHGYTYYADSVKGRFTVSLDNAKNTVYLQMNSLKPEDTALYYCAAADWGYNIPLNITDYWYWGQGTQVTVS
LR17	N	QVQLVESGGGSVQAGGSLRLSCAASGSIAHIKYLGWFRQAPGKEREGVAALMTRHGQTYYADSVKGRFTVSLDNAKNTVYLQMNSLKPEDTALYYCAAAYYGANFPLFQTGYTYWGQGTQVTVS
LR18	N	QVQLVESGGGSVQAGGSLRLSCAASGSISSITYLGWFRQAPGKEREGVAALVTENGHTYYADSVKGRFTVSLDNAKNTVYLQMNSLKPEDTALYYCAAATWGYEWPLYSNDYFYWGQGTQVTVS
Divalent, bispecific
LR5-MR3 [13 GS]		QVQLVESGGGSVQAGGSLRLSCAASGSISSITYLGWFRQAPGKEREGVAALITSNGRTYYADSVKGRFTVSLDNAKNTVYLQMNSLKPEDTALYYCAAATWGYHWPLGAWDYWYWGQGTQVTVSGGGGSGGGSGSSSQVQLVESGGGLVQAGGSLRLSCAASGFPVNAHFMYWYRQAPGKEREWVAAIYSYGRTLYADSVKGRFTISRDNAKNTVYLQMNSLKPEDTAVYYCNVKDYGAASWEYDYWGQGTQVTVS
LR5-MR3 [19 GS]		QVQLVESGGGSVQAGGSLRLSCAASGSISSITYLGWFRQAPGKEREGVAALITSNGRTYYADSVKGRFTVSLDNAKNTVYLQMNSLKPEDTALYYCAAATWGYHWPLGAWDYWYWGQGTQVTVSGGGGSGGGGSGGGGSGSSSQVQLVESGGGLVQAGGSLRLSCAASGFPVNAHFMYWYRQAPGKEREWVAAIYSYGRTLYADSVKGRFTISRDNAKNTVYLQMNSLKPEDTAVYYCNVKDYGAASWEYDYWGQGTQVTVS
LR5-MR3 [34 GS]		QVQLVESGGGSVQAGGSLRLSCAASGSISSITYLGWFRQAPGKEREGVAALITSNGRTYYADSVKGRFTVSLDNAKNTVYLQMNSLKPEDTALYYCAAATWGYHWPLGAWDYWYWGQGTQVTVSGGGGSGGGGSGGGGSGGGGSGGGGSGGGGSGSSSQVQLVESGGGLVQAGGSLRLSCAASGFPVNAHFMYWYRQAPGKEREWVAAIYSYGRTLYADSVKGRFTISRDNAKNTVYLQMNSLKPEDTAVYYCNVKDYGAASWEYDYWGQGTQVTVS
Divalent, monospecific
Fc-MR3		GSSSQVQLVESGGGLVQAGGSLRLSCAASGFPVNAHFMYWYRQAPGKEREWVAAIYSYGRTLYADSVKGRFTISRDNAKNTVYLQMNSLKPEDTAVYYCNVKDYGAASWEYDYWGQGTQVTVSERKCCVECPPCPAPPVAGPSVFLFPPKPKDTLMISRTPEVTCVVVDVSHEDPEVQFNWYVDGVEVHNAKTKPREEQFNSTFRVVSVLTVVHQDWLNGKEYKCKVSNKGLPAPIEKTISKTKGQPREPQVYTLPPSREEMTKNQVSLTCLVKGFYPSDIAVEWESNGQPENNYKTTPPMLDSDGSFFLYSKLTVDKSRWQQGNVFSCSVMHEALHNHYTQKSLSLSPGK
MR3-MR3 [13 GS]		QVQLVESGGGLVQAGGSLRLSCAASGFPVNAHFMYWYRQAPGKEREWVAAIYSYGRTLYADSVKGRFTISRDNAKNTVYLQMNSLKPEDTAVYYCNVKDYGAASWEYDYWGQGTQVTVSGGGGSGGGSGSSSQVQLVESGGGLVQAGGSLRLSCAASGFPVNAHFMYWYRQAPGKEREWVAAIYSYGRTLYADSVKGRFTISRDNAKNTVYLQMNSLKPEDTAVYYCNVKDYGAASWEYDYWGQGTQVTVS
MR3-MR3 [19 GS]		QVQLVESGGGLVQAGGSLRLSCAASGFPVNAHFMYWYRQAPGKEREWVAAIYSYGRTLYADSVKGRFTISRDNAKNTVYLQMNSLKPEDTAVYYCNVKDYGAASWEYDYWGQGTQVTVSGGGGSGGGGSGGGGSGSSSQVQLVESGGGLVQAGGSLRLSCAASGFPVNAHFMYWYRQAPGKEREWVAAIYSYGRTLYADSVKGRFTISRDNAKNTVYLQMNSLKPEDTAVYYCNVKDYGAASWEYDYWGQGTQVTVS
MR3-MR3 [24 GS]		QVQLVESGGGLVQAGGSLRLSCAASGFPVNAHFMYWYRQAPGKEREWVAAIYSYGRTLYADSVKGRFTISRDNAKNTVYLQMNSLKPEDTAVYYCNVKDYGAASWEYDYWGQGTQVTVSGGGGSGGGGSGGGGSGGGGSGSSSQVQLVESGGGLVQAGGSLRLSCAASGFPVNAHFMYWYRQAPGKEREWVAAIYSYGRTLYADSVKGRFTISRDNAKNTVYLQMNSLKPEDTAVYYCNVKDYGAASWEYDYWGQGTQVTVS
MR3-MR3 [34 GS]		QVQLVESGGGLVQAGGSLRLSCAASGFPVNAHFMYWYRQAPGKEREWVAAIYSYGRTLYADSVKGRFTISRDNAKNTVYLQMNSLKPEDTAVYYCNVKDYGAASWEYDYWGQGTQVTVSGGGGSGGGGSGGGGSGGGGSGGGGSGGGGSGSSSQVQLVESGGGLVQAGGSLRLSCAASGFPVNAHFMYWYRQAPGKEREWVAAIYSYGRTLYADSVKGRFTISRDNAKNTVYLQMNSLKPEDTAVYYCNVKDYGAASWEYDYWGQGTQVTVS
Fc-MR17		GSSSQVQLVESGGGLVQAGGSLRLSCAASGFPVEVWRMEWYRQAPGKEREGVAAIESYGHGTRYADSVKGRFTISRDNAKNTVYLQMNSLKPEDTAVYYCNVKDDGQLAYHYDYWGQGTQVTVSERKCCVECPPCPAPPVAGPSVFLFPPKPKDTLMISRTPEVTCVVVDVSHEDPEVQFNWYVDGVEVHNAKTKPREEQFNSTFRVVSVLTVVHQDWLNGKEYKCKVSNKGLPAPIEKTISKTKGQPREPQVYTLPPSREEMTKNQVSLTCLVKGFYPSDIAVEWESNGQPENNYKTTPPMLDSDGSFFLYSKLTVDKSRWQQGNVFSCSVMHEALHNHYTQKSLSLSPGK
MR17m-MR17m [13 GS]		QVQLVESGGGLVQAGGSLRLSCAASGFPVEVWRMEWYRQAPGKEREGVAAIESYGHGTRYADSVKGRFTISRDNAKNTVYLQMNSLKPEDTAVYYCNVYDDGQLAYHYDYWGQGTQVTVSGGGGSGGGSGSSSQVQLVESGGGLVQAGGSLRLSCAASGFPVEVWRMEWYRQAPGKEREGVAAIESYGHGTRYADSVKGRFTISRDNAKNTVYLQMNSLKPEDTAVYYCNVYDDGQLAYHYDYWGQGTQVTVS
MR17m-MR17m [16 GS]		QVQLVESGGGLVQAGGSLRLSCAASGFPVEVWRMEWYRQAPGKEREGVAAIESYGHGTRYADSVKGRFTISRDNAKNTVYLQMNSLKPEDTAVYYCNVYDDGQLAYHYDYWGQGTQVTVSGGGGSGGGGSGSGSSSQVQLVESGGGLVQAGGSLRLSCAASGFPVEVWRMEWYRQAPGKEREGVAAIESYGHGTRYADSVKGRFTISRDNAKNTVYLQMNSLKPEDTAVYYCNVYDDGQLAYHYDYWGQGTQVTVS
MR17m-MR17m [19GS]		QVQLVESGGGLVQAGGSLRLSCAASGFPVEVWRMEWYRQAPGKEREGVAAIESYGHGTRYADSVKGRFTISRDNAKNTVYLQMNSLKPEDTAVYYCNVYDDGQLAYHYDYWGQGTQVTVSGGGGSGGGGSGGGGSGSSSQVQLVESGGGLVQAGGSLRLSCAASGFPVEVWRMEWYRQAPGKEREGVAAIESYGHGTRYADSVKGRFTISRDNAKNTVYLQMNSLKPEDTAVYYCNVYDDGQLAYHYDYWGQGTQVTVS				0
MR17m-MR17m [24 GS]		QVQLVESGGGLVQAGGSLRLSCAASGFPVEVWRMEWYRQAPGKEREGVAAIESYGHGTRYADSVKGRFTISRDNAKNTVYLQMNSLKPEDTAVYYCNVYDDGQLAYHYDYWGQGTQVTVSGGGGSGGGGSGGGGSGGGGSGSSSQVQLVESGGGLVQAGGSLRLSCAASGFPVEVWRMEWYRQAPGKEREGVAAIESYGHGTRYADSVKGRFTISRDNAKNTVYLQMNSLKPEDTAVYYCNVYDDGQLAYHYDYWGQGTQVTVS
ABD conjugation
MR3-MR3-ABD		QVQLVESGGGLVQAGGSLRLSCAASGFPVNAHFMYWYRQAPGKEREWVAAIYSYGRTLYADSVKGRFTISRDNAKNTVYLQMNSLKPEDTAVYYCNVKDYGAASWEYDYWGQGTQVTVSGGGGSGGGGSGGGGSGGGGSGGGGSGGGGSGSSSQVQLVESGGGLVQAGGSLRLSCAASGFPVNAHFMYWYRQAPGKEREWVAAIYSYGRTLYADSVKGRFTISRDNAKNTVYLQMNSLKPEDTAVYYCNVKDYGAASWEYDYWGQGTQVTVSAGRAGGGGGSGGGGSGGGGSGTIDEWLLKEAKEKAIEELKKAGITSDYYFDLINKAKTVEGVNALKDEILKA
aFluorescence-detection size exclusion chromatography (FSEC) assay for RBD binders. Periplasmic extraction was directly mixed with 0.5 mM of fluorescently labeled RBD and the mixture was loaded onto an analytic gel filtration column. Sybodies that caused earlier retention volume (peak shift) are labeled ‘Y’ and colored red. Sybodies that did not peak shift are indicated with ‘N’. Sybodies that we…
bThe sequences include ‘GSSS’ at the N-terminal, and ‘AGRAGEQKLISEEDLNSAVDHHHHHH’ at the C-terminal which contains a Myc-tag for ELISA and a hexahistidine tag for purification.
