# Supplementary material for: A synthetic nanobody targeting RBD protects hamsters from SARS-CoV-2 infection
Source: Nat Commun. 2021 Jul 30;12:4635. doi: 10.1038/s41467-021-24905-z (PMC8324831; doi:10.1038/s41467-021-24905-z)
Supplement: Supplementary file 5 — Supplementary Data 2 [file 41467_2021_24905_MOESM5_ESM.xlsx]

## Sheet: Primers
Name	Sequence (5’-3’)
Reverse transcription after ribosome display
RevTranscripta	CTTCAGTTGCCGCTTTCTTTCTTG
Amplification of the cDNA after reverse transcription
Concave_Loop_FX_fwd	ATATGCTCTTCTAGTCAGGTTCAGCTGGTTGAGAGCG
Concave_Loop_FX_rev	TATAGCTCTTCATGCGCTCACAGTCACTTGGGTACC
Convex_FX_fwd	ATATGCTCTTCTAGTCAAGTCCAGCTGGTGGAATCG
Convex_FX_rev	TATAGCTCTTCATGCAGAAACGGTAACTTGGGTGCCC
Gibson assembly for RBD. p3FC, the vector.
RBD_F	GTTTTTATGGTCGTATACATTTCTTACATCTATGCGGCCGGATCCCCTAATATTACAAACTTGTGCC
RBD_F	GTTTTTATGGTCGTATACATTTCTTACATCTATGCGGCCGGATCCCCTAATATTACAAACTTGTGCC
RBD_F	GTTTTTATGGTCGTATACATTTCTTACATCTATGCGGCCGGATCCCCTAATATTACAAACTTGTGCC
RBD_F	GTTTTTATGGTCGTATACATTTCTTACATCTATGCGGCCGGATCCCCTAATATTACAAACTTGTGCC
MR17 mutations
MR17_H56F_F	GCGATTGAAAGCTACGGTTTTGGTACGCGTTACGCAG
MR17_H56F_R	GCGATTGAAAGCTACGGTTTTGGTACGCGTTACGCAG
MR17_H56W_F	GCGATTGAAAGCTACGGTTTTGGTACGCGTTACGCAG
MR17_H56W_R	GCGATTGAAAGCTACGGTTTTGGTACGCGTTACGCAG
MR17_H56Y_F	GCGATTGAAAGCTACGGTTTTGGTACGCGTTACGCAG
MR17_H56Y_R	GCGATTGAAAGCTACGGTTTTGGTACGCGTTACGCAG
MR17_H56I_F	GCGATTGAAAGCTACGGTTTTGGTACGCGTTACGCAG
MR17_H56I_R	GCGATTGAAAGCTACGGTTTTGGTACGCGTTACGCAG
MR17_S53K_F	GCGATTGAAAGCTACGGTTTTGGTACGCGTTACGCAG
MR17_S53K_R	GCGATTGAAAGCTACGGTTTTGGTACGCGTTACGCAG
MR17_S53Q_F	GCGATTGAAAGCTACGGTTTTGGTACGCGTTACGCAG
MR17_S53Q_R	GCGATTGAAAGCTACGGTTTTGGTACGCGTTACGCAG
MR17_Q103E_F	GCGATTGAAAGCTACGGTTTTGGTACGCGTTACGCAG
MR17_Q103E_R	GCGATTGAAAGCTACGGTTTTGGTACGCGTTACGCAG
MR17_Q103D_F	GCGATTGAAAGCTACGGTTTTGGTACGCGTTACGCAG
MR17_Q103D_R	GCGATTGAAAGCTACGGTTTTGGTACGCGTTACGCAG
MR17_Q103Y_F	GCGATTGAAAGCTACGGTTTTGGTACGCGTTACGCAG
MR17_Q103Y_R	GCGATTGAAAGCTACGGTTTTGGTACGCGTTACGCAG
MR17_G47A_F	GCGATTGAAAGCTACGGTTTTGGTACGCGTTACGCAG
MR17_G47A_R	GCGATTGAAAGCTACGGTTTTGGTACGCGTTACGCAG
MR17_G47F_F	GCGATTGAAAGCTACGGTTTTGGTACGCGTTACGCAG
MR17_G47F_R	GCGATTGAAAGCTACGGTTTTGGTACGCGTTACGCAG
MR17_G47W_F	GCGATTGAAAGCTACGGTTTTGGTACGCGTTACGCAG
MR17_G47W_R	GCGATTGAAAGCTACGGTTTTGGTACGCGTTACGCAG
MR17_V31I_F	GCGATTGAAAGCTACGGTTTTGGTACGCGTTACGCAG
MR17_V31I_R	GCGATTGAAAGCTACGGTTTTGGTACGCGTTACGCAG
MR17_V31F_F	GCGATTGAAAGCTACGGTTTTGGTACGCGTTACGCAG
MR17_V31F_R	GCGATTGAAAGCTACGGTTTTGGTACGCGTTACGCAG
MR17_E35F_F	GCGATTGAAAGCTACGGTTTTGGTACGCGTTACGCAG
MR17_E35F_R	GCGATTGAAAGCTACGGTTTTGGTACGCGTTACGCAG
MR17_E52Q_F	GCGATTGAAAGCTACGGTTTTGGTACGCGTTACGCAG
MR17_E52Q_R	GCGATTGAAAGCTACGGTTTTGGTACGCGTTACGCAG
MR17_E52M_F	GCGATTGAAAGCTACGGTTTTGGTACGCGTTACGCAG
MR17_E52M_R	GCGATTGAAAGCTACGGTTTTGGTACGCGTTACGCAG
MR17_E52F_F	GCGATTGAAAGCTACGGTTTTGGTACGCGTTACGCAG
MR17_E52F_R	GCGATTGAAAGCTACGGTTTTGGTACGCGTTACGCAG
MR17_K99Y_F	GCGATTGAAAGCTACGGTTTTGGTACGCGTTACGCAG
MR17_K99Y_R	GCGATTGAAAGCTACGGTTTTGGTACGCGTTACGCAG
MR17_K99W_F	GCGATTGAAAGCTACGGTTTTGGTACGCGTTACGCAG
MR17_K99W_R	GCGATTGAAAGCTACGGTTTTGGTACGCGTTACGCAG
MR17_K99F_F	GCGATTGAAAGCTACGGTTTTGGTACGCGTTACGCAG
MR17_K99F_R	GCGATTGAAAGCTACGGTTTTGGTACGCGTTACGCAG
Gibson assembly primers for sybodies and the vector for Fc-fusion constructs
sybody_ F	CAGCCACAGGAGCCCACTCCGGCTCTTCAAGTCAGGTTCAG
sybody_R	CTCGACACAACATTTGCGCTCGCTCACAGTCACTTGGGTAC
pDEC_F	CAGCCACAGGAGCCCACTCCGGCTCTTCAAGTCAGGTTCAG
pDEC_R	CTCGACACAACATTTGCGCTCGCTCACAGTCACTTGGGTAC
RBD mutations
RBD_D364A_F	CAGCAACTGTGTTGCTGCTTATTCTGTCCTATATAATTCCGC
RBD_D364A_R	GCGGAATTATATAGGACAGAATAAGCAGCAACACAGTTGCTG
RBD_D405A_F	CAGCAACTGTGTTGCTGCTTATTCTGTCCTATATAATTCCGC
RBD_D405A_R	GCGGAATTATATAGGACAGAATAAGCAGCAACACAGTTGCTG
RBD_E465A_F	CAGCAACTGTGTTGCTGCTTATTCTGTCCTATATAATTCCGC
RBD_E465A_R	GCGGAATTATATAGGACAGAATAAGCAGCAACACAGTTGCTG
RBD_F456A_F	CAGCAACTGTGTTGCTGCTTATTCTGTCCTATATAATTCCGC
RBD_F456A_R	GCGGAATTATATAGGACAGAATAAGCAGCAACACAGTTGCTG
RBD_K458A_F	CAGCAACTGTGTTGCTGCTTATTCTGTCCTATATAATTCCGC
RBD_K458A_R	GCGGAATTATATAGGACAGAATAAGCAGCAACACAGTTGCTG
RBD_N354A_F	CAGCAACTGTGTTGCTGCTTATTCTGTCCTATATAATTCCGC
RBD_N354A_R	GCGGAATTATATAGGACAGAATAAGCAGCAACACAGTTGCTG
RBD_N450A_F	CAGCAACTGTGTTGCTGCTTATTCTGTCCTATATAATTCCGC
RBD_N450A_R	GCGGAATTATATAGGACAGAATAAGCAGCAACACAGTTGCTG
RBD_Q493A_F	CAGCAACTGTGTTGCTGCTTATTCTGTCCTATATAATTCCGC
RBD_Q493A_R	GCGGAATTATATAGGACAGAATAAGCAGCAACACAGTTGCTG
RBD_Q498A_F	CAGCAACTGTGTTGCTGCTTATTCTGTCCTATATAATTCCGC
RBD_Q498A_R	GCGGAATTATATAGGACAGAATAAGCAGCAACACAGTTGCTG
RBD_R346A_F	CAGCAACTGTGTTGCTGCTTATTCTGTCCTATATAATTCCGC
RBD_R346A_R	GCGGAATTATATAGGACAGAATAAGCAGCAACACAGTTGCTG
RBD_R403A_F	CAGCAACTGTGTTGCTGCTTATTCTGTCCTATATAATTCCGC
RBD_R403A_R	GCGGAATTATATAGGACAGAATAAGCAGCAACACAGTTGCTG
RBD_V367A_F	CAGCAACTGTGTTGCTGCTTATTCTGTCCTATATAATTCCGC
RBD_V367A_R	GCGGAATTATATAGGACAGAATAAGCAGCAACACAGTTGCTG
RBD_Y505A_F	CAGCAACTGTGTTGCTGCTTATTCTGTCCTATATAATTCCGC
RBD_Y505A_R	GCGGAATTATATAGGACAGAATAAGCAGCAACACAGTTGCTG
Spike mutants. For the construction of pseudotyped particles
C-delta19_F1	TCACCACAGCACCAGCAATC
C-delta19_R1	GCCCTCTAGACTCGAGTCAACAGCAGCTGCCACAAG
D614G_F	TGGCCGTGCTGTATCAGGGCGTGAACTGTACCGAGGTGC
D614G_R	GCACCTCGGTACAGTTCACGCCCTGATACAGCACGGCCA
aFrom reference 1.
Reference
1. Zimmermann, I. et al. Synthetic single domain antibodies for the conformational trapping of membrane proteins. eLife 7, e34317, doi:10.7554/eLife.34317 (2018).
