# Supplementary material for: A synthetic nanobody targeting RBD protects hamsters from SARS-CoV-2 infection
Source: Nat Commun. 2021 Jul 30;12:4635. doi: 10.1038/s41467-021-24905-z (PMC8324831; doi:10.1038/s41467-021-24905-z)
Supplement: Supplementary file 7 — Source Data [file 41467_2021_24905_MOESM7_ESM.xlsx]

## Sheet: Fig.1b
Concentration (μg/mL)	SR4	SR4	SR4	Average	SD		Concentration (μg/mL)	MR17	MR17	MR17	MR17	Average	SD		Concentration (μg/mL)	MR3	MR3	MR3	MR3	Average	SD		Concentration (μg/mL)	MR4	MR4	MR4	Average	SD		Concentration (μg/mL)	LR1	LR1	LR1	LR1	Average	SD		Concentration (μg/mL)	LR5	LR5	LR5	LR5	Average	SD
48	95.1908	85.872	93.743	91.6019	5.01481		99	88.877	86.947			87.912			448.333	100	98.8547			99.4274			33.2	94.559	91.237		92.898			174.799	99.877				99.877			33.4	99.874	100			99.937
32	93.9695	72.11	93.155	86.4115	12.3921		89.6667	86.475	81.679	83.797	83.36	83.8277	1.98702		224.167	97.2973	97.514			97.4056			24.9	90.126			90.126			33.4	99.793	99.789	99.875		99.819	0.0485386		16.7	99.897	99.88	99.239	99.835	99.7127	0.316915
16	84.1985	57.156	84.92	75.4248	15.8254		66	85.202	74			79.601			179.333		96.648			96.648			16.6	95.833	98.625	89	94.486	4.95186		16.7	99.916	100	99.6697	99.793	99.8447	0.144329		8.35	99.713	99.3	99.211	99.713	99.4843	0.266625
6.4	54.128	49.541	65.348	56.339	8.13214		49.5	78.812	70.916			74.864			89.6667		98.352			98.352			8.3	89.31	84.975		87.1425			8.35	99.628	99.45	99.211	99.839	99.532	0.266598		1.67	27.203	12.5	28.807	41.935	27.6113	12.0432
3.2		43.119		43.119			33	65.172	59.198	65.86	59.004	62.3085	3.71518		44.8333	94.7368	96.0894	91.1806		94.0023	2.53547		6.64			85.2	85.2			1.67	28.736	17.523	44.086		30.115	13.3351		0.835	-5.747	9.5	11.376	-8.429	1.675	10.2065
1.6	16.055	11.284	27.273	18.204	8.20827		16.5	45.977	53.13	53.69	47.51	50.0767	3.90615		22.4167		94.9721	94.5946	87.7021	92.4229	4.09269		3.32			81.6	81.6			0.835	17.625	5.505		21.456	14.862	8.32672		0.167	-6.897	10.8	-4.587		-0.228	9.62012
0.8	13.945	1.835	23.529	13.103	10.8715		8.25	28.352	25.573	23.529	23.755	25.3022	2.22955		4.48333	91.4651	90.7821	91.3229	81.0426	88.6532	5.08228		1.66	72.984	68.011	63.8	68.265	4.59727		0.167	-11.877	-10.092	1.835	-10.092	-7.5565	6.31729		0.0835	-11.494	6.4	10.826		1.91067	11.8178
0.16	6.27803	6.422	11.23	7.97668	2.81838		1.65	18.774	19.847	28	18.182	21.2008	4.58492		2.24167	85.3485	88.5475	85.4908	75.7447	83.7829	5.55824		0.83	45.1882	41.762	46.4	44.4501	2.40549		0.0835		-0.917	-1.835		-1.376			0.0167	-8.429	4.435	6.422	-8.812	-1.596	8.15316
0.08	-6.89655	6.422	-3.209	-1.22785	6.87675		0.825	15.326	10.859	15.2	5.364	11.6873	4.69927		0.448333	44.3812	39.2737	48.3073	67.4468	43.9874	4.52961		0.166	9.96169	17.7	16.2	14.6206	4.10382		0.0167	-4.215	-0.917	-2.75229	9.195	0.327678	6.06357		0.00167	-4.215	0.269		-2.299	-2.08167	2.24989
0.016	1.91571	7.339	1.07	3.44157	3.40166		0.165	5.364	6.566	10.1604	0	5.52261	4.20802		0.044833		15.6425	14.0825	48.0851	25.9367	19.1969		0.083	8.602	4.6	4.04	5.74733	2.48802		0.00167	-4.598	-1.835		6.513	0.0266667	5.78472
0.0016	1.533			1.533			0.0165	5.808	2.525	-1.60428	0.269	1.74943	3.18918		0.004483	5.40541	8.93855	3.98293	10.2128	7.13491	2.92418		0.0166	4.215	-6	4.798	1.00433	6.07293
															0.000448	5.54765	18.1564	1.42247	5.53191	7.66462	7.25884		0.00166	-2.285	-3.831	-7	-4.372	2.40361
															4.48e-05	0	-0.83799		-1.06383	-0.63394	0.560501		0.000166	-6.513	1.916		-2.2985	5.9602
															4.48e-06	1.13798	3.91061		-0.42553	1.54102	2.19599
															4.48e-07		8.10056			8.10056

## Sheet: Fig.2c
Time (s)	BLI signal (nm)
	ACE2	SR4+ACE2	SR4
0	0	0.12746	0.06798
0.2	0.00208	0.1101	0.05627
0.4	0.00295	0.09605	0.04426
0.6	0.00488	0.07967	0.03426
0.8	0.00282	0.07082	0.02484
1	0.00276	0.06237	0.01964
1.2	0.00265	0.05816	0.01586
1.4	0.00601	0.05586	0.01282
1.6	0.00863	0.05301	0.01332
1.8	0.00569	0.04368	0.00652
2	0.011	0.03965	0.00255
2.2	0.0054	0.03413	0.00288
2.4	0.0125	0.03357	0.00467
2.6	0.01243	0.02509	0.00753
2.8	0.01517	0.02279	5e-05
3	0.01282	0.02218	0
3.2	0.01597	0.01926	0.00048
3.4	0.01788	0.01834	0.0041
3.6	0.02022	0.01068	0.00084
3.8	0.01623	0.01636	0.00463
4	0.01719	0.0145	0.00696
4.2	0.01813	0.00717	0.00486
4.4	0.01827	0.00957	0.00626
4.6	0.01964	0.00928	0.00608
4.8	0.01753	0.0099	0.00698
5	0.02268	0.00667	0.00573
5.2	0.01855	0.00522	0.01455
5.4	0.02456	0.00809	0.01324
5.6	0.02874	0.00697	0.01481
5.8	0.02382	0.00561	0.01384
6	0.02598	0.00278	0.01439
6.2	0.02661	0.00351	0.01547
6.4	0.02921	0	0.01452
6.6	0.02785	0.00302	0.0194
6.8	0.02753	0.00584	0.02303
7	0.02815	0.00605	0.02458
7.2	0.03138	0.00166	0.02472
7.4	0.03123	0.00194	0.02302
7.6	0.03344	0.00308	0.02709
7.8	0.03115	0.0087	0.02791
8	0.03095	0.00506	0.0291
8.2	0.03553	0.00549	0.02989
8.4	0.03443	0.00238	0.02644
8.6	0.03887	0.00439	0.03125
8.8	0.03677	0.00285	0.03391
9	0.03738	0.00556	0.02954
9.2	0.03822	0.00722	0.03275
9.4	0.03881	0.00547	0.0369
9.6	0.03944	0.00858	0.03709
9.8	0.04	0.00841	0.03776
10	0.03977	0.00637	0.04181
10.2	0.03988	0.00499	0.04088
10.4	0.03944	0.00924	0.04347
10.6	0.04176	0.00813	0.04319
10.8	0.04291	0.00811	0.04688
11	0.04162	0.01114	0.04432
11.2	0.04479	0.01327	0.04873
11.4	0.04596	0.01076	0.0508
11.6	0.0482	0.01191	0.05062
11.8	0.04909	0.00886	0.04701
12	0.0461	0.0085	0.05097
12.2	0.0475	0.00963	0.04749
12.4	0.0477	0.00931	0.05002
12.6	0.04701	0.01134	0.05612
12.8	0.0507	0.00996	0.05523
13	0.05307	0.01456	0.05722
13.2	0.05492	0.0145	0.05465
13.4	0.05353	0.01231	0.05939
13.6	0.05466	0.01282	0.05793
13.8	0.05868	0.01599	0.06491
14	0.0561	0.01527	0.06361
14.2	0.05331	0.01416	0.05846
14.4	0.05758	0.01138	0.0652
14.6	0.05583	0.01427	0.0659
14.8	0.05844	0.01601	0.06325
15	0.0571	0.01832	0.06607
15.2	0.05874	0.01508	0.06592
15.4	0.05937	0.01649	0.06651
15.6	0.05875	0.01993	0.06718
15.8	0.05985	0.01772	0.06916
16	0.06271	0.01728	0.07215
16.2	0.0601	0.01682	0.07063
16.4	0.0627	0.01766	0.07348
16.6	0.06709	0.02222	0.0712
16.8	0.06242	0.02003	0.074
17	0.06544	0.01868	0.07491
17.2	0.06767	0.02262	0.07765
17.4	0.0695	0.02273	0.07506
17.6	0.06684	0.01893	0.07777
17.8	0.06942	0.02247	0.08104
18	0.06499	0.02302	0.08082
18.2	0.07235	0.01898	0.0758
18.4	0.06745	0.02044	0.07989
18.6	0.07007	0.02364	0.07852
18.8	0.07143	0.0268	0.08165
19	0.07295	0.02776	0.08159
19.2	0.07321	0.02451	0.08216
19.4	0.07356	0.02944	0.08378
19.6	0.07479	0.02943	0.08128
19.8	0.07728	0.02484	0.08783
20	0.07631	0.02693	0.0855
20.2	0.08003	0.02568	0.08826
20.4	0.07387	0.03051	0.08937
20.6	0.07787	0.02863	0.08835
20.8	0.08247	0.03775	0.08756
21	0.08112	0.02722	0.08919
21.2	0.07853	0.03212	0.08782
21.4	0.07689	0.03256	0.08946
21.6	0.07636	0.02975	0.09102
21.8	0.08177	0.03527	0.09102
22	0.08474	0.03501	0.09562
22.2	0.08187	0.03399	0.09367
22.4	0.0854	0.03331	0.08677
22.6	0.08281	0.03475	0.08841
22.8	0.08564	0.03706	0.09089
23	0.08366	0.03208	0.09305
23.2	0.08502	0.03667	0.09569
23.4	0.08817	0.0388	0.09447
23.6	0.08848	0.03862	0.09386
23.8	0.0877	0.03679	0.09333
24	0.08751	0.0387	0.09635
24.2	0.08974	0.037	0.09688
24.4	0.08905	0.04152	0.09833
24.6	0.0932	0.03909	0.09788
24.8	0.09374	0.04335	0.09673
25	0.09637	0.04178	0.0982
25.2	0.09459	0.04104	0.09773
25.4	0.09378	0.03759	0.09848
25.6	0.0964	0.04124	0.09897
25.8	0.09747	0.04222	0.09873
26	0.09861	0.04087	0.1037
26.2	0.09725	0.0399	0.10488
26.4	0.09925	0.04637	0.10141
26.6	0.10136	0.04537	0.10228
26.8	0.09972	0.0437	0.10134
27	0.09893	0.04658	0.10409
27.2	0.09755	0.04691	0.10329
27.4	0.1054	0.04783	0.10498
27.6	0.10238	0.04765	0.1017
27.8	0.10002	0.04402	0.10413
28	0.105	0.04499	0.10565
28.2	0.104	0.04682	0.10448
28.4	0.10516	0.04841	0.10318
28.6	0.10373	0.05305	0.10605
28.8	0.10855	0.04709	0.10407
29	0.10444	0.05165	0.10414
29.2	0.10682	0.04822	0.10709
29.4	0.10576	0.05158	0.10803
29.6	0.10664	0.05133	0.1106
29.8	0.11273	0.05603	0.1084
30	0.11061	0.05668	0.10479
30.2	0.10999	0.05242	0.10465
30.4	0.1114	0.05041	0.11285
30.6	0.11546	0.0511	0.10638
30.8	0.11216	0.04918	0.10957
31	0.11125	0.05176	0.11081
31.2	0.11107	0.053	0.1093
31.4	0.11458	0.05443	0.11205
31.6	0.11235	0.05406	0.11055
31.8	0.1154	0.05601	0.11426
32	0.11361	0.05668	0.10968
32.2	0.11631	0.06016	0.11202
32.4	0.11923	0.05976	0.11297
32.6	0.11979	0.05669	0.11165
32.8	0.11698	0.05859	0.11184
33	0.11512	0.05991	0.11902
33.2	0.11958	0.0607	0.11589
33.4	0.11892	0.06055	0.11055
33.6	0.1231	0.05829	0.11505
33.8	0.12406	0.06227	0.11657
34	0.12354	0.06257	0.1129
34.2	0.12674	0.06614	0.11474
34.4	0.12754	0.06451	0.11382
34.6	0.12463	0.06597	0.11573
34.8	0.12482	0.06274	0.11931
35	0.12523	0.06296	0.11675
35.2	0.12394	0.06154	0.11842
35.4	0.12418	0.06814	0.11843
35.6	0.12989	0.06516	0.11758
35.8	0.12832	0.06391	0.11898
36	0.13029	0.06947	0.11848
36.2	0.1273	0.06791	0.12006
36.4	0.13073	0.07136	0.1205
36.6	0.13366	0.07036	0.11546
36.8	0.12853	0.07382	0.1215
37	0.1301	0.06896	0.12136
37.2	0.13559	0.06929	0.11981
37.4	0.1318	0.06754	0.11845
37.6	0.133	0.07043	0.12078
37.8	0.13408	0.0756	0.12227
38	0.13598	0.0752	0.12262
38.2	0.13364	0.07043	0.12192
38.4	0.1372	0.07157	0.1218
38.6	0.13556	0.0727	0.1235
38.8	0.14203	0.07355	0.1209
39	0.13785	0.075	0.1245
39.2	0.13916	0.07573	0.12304
39.4	0.14064	0.07461	0.12347
39.6	0.14119	0.07812	0.12498
39.8	0.1394	0.07602	0.1242
40	0.14258	0.07912	0.12621
40.2	0.14153	0.07708	0.12482
40.4	0.14283	0.0766	0.12372
40.6	0.14527	0.07788	0.1225
40.8	0.14374	0.08084	0.12442
41	0.1443	0.07754	0.12175
41.2	0.14459	0.08029	0.12329
41.4	0.14818	0.08186	0.12373
41.6	0.14622	0.08541	0.12897
41.8	0.14705	0.08359	0.12671
42	0.14697	0.08582	0.13012
42.2	0.15018	0.08566	0.12688
42.4	0.15116	0.08548	0.12744
42.6	0.15126	0.08572	0.12435
42.8	0.14929	0.08519	0.12993
43	0.15328	0.08214	0.13088
43.2	0.15013	0.08598	0.12577
43.4	0.15411	0.08316	0.12704
43.6	0.15107	0.08907	0.1266
43.8	0.15477	0.08762	0.12762
44	0.15745	0.09049	0.12735
44.2	0.15489	0.08843	0.12912
44.4	0.15565	0.08827	0.12761
44.6	0.1595	0.0882	0.13192
44.8	0.15329	0.08424	0.12794
45	0.15667	0.08697	0.12906
45.2	0.15892	0.09133	0.13426
45.4	0.16055	0.09282	0.12807
45.6	0.16073	0.08893	0.12881
45.8	0.1633	0.09232	0.13229
46	0.15879	0.09462	0.12805
46.2	0.16114	0.09211	0.13535
46.4	0.16208	0.09309	0.13256
46.6	0.16101	0.08981	0.12883
46.8	0.16195	0.09025	0.13113
47	0.16361	0.09429	0.13332
47.2	0.16354	0.09394	0.12882
47.4	0.1667	0.10028	0.13
47.6	0.1684	0.0976	0.13674
47.8	0.16743	0.09819	0.13579
48	0.16563	0.09933	0.1341
48.2	0.16744	0.09856	0.13582
48.4	0.16744	0.09721	0.13435
48.6	0.17213	0.09865	0.13411
48.8	0.17071	0.09827	0.13592
49	0.17442	0.09835	0.1337
49.2	0.17248	0.0994	0.13217
49.4	0.17111	0.09917	0.13469
49.6	0.17802	0.10624	0.13098
49.8	0.17066	0.10168	0.13607
50	0.17215	0.10352	0.13342
50.2	0.17285	0.10179	0.13853
50.4	0.17619	0.10192	0.13408
50.6	0.17629	0.10196	0.13228
50.8	0.17845	0.10711	0.13511
51	0.17843	0.10343	0.13691
51.2	0.17922	0.10416	0.13411
51.4	0.17839	0.10688	0.13495
51.6	0.17844	0.10479	0.1388
51.8	0.17899	0.10155	0.13681
52	0.1816	0.10523	0.13478
52.2	0.18378	0.10633	0.13383
52.4	0.18209	0.10929	0.13648
52.6	0.18015	0.10241	0.13591
52.8	0.18488	0.10564	0.13461
53	0.18335	0.11043	0.13573
53.2	0.1856	0.10892	0.13839
53.4	0.18381	0.11479	0.13548
53.6	0.18319	0.10456	0.13643
53.8	0.18579	0.11398	0.13682
54	0.1845	0.11384	0.14129
54.2	0.19023	0.10988	0.13772
54.4	0.18938	0.11256	0.1355
54.6	0.18728	0.11158	0.13773
54.8	0.18621	0.1145	0.1396
55	0.19102	0.11181	0.13577
55.2	0.19287	0.11701	0.13909
55.4	0.19311	0.11634	0.13783
55.6	0.1904	0.11623	0.14183
55.8	0.19321	0.11773	0.1393
56	0.19178	0.11802	0.13818
56.2	0.19401	0.11856	0.13927
56.4	0.18948	0.11454	0.14059
56.6	0.1957	0.12294	0.13579
56.8	0.19662	0.12281	0.13921
57	0.19415	0.11694	0.14451
57.2	0.19271	0.12117	0.14129
57.4	0.19439	0.11514	0.14054
57.6	0.19861	0.11755	0.14141
57.8	0.19802	0.12124	0.13919
58	0.19965	0.12063	0.14147
58.2	0.20106	0.12434	0.13783
58.4	0.20166	0.12339	0.14034
58.6	0.20235	0.12483	0.13977
58.8	0.20034	0.12215	0.14287
59	0.20061	0.12702	0.1382
59.2	0.20156	0.12369	0.13979
59.4	0.20497	0.12595	0.14491
59.6	0.20555	0.12292	0.14335
59.8	0.20241	0.12626	0.14699
60	0.20513	0.12735	0.14314
60.2	0.20377	0.12536	0.14333
60.4	0.20419	0.12316	0.14089
60.6	0.20579	0.12699	0.1432
60.8	0.20455	0.12847	0.14682
61	0.20901	0.13077	0.14616
61.2	0.2038	0.12959	0.14526
61.4	0.20738	0.12715	0.14418
61.6	0.20664	0.13233	0.14076
61.8	0.21263	0.13063	0.14807
62	0.21049	0.13369	0.1432
62.2	0.21169	0.13332	0.14453
62.4	0.20953	0.1308	0.14398
62.6	0.21029	0.13043	0.14414
62.8	0.21462	0.13174	0.14564
63	0.21385	0.13611	0.14802
63.2	0.21449	0.133	0.14612
63.4	0.21323	0.13536	0.14642
63.6	0.21569	0.13536	0.146
63.8	0.21603	0.13231	0.14449
64	0.21862	0.13358	0.14744
64.2	0.21842	0.13533	0.14317
64.4	0.22221	0.13555	0.14721
64.6	0.22001	0.13304	0.14398
64.8	0.22074	0.13415	0.145
65	0.21894	0.13881	0.15055
65.2	0.22301	0.13595	0.14491
65.4	0.2201	0.14197	0.14687
65.6	0.22114	0.14159	0.14819
65.8	0.22122	0.14381	0.14674
66	0.2195	0.14118	0.14911
66.2	0.22484	0.13934	0.14973
66.4	0.22303	0.13935	0.14703
66.6	0.2249	0.1398	0.14504
66.8	0.22704	0.14226	0.1494
67	0.2272	0.14001	0.14816
67.2	0.22246	0.14043	0.14617
67.4	0.22582	0.14749	0.14742
67.6	0.22863	0.15116	0.14742
67.8	0.22474	0.14524	0.14581
68	0.22989	0.14721	0.14709
68.2	0.22973	0.14218	0.14929
68.4	0.22666	0.14889	0.14746
68.6	0.22651	0.14326	0.14954
68.8	0.22934	0.14785	0.14755
69	0.22905	0.1442	0.14709
69.2	0.23398	0.14665	0.14922
69.4	0.23198	0.14665	0.14916
69.6	0.23183	0.14983	0.14853
69.8	0.23783	0.14516	0.15074
70	0.23624	0.14802	0.14808
70.2	0.23446	0.14357	0.15087
70.4	0.23481	0.15069	0.14623
70.6	0.23422	0.15042	0.14962
70.8	0.23455	0.15206	0.14944
71	0.23692	0.15156	0.15335
71.2	0.23546	0.14942	0.15234
71.4	0.23663	0.15027	0.15267
71.6	0.23771	0.15318	0.15155
71.8	0.24422	0.15703	0.15231
72	0.23824	0.15243	0.15198
72.2	0.24006	0.15387	0.15533
72.4	0.23827	0.15691	0.14988
72.6	0.24187	0.15468	0.15386
72.8	0.24438	0.15791	0.14797
73	0.2438	0.1583	0.14925
73.2	0.24471	0.15783	0.15048
73.4	0.24208	0.15597	0.15065
73.6	0.2428	0.15691	0.15382
73.8	0.24626	0.1571	0.15438
74	0.24708	0.15961	0.15393
74.2	0.24667	0.15834	0.15222
74.4	0.2446	0.16046	0.1563
74.6	0.24781	0.16049	0.15427
74.8	0.24986	0.16053	0.15412
75	0.24975	0.16051	0.15376
75.2	0.2498	0.15963	0.15246
75.4	0.24751	0.16132	0.15168
75.6	0.25226	0.1608	0.15434
75.8	0.24955	0.16185	0.15066
76	0.25382	0.16252	0.15294
76.2	0.25326	0.16441	0.15185
76.4	0.25255	0.16392	0.15327
76.6	0.2541	0.16331	0.15485
76.8	0.25259	0.16231	0.15278
77	0.25613	0.16649	0.15716
77.2	0.25646	0.16976	0.15426
77.4	0.25748	0.16428	0.15074
77.6	0.25929	0.16088	0.15229
77.8	0.26035	0.17138	0.15415
78	0.25561	0.16851	0.15082
78.2	0.25451	0.16594	0.15607
78.4	0.26186	0.16531	0.15458
78.6	0.25646	0.16905	0.15629
78.8	0.26088	0.16675	0.15767
79	0.26207	0.17085	0.15399
79.2	0.2624	0.16882	0.15722
79.4	0.2621	0.17294	0.15266
79.6	0.26627	0.17187	0.15396
79.8	0.2637	0.16746	0.15449
80	0.2661	0.16945	0.15587
80.2	0.26241	0.17311	0.15703
80.4	0.25987	0.17326	0.15341
80.6	0.2633	0.17643	0.15384
80.8	0.26555	0.16912	0.15271
81	0.26634	0.17383	0.15715
81.2	0.26697	0.17854	0.15974
81.4	0.26814	0.17723	0.15872
81.6	0.27027	0.17818	0.15604
81.8	0.27394	0.17465	0.15679
82	0.26948	0.17624	0.15653
82.2	0.26899	0.17342	0.15891
82.4	0.26952	0.17547	0.15456
82.6	0.27597	0.18249	0.15751
82.8	0.27267	0.17462	0.15646
83	0.27166	0.17915	0.15462
83.2	0.27275	0.17673	0.15646
83.4	0.27376	0.17985	0.15693
83.6	0.27509	0.17966	0.157
83.8	0.27469	0.17881	0.16098
84	0.27739	0.18129	0.1595
84.2	0.27743	0.18168	0.16255
84.4	0.279	0.17677	0.1572
84.6	0.27595	0.18409	0.15734
84.8	0.2784	0.18323	0.15582
85	0.27665	0.18446	0.15689
85.2	0.28128	0.18086	0.15845
85.4	0.27645	0.1816	0.15814
85.6	0.27727	0.18441	0.15973
85.8	0.27721	0.18511	0.15881
86	0.27944	0.18459	0.15883
86.2	0.2822	0.18675	0.16265
86.4	0.28236	0.18897	0.15895
86.6	0.28364	0.18657	0.15667
86.8	0.2831	0.18108	0.15981
87	0.28703	0.18858	0.16072
87.2	0.28673	0.18398	0.15928
87.4	0.28384	0.19105	0.15859
87.6	0.28616	0.1865	0.15659
87.8	0.28561	0.18993	0.16216
88	0.28497	0.18723	0.15946
88.2	0.28402	0.19033	0.15983
88.4	0.28788	0.19028	0.16109
88.6	0.28876	0.187	0.16011
88.8	0.28846	0.18742	0.16334
89	0.2887	0.18955	0.16189
89.2	0.29079	0.19153	0.15787
89.4	0.29081	0.19117	0.16162
89.6	0.28834	0.18892	0.16177
89.8	0.29023	0.19043	0.16112
90	0.29417	0.19282	0.15943
90.2	0.29144	0.19291	0.15848
90.4	0.29031	0.18964	0.15827
90.6	0.29128	0.19423	0.15966
90.8	0.29082	0.19651	0.15959
91	0.29423	0.19362	0.15846
91.2	0.29541	0.19792	0.16329
91.4	0.29296	0.19932	0.15805
91.6	0.29456	0.19187	0.16198
91.8	0.30125	0.19915	0.15786
92	0.29395	0.20302	0.16043
92.2	0.29767	0.19481	0.16072
92.4	0.30149	0.19777	0.16006
92.6	0.29942	0.19688	0.1652
92.8	0.29951	0.19751	0.16161
93	0.2991	0.20039	0.15906
93.2	0.29745	0.19518	0.15961
93.4	0.30202	0.19966	0.16363
93.6	0.29775	0.20565	0.16261
93.8	0.3042	0.20049	0.16238
94	0.3065	0.1984	0.16597
94.2	0.30136	0.20119	0.15955
94.4	0.3064	0.20092	0.16387
94.6	0.30568	0.20165	0.1633
94.8	0.30357	0.19939	0.16341
95	0.30226	0.20142	0.16422
95.2	0.30399	0.20591	0.16204
95.4	0.30271	0.20379	0.16293
95.6	0.30445	0.20126	0.16467
95.8	0.30561	0.20251	0.16175
96	0.30588	0.20443	0.16205
96.2	0.31113	0.20243	0.16629
96.4	0.31016	0.20683	0.16334
96.6	0.31014	0.20598	0.16554
96.8	0.30674	0.20438	0.16301
97	0.30563	0.20823	0.15967
97.2	0.3077	0.20478	0.16362
97.4	0.31611	0.20792	0.16283
97.6	0.31034	0.21164	0.16257
97.8	0.31411	0.21091	0.16744
98	0.3108	0.20628	0.1659
98.2	0.31244	0.21135	0.16306
98.4	0.31451	0.21124	0.16901
98.6	0.31661	0.20989	0.16349
98.8	0.31268	0.21055	0.16127
99	0.31639	0.21306	0.1645
99.2	0.31951	0.20898	0.16438
99.4	0.31723	0.21116	0.16599
99.6	0.3175	0.20953	0.16572
99.8	0.31832	0.21526	0.16683
100	0.32023	0.21273	0.16563
100.2	0.31762	0.21332	0.16712
100.4	0.31855	0.21708	0.16577
100.6	0.31847	0.21517	0.16575
100.8	0.31974	0.21753	0.16715
101	0.32129	0.21476	0.16356
101.2	0.32312	0.21401	0.16531
101.4	0.32269	0.21741	0.16346
101.6	0.32096	0.2161	0.16538
101.8	0.32147	0.21811	0.16778
102	0.32562	0.21486	0.16544
102.2	0.32722	0.21892	0.16538
102.4	0.32626	0.21682	0.16558
102.6	0.32885	0.22162	0.16417
102.8	0.32617	0.22281	0.16626
103	0.326	0.21816	0.16435
103.2	0.32769	0.21792	0.16698
103.4	0.32704	0.21707	0.16534
103.6	0.32909	0.21747	0.16983
103.8	0.33049	0.22562	0.1694
104	0.32845	0.22034	0.16838
104.2	0.3315	0.22168	0.16745
104.4	0.32946	0.22285	0.16848
104.6	0.33014	0.22762	0.16424
104.8	0.33109	0.22508	0.16675
105	0.33045	0.22531	0.1684
105.2	0.33323	0.22135	0.16608
105.4	0.33109	0.22398	0.16617
105.6	0.33397	0.22135	0.16357
105.8	0.33496	0.22857	0.16736
106	0.33703	0.22532	0.16753
106.2	0.33791	0.22622	0.16829
106.4	0.33391	0.22699	0.16816
106.6	0.33502	0.22638	0.1667
106.8	0.33919	0.22586	0.16975
107	0.33564	0.22488	0.16773
107.2	0.33664	0.22356	0.16942
107.4	0.34031	0.22831	0.16614
107.6	0.33952	0.22627	0.1685
107.8	0.33963	0.22737	0.16842
108	0.34091	0.23134	0.16896
108.2	0.34153	0.22786	0.16907
108.4	0.33985	0.23081	0.1647
108.6	0.33858	0.22923	0.1699
108.8	0.34135	0.22855	0.16629
109	0.34202	0.23109	0.16995
109.2	0.34293	0.23267	0.16623
109.4	0.34287	0.23454	0.16926
109.6	0.34128	0.23044	0.1711
109.8	0.34389	0.23394	0.16946
110	0.34688	0.23565	0.16942
110.2	0.34541	0.23318	0.16995
110.4	0.34712	0.23249	0.16995
110.6	0.34344	0.235	0.1687
110.8	0.35262	0.23959	0.17008
111	0.34586	0.23719	0.16884
111.2	0.34543	0.23689	0.16943
111.4	0.35033	0.23661	0.16838
111.6	0.3477	0.23578	0.16651
111.8	0.34926	0.23562	0.16885
112	0.35306	0.23754	0.17186
112.2	0.35233	0.23746	0.16666
112.4	0.35104	0.23657	0.17065
112.6	0.35066	0.23685	0.16955
112.8	0.35299	0.2403	0.17145
113	0.35445	0.23929	0.16951
113.2	0.35427	0.23532	0.16798
113.4	0.3545	0.24022	0.17138
113.6	0.35505	0.2394	0.16694
113.8	0.3539	0.23718	0.17381
114	0.35753	0.24139	0.17019
114.2	0.35422	0.24182	0.17092
114.4	0.35759	0.24355	0.17466
114.6	0.35731	0.24218	0.16893
114.8	0.35856	0.24475	0.16847
115	0.35897	0.24235	0.17557
115.2	0.35531	0.24432	0.17092
115.4	0.35807	0.24469	0.16785
115.6	0.35788	0.24272	0.17213
115.8	0.36047	0.24156	0.17183
116	0.36324	0.24304	0.17133
116.2	0.36217	0.24413	0.17315
116.4	0.36266	0.24437	0.17194
116.6	0.36167	0.24146	0.17198
116.8	0.36253	0.24555	0.17029
117	0.36122	0.24515	0.17577
117.2	0.36049	0.24609	0.17258
117.4	0.36189	0.2498	0.17297
117.6	0.36501	0.24742	0.17166
117.8	0.36495	0.249	0.1718
118	0.36515	0.24599	0.17176
118.2	0.36247	0.2467	0.17775
118.4	0.36535	0.24973	0.17346
118.6	0.37054	0.24653	0.17387
118.8	0.36803	0.25238	0.17329
119	0.36628	0.25194	0.17419
119.2	0.36476	0.25178	0.17106
119.4	0.36976	0.24811	0.17086
119.6	0.36617	0.24993	0.17463
119.8	0.37376	0.25728	0.17273
120	0.37005	0.25321	0.17406
120.2	0.37164	0.25438	0.17406
120.4	0.36801	0.25209	0.17505
120.6	0.36748	0.25673	0.17883
120.8	0.36978	0.25719	0.17977
121	0.36972	0.25558	0.17657
121.2	0.3724	0.25535	0.17171
121.4	0.37461	0.25283	0.17464
121.6	0.36989	0.25457	0.17097
121.8	0.37939	0.25182	0.17286
122	0.3771	0.25454	0.17286
122.2	0.37595	0.25228	0.17626
122.4	0.37332	0.2538	0.17559
122.6	0.3763	0.25578	0.17611
122.8	0.37558	0.25541	0.17049
123	0.37886	0.26022	0.17812
123.2	0.38001	0.25927	0.17576
123.4	0.37826	0.25741	0.17739
123.6	0.3784	0.25599	0.17308
123.8	0.38289	0.25551	0.171
124	0.37694	0.2613	0.17849
124.2	0.38061	0.25981	0.17856
124.4	0.38135	0.26207	0.17631
124.6	0.38142	0.26027	0.17634
124.8	0.38255	0.26088	0.17472
125	0.38309	0.25849	0.1777
125.2	0.37615	0.25866	0.17214
125.4	0.38113	0.26522	0.17509
125.6	0.38258	0.2642	0.17578
125.8	0.3874	0.26261	0.17846
126	0.38462	0.26416	0.17437
126.2	0.38414	0.2669	0.17587
126.4	0.38369	0.26432	0.17313
126.6	0.38752	0.26561	0.17649
126.8	0.38302	0.26504	0.17655
127	0.3886	0.25939	0.17929
127.2	0.38772	0.27085	0.17591
127.4	0.3903	0.26559	0.17777
127.6	0.39369	0.26399	0.17244
127.8	0.39253	0.26867	0.17973
128	0.38688	0.26813	0.17813
128.2	0.39366	0.26746	0.17625
128.4	0.39433	0.26922	0.17749
128.6	0.39031	0.26904	0.17737
128.8	0.39364	0.26711	0.17881
129	0.39029	0.26931	0.17811
129.2	0.39411	0.27357	0.17615
129.4	0.39101	0.27371	0.17873
129.6	0.39293	0.27498	0.1759
129.8	0.39459	0.27494	0.1784
130	0.39639	0.26774	0.17479
130.2	0.39744	0.27189	0.17876
130.4	0.39223	0.27291	0.17619
130.6	0.39549	0.27191	0.17606
130.8	0.40071	0.27252	0.17679
131	0.3961	0.27114	0.17776
131.2	0.39939	0.27117	0.17804
131.4	0.39781	0.27018	0.17651
131.6	0.39972	0.27426	0.17967
131.8	0.39907	0.27806	0.17811
132	0.40099	0.27405	0.17652
132.2	0.40174	0.28104	0.17762
132.4	0.39924	0.27275	0.17393
132.6	0.40043	0.2812	0.17876
132.8	0.40151	0.27741	0.1759
133	0.4047	0.28052	0.17849
133.2	0.40225	0.27768	0.1752
133.4	0.4008	0.27446	0.17823
133.6	0.4047	0.27803	0.17971
133.8	0.40222	0.27503	0.18118
134	0.40353	0.28512	0.17937
134.2	0.4043	0.27964	0.17854
134.4	0.4055	0.27983	0.18246
134.6	0.40368	0.27883	0.17986
134.8	0.41143	0.2778	0.17949
135	0.40865	0.28502	0.17856
135.2	0.40698	0.28071	0.18036
135.4	0.40761	0.28592	0.18002
135.6	0.40499	0.28201	0.17775
135.8	0.40557	0.28069	0.17762
136	0.40834	0.2861	0.17935
136.2	0.40911	0.28329	0.18235
136.4	0.41025	0.27915	0.17869
136.6	0.40949	0.28117	0.17998
136.8	0.41074	0.2806	0.17849
137	0.41668	0.28189	0.18022
137.2	0.41603	0.28922	0.18033
137.4	0.41373	0.28378	0.1839
137.6	0.41163	0.28588	0.177
137.8	0.4146	0.28366	0.17696
138	0.41854	0.28398	0.17943
138.2	0.41522	0.28559	0.17815
138.4	0.41813	0.2888	0.17903
138.6	0.41288	0.29098	0.17918
138.8	0.41978	0.28733	0.1816
139	0.41819	0.28954	0.181
139.2	0.41848	0.29021	0.17854
139.4	0.41742	0.29182	0.17829
139.6	0.4156	0.29198	0.17987
139.8	0.41907	0.28954	0.18162
140	0.4197	0.29026	0.17801
140.2	0.42027	0.29	0.17936
140.4	0.42043	0.29079	0.17884
140.6	0.41964	0.28974	0.17971
140.8	0.42036	0.29293	0.18037
141	0.42237	0.29217	0.17921
141.2	0.41995	0.29633	0.18067
141.4	0.42343	0.29275	0.18319
141.6	0.42494	0.29145	0.18243
141.8	0.42173	0.29097	0.18508
142	0.42151	0.2934	0.17857
142.2	0.42535	0.28838	0.18151
142.4	0.42457	0.29255	0.17878
142.6	0.42452	0.29304	0.18143
142.8	0.42569	0.30009	0.18169
143	0.42225	0.2943	0.18065
143.2	0.42627	0.29742	0.18526
143.4	0.42677	0.29741	0.18182
143.6	0.4303	0.29911	0.18161
143.8	0.42667	0.29813	0.18075
144	0.43012	0.29248	0.17993
144.2	0.42585	0.2975	0.18163
144.4	0.43041	0.29606	0.18558
144.6	0.42947	0.30177	0.18097
144.8	0.43342	0.29901	0.18654
145	0.42829	0.30109	0.18299
145.2	0.42981	0.30345	0.18207
145.4	0.43127	0.29948	0.18312
145.6	0.43203	0.29795	0.18145
145.8	0.43145	0.29924	0.18422
146	0.4323	0.2984	0.18397
146.2	0.4337	0.30305	0.18182
146.4	0.43213	0.30134	0.18274
146.6	0.43562	0.29924	0.18355
146.8	0.43329	0.30249	0.18361
147	0.43453	0.30506	0.18339
147.2	0.43618	0.30295	0.17893
147.4	0.44119	0.29795	0.1807
147.6	0.43701	0.30331	0.18095
147.8	0.43709	0.30099	0.185
148	0.43905	0.30189	0.18517
148.2	0.43778	0.30148	0.18438
148.4	0.44056	0.30835	0.18478
148.6	0.44241	0.3048	0.1822
148.8	0.43997	0.30615	0.18321
149	0.43609	0.30423	0.18494
149.2	0.43822	0.30692	0.18742
149.4	0.4391	0.30941	0.18282
149.6	0.43859	0.30673	0.18482
149.8	0.4416	0.3057	0.18367
150	0.44425	0.30487	0.18611
150.2	0.44137	0.31015	0.18466
150.4	0.44555	0.30636	0.18383
150.6	0.44328	0.30783	0.18244
150.8	0.44357	0.30779	0.18548
151	0.44503	0.31027	0.18366
151.2	0.44365	0.31237	0.18027
151.4	0.44668	0.30858	0.18323
151.6	0.44735	0.31152	0.18614
151.8	0.44495	0.31208	0.18416
152	0.44588	0.31164	0.18375
152.2	0.44679	0.31256	0.18585
152.4	0.44615	0.313	0.18823
152.6	0.44812	0.31432	0.1834
152.8	0.44989	0.31474	0.18607
153	0.45124	0.31015	0.18868
153.2	0.4497	0.30961	0.18637
153.4	0.45047	0.31477	0.19037
153.6	0.4497	0.31649	0.18726
153.8	0.45032	0.31331	0.18535
154	0.45302	0.31657	0.18514
154.2	0.45301	0.31274	0.18505
154.4	0.4533	0.31166	0.18454
154.6	0.45349	0.31685	0.18921
154.8	0.45098	0.31726	0.18636
155	0.45426	0.31419	0.184
155.2	0.45451	0.31494	0.18569
155.4	0.45269	0.31846	0.18525
155.6	0.45621	0.31736	0.18606
155.8	0.45885	0.31861	0.18646
156	0.45644	0.31604	0.18469
156.2	0.45746	0.32314	0.18988
156.4	0.45882	0.31828	0.18593
156.6	0.45864	0.32152	0.18757
156.8	0.45794	0.31725	0.18764
157	0.45881	0.32121	0.18624
157.2	0.46042	0.31972	0.18717
157.4	0.45897	0.314	0.18793
157.6	0.46034	0.32179	0.18729
157.8	0.46281	0.32009	0.18757
158	0.46037	0.32305	0.18924
158.2	0.4633	0.32412	0.18769
158.4	0.46193	0.32121	0.18511
158.6	0.46024	0.32623	0.18598
158.8	0.46312	0.32503	0.1907
159	0.46357	0.32332	0.18775
159.2	0.4612	0.32382	0.18879
159.4	0.4612	0.31977	0.18747
159.6	0.46683	0.32006	0.18814
159.8	0.46441	0.32088	0.18864
160	0.46903	0.32545	0.18296
160.2	0.46663	0.3228	0.1868
160.4	0.46632	0.32733	0.18592
160.6	0.46408	0.32473	0.19014
160.8	0.46633	0.32345	0.19117
161	0.46724	0.32821	0.19048
161.2	0.46837	0.32633	0.19013
161.4	0.47136	0.33004	0.18881
161.6	0.47042	0.32993	0.18986
161.8	0.47005	0.326	0.1905
162	0.4668	0.32588	0.18696
162.2	0.47265	0.32687	0.1886
162.4	0.47081	0.32962	0.1918
162.6	0.46891	0.32985	0.19057
162.8	0.46973	0.32791	0.1849
163	0.47239	0.33559	0.18755
163.2	0.47479	0.32975	0.18571
163.4	0.47661	0.32929	0.1869
163.6	0.47169	0.32809	0.18987
163.8	0.4729	0.33597	0.1921
164	0.47385	0.33517	0.18989
164.2	0.47516	0.33491	0.19089
164.4	0.47557	0.32818	0.18933
164.6	0.47265	0.33426	0.18713
164.8	0.47572	0.33501	0.18922
165	0.4742	0.33313	0.18589
165.2	0.47773	0.33467	0.19212
165.4	0.47537	0.33642	0.18853
165.6	0.47978	0.33584	0.19401
165.8	0.48197	0.3348	0.1925
166	0.48149	0.33384	0.18871
166.2	0.481	0.32906	0.18665
166.4	0.47975	0.33509	0.18982
166.6	0.48164	0.33932	0.18778
166.8	0.47679	0.33185	0.19165
167	0.48093	0.33672	0.18722
167.2	0.48064	0.33988	0.19045
167.4	0.47928	0.33625	0.18954
167.6	0.48532	0.33562	0.18876
167.8	0.48244	0.33828	0.18653
168	0.4801	0.33657	0.18952
168.2	0.48345	0.33728	0.18817
168.4	0.48101	0.33968	0.19259
168.6	0.48597	0.33917	0.1899
168.8	0.48621	0.33967	0.19464
169	0.4882	0.34073	0.19127
169.2	0.49032	0.34158	0.19093
169.4	0.48823	0.34265	0.18811
169.6	0.48564	0.3429	0.18964
169.8	0.48713	0.34012	0.19416
170	0.48829	0.3431	0.19144
170.2	0.48714	0.3459	0.18996
170.4	0.48612	0.34203	0.18863
170.6	0.48991	0.34528	0.19445
170.8	0.48967	0.34193	0.19346
171	0.49206	0.34833	0.19092
171.2	0.48687	0.34609	0.19269
171.4	0.49339	0.34711	0.19166
171.6	0.48891	0.3457	0.19216
171.8	0.48769	0.34226	0.19262
172	0.49506	0.34618	0.19442
172.2	0.49629	0.34701	0.19235
172.4	0.49127	0.35153	0.19035
172.6	0.4932	0.34259	0.19253
172.8	0.49821	0.34673	0.19128
173	0.49347	0.34549	0.19405
173.2	0.49131	0.34755	0.19582
173.4	0.49379	0.34474	0.19096
173.6	0.49729	0.34868	0.18863
173.8	0.49569	0.348	0.19469
174	0.49557	0.34599	0.18897
174.2	0.49262	0.35296	0.19118
174.4	0.49864	0.34484	0.1907
174.6	0.4958	0.34852	0.1921
174.8	0.49982	0.34834	0.19729
175	0.49911	0.35106	0.19295
175.2	0.49884	0.34981	0.19343
175.4	0.49806	0.35338	0.19231
175.6	0.50041	0.3476	0.19116
175.8	0.50228	0.35417	0.19266
176	0.49717	0.34928	0.19764
176.2	0.4973	0.34662	0.19041
176.4	0.50009	0.35014	0.1935
176.6	0.50033	0.35308	0.19465
176.8	0.50113	0.35254	0.19359
177	0.50249	0.35169	0.1945
177.2	0.50372	0.35376	0.19088
177.4	0.50358	0.35925	0.193
177.6	0.50129	0.35585	0.19201
177.8	0.50328	0.35826	0.19212
178	0.50591	0.35308	0.19349
178.2	0.50396	0.3577	0.19287
178.4	0.50654	0.35361	0.19139
178.6	0.50688	0.3513	0.19377
178.8	0.50657	0.35318	0.19456
179	0.50798	0.35789	0.19264
179.2	0.50568	0.35455	0.19696
179.4	0.5058	0.35732	0.19322
179.6	0.51161	0.35937	0.19594
179.8	0.50772	0.35695	0.19623
180	0.51271	0.35782	0.19353
180.2	0.50877	0.35544	0.19497
180.4	0.51169	0.3576	0.19384
180.6	0.51093	0.35806	0.19895
180.8	0.51308	0.35876	0.19544
181	0.50816	0.3575	0.19473
181.2	0.51158	0.35754	0.19312
181.4	0.51116	0.35776	0.19388
181.6	0.51358	0.36282	0.19482
181.8	0.51412	0.35975	0.19294
182	0.50944	0.36033	0.19644
182.2	0.51539	0.35984	0.19435
182.4	0.51232	0.35932	0.19577
182.6	0.51416	0.36512	0.19498
182.8	0.51365	0.36384	0.19315
183	0.51362	0.3633	0.19997
183.2	0.51242	0.36247	0.19505
183.4	0.51749	0.36813	0.19704
183.6	0.51463	0.36475	0.19306
183.8	0.51861	0.36495	0.19423
184	0.51508	0.36053	0.19534
184.2	0.52121	0.36479	0.19577
184.4	0.51617	0.36767	0.19674
184.6	0.52497	0.3665	0.19492
184.8	0.51533	0.36859	0.19533
185	0.5231	0.3692	0.19762
185.2	0.52368	0.36384	0.19829
185.4	0.5202	0.36513	0.1924
185.6	0.51835	0.36609	0.19348
185.8	0.5191	0.36787	0.19604
186	0.52147	0.3697	0.19666
186.2	0.5197	0.37061	0.19424
186.4	0.51938	0.3681	0.1937
186.6	0.52153	0.36863	0.19355
186.8	0.52267	0.36993	0.19917
187	0.52396	0.36821	0.19436
187.2	0.52416	0.36766	0.19533
187.4	0.52434	0.36963	0.19723
187.6	0.52695	0.37323	0.1983
187.8	0.52649	0.37086	0.19478
188	0.52074	0.37078	0.19746
188.2	0.52311	0.37258	0.19803
188.4	0.52453	0.37378	0.19695
188.6	0.5248	0.37335	0.19807
188.8	0.53016	0.37409	0.19612
189	0.52798	0.37409	0.19853
189.2	0.52766	0.3728	0.19625
189.4	0.52819	0.37095	0.19687
189.6	0.5262	0.37137	0.19768
189.8	0.52962	0.375	0.19517
190	0.52744	0.37284	0.19768
190.2	0.53037	0.37705	0.19788
190.4	0.53054	0.37321	0.19789
190.6	0.53166	0.37755	0.19948
190.8	0.53174	0.37205	0.20139
191	0.53484	0.3792	0.19544
191.2	0.53194	0.38124	0.1961
191.4	0.53086	0.37857	0.19873
191.6	0.53478	0.37781	0.20052
191.8	0.53171	0.37718	0.19869
192	0.53456	0.37569	0.19845
192.2	0.53488	0.37773	0.19462
192.4	0.53291	0.37147	0.20149
192.6	0.53335	0.37888	0.19572
192.8	0.53121	0.3764	0.19928
193	0.53338	0.38039	0.19728
193.2	0.53108	0.37902	0.19316
193.4	0.53384	0.37799	0.19993
193.6	0.54025	0.38212	0.2002
193.8	0.5375	0.37706	0.19891
194	0.53629	0.37853	0.19668
194.2	0.53721	0.37736	0.19791
194.4	0.53713	0.37288	0.19549
194.6	0.53798	0.38288	0.19761
194.8	0.53765	0.38051	0.19888
195	0.54152	0.38167	0.20426
195.2	0.53935	0.38193	0.19757
195.4	0.54051	0.38281	0.20358
195.6	0.53983	0.38264	0.20004
195.8	0.5443	0.38267	0.2
196	0.54499	0.38744	0.19937
196.2	0.54462	0.37985	0.19731
196.4	0.54397	0.38494	0.19694
196.6	0.54332	0.38329	0.19674
196.8	0.54395	0.38474	0.19992
197	0.54608	0.38406	0.19679
197.2	0.54238	0.38467	0.19859
197.4	0.54396	0.3825	0.19626
197.6	0.54176	0.38481	0.20133
197.8	0.5426	0.38499	0.20122
198	0.54627	0.3872	0.19692
198.2	0.54515	0.38734	0.19729
198.4	0.54653	0.38657	0.20002
198.6	0.54327	0.38815	0.19941
198.8	0.54675	0.38687	0.19934
199	0.54812	0.3852	0.19837
199.2	0.54586	0.39216	0.20328
199.4	0.54921	0.38677	0.20023
199.6	0.54801	0.38861	0.19875
199.8	0.54878	0.39013	0.19775
200	0.54482	0.38772	0.20158
200.2	0.54808	0.39211	0.1997
200.4	0.54803	0.3887	0.19846
200.6	0.5519	0.39091	0.19803
200.8	0.55019	0.3921	0.20078
201	0.55239	0.39052	0.20225
201.2	0.55225	0.39074	0.20028
201.4	0.55367	0.38753	0.2046
201.6	0.55177	0.38986	0.20348
201.8	0.54809	0.39401	0.19734
202	0.55618	0.38971	0.20023
202.2	0.55343	0.39279	0.20248
202.4	0.55087	0.39117	0.19871
202.6	0.55556	0.39484	0.20346
202.8	0.55965	0.39305	0.19911
203	0.55358	0.3942	0.19833
203.2	0.55505	0.3987	0.20464
203.4	0.55557	0.39178	0.20051
203.6	0.55647	0.39859	0.20189
203.8	0.55764	0.39397	0.20428
204	0.55435	0.39196	0.20192
204.2	0.56131	0.39395	0.20112
204.4	0.558	0.39605	0.20561
204.6	0.55848	0.39546	0.2015
204.8	0.55941	0.3954	0.1978
205	0.56161	0.39715	0.20161
205.2	0.55804	0.39767	0.20005
205.4	0.55582	0.39914	0.20168
205.6	0.56152	0.4003	0.2021
205.8	0.56413	0.39976	0.20323
206	0.55852	0.39617	0.19953
206.2	0.56267	0.39542	0.19967
206.4	0.56204	0.3959	0.20086
206.6	0.56333	0.40023	0.2036
206.8	0.56067	0.39457	0.20312
207	0.55986	0.39974	0.20224
207.2	0.56581	0.4013	0.20199
207.4	0.56165	0.40277	0.20173
207.6	0.56079	0.40159	0.20022
207.8	0.56301	0.40153	0.20265
208	0.56701	0.40056	0.20323
208.2	0.56553	0.4062	0.20109
208.4	0.56349	0.40319	0.2019
208.6	0.56832	0.40631	0.20157
208.8	0.56981	0.40211	0.20132
209	0.5659	0.40328	0.20382
209.2	0.56924	0.40345	0.20048
209.4	0.56976	0.40327	0.20217
209.6	0.57025	0.4021	0.20301
209.8	0.57234	0.40474	0.2029
210	0.56892	0.4007	0.20049
210.2	0.57107	0.40579	0.2043
210.4	0.56837	0.40516	0.20523
210.6	0.57286	0.40672	0.20538
210.8	0.57119	0.40687	0.20337
211	0.57042	0.4069	0.20123
211.2	0.57344	0.40612	0.20325
211.4	0.5708	0.40348	0.19992
211.6	0.5705	0.40381	0.20326
211.8	0.57143	0.40178	0.20375
212	0.57243	0.40969	0.20734
212.2	0.56937	0.41047	0.2045
212.4	0.57385	0.41029	0.20721
212.6	0.57433	0.40811	0.20346
212.8	0.57585	0.40662	0.20175
213	0.57269	0.40822	0.20558
213.2	0.57505	0.40783	0.20457
213.4	0.57499	0.40859	0.20055
213.6	0.57488	0.41042	0.20187
213.8	0.5794	0.40561	0.20271
214	0.57551	0.41005	0.20156
214.2	0.57957	0.41165	0.20561
214.4	0.57839	0.41227	0.20532
214.6	0.57999	0.41017	0.20674
214.8	0.57985	0.41175	0.20277
215	0.57829	0.40952	0.20693
215.2	0.58029	0.41316	0.20437
215.4	0.57937	0.41389	0.20601
215.6	0.5809	0.41337	0.20436
215.8	0.5796	0.41107	0.2061
216	0.58137	0.41329	0.20583
216.2	0.58313	0.41262	0.20542
216.4	0.58303	0.41239	0.20535
216.6	0.57997	0.41461	0.20506
216.8	0.58203	0.41329	0.2029
217	0.58168	0.41218	0.20545
217.2	0.58476	0.41568	0.20499
217.4	0.5822	0.41765	0.20204
217.6	0.58077	0.41519	0.21009
217.8	0.5834	0.41385	0.20444
218	0.58233	0.41457	0.20402
218.2	0.58285	0.41925	0.20359
218.4	0.58387	0.41103	0.20903
218.6	0.58294	0.41661	0.20413
218.8	0.58088	0.41769	0.20573
219	0.58518	0.41734	0.20383
219.2	0.58503	0.4198	0.2096
219.4	0.58718	0.41803	0.20697
219.6	0.58749	0.41661	0.20445
219.8	0.58733	0.41766	0.20544
220	0.58917	0.41949	0.20777
220.2	0.58969	0.42286	0.20524
220.4	0.58789	0.41985	0.20443
220.6	0.58924	0.42405	0.20956
220.8	0.59353	0.41934	0.20589
221	0.59163	0.41812	0.20608
221.2	0.59245	0.4245	0.20293
221.4	0.59125	0.42229	0.20688
221.6	0.58929	0.42182	0.20529
221.8	0.58927	0.42069	0.20802
222	0.59223	0.42277	0.20544
222.2	0.59264	0.42492	0.20628
222.4	0.59192	0.42419	0.20785
222.6	0.59586	0.42303	0.20708
222.8	0.59241	0.424	0.20911
223	0.59051	0.42406	0.21065
223.2	0.59343	0.42515	0.20743
223.4	0.59196	0.42671	0.20523
223.6	0.59424	0.42266	0.21015
223.8	0.59231	0.42757	0.20526
224	0.59313	0.42556	0.20664
224.2	0.59991	0.4285	0.20709
224.4	0.59373	0.42729	0.20378
224.6	0.592	0.43047	0.20663
224.8	0.59389	0.42534	0.20867
225	0.59496	0.42942	0.20959
225.2	0.596	0.42761	0.20362
225.4	0.5991	0.43049	0.20643
225.6	0.60125	0.42504	0.20606
225.8	0.60191	0.42885	0.2066
226	0.59798	0.43076	0.20823
226.2	0.60095	0.42967	0.20559
226.4	0.59963	0.42935	0.2076
226.6	0.6012	0.43124	0.2084
226.8	0.60029	0.42841	0.20501
227	0.60265	0.42956	0.20955
227.2	0.6031	0.43052	0.20985
227.4	0.60219	0.43412	0.20584
227.6	0.60527	0.43175	0.2066
227.8	0.60042	0.42983	0.21277
228	0.60163	0.43324	0.21111
228.2	0.59966	0.4311	0.20795
228.4	0.60176	0.43225	0.20777
228.6	0.59895	0.43451	0.20541
228.8	0.60246	0.43506	0.20812
229	0.60612	0.43405	0.20781
229.2	0.60524	0.43447	0.20774
229.4	0.60849	0.43478	0.207
229.6	0.6078	0.43338	0.20695
229.8	0.60823	0.43653	0.20572
230	0.6046	0.4355	0.20795
230.2	0.60561	0.43723	0.20885
230.4	0.60717	0.43626	0.209
230.6	0.60913	0.43836	0.20875
230.8	0.60753	0.43575	0.21141
231	0.60481	0.43494	0.21182
231.2	0.60837	0.43308	0.20973
231.4	0.60828	0.43444	0.21113
231.6	0.60746	0.4391	0.2097
231.8	0.60497	0.43782	0.20979
232	0.61145	0.43804	0.20684
232.2	0.61378	0.44074	0.21202
232.4	0.60977	0.43745	0.20907
232.6	0.61546	0.43689	0.20854
232.8	0.61263	0.43433	0.20701
233	0.61395	0.44001	0.21113
233.2	0.61206	0.43852	0.20886
233.4	0.61609	0.43992	0.20745
233.6	0.61731	0.4413	0.21182
233.8	0.61369	0.44176	0.21292
234	0.61087	0.44493	0.20764
234.2	0.61541	0.44208	0.21199
234.4	0.61558	0.44433	0.21244
234.6	0.61155	0.44263	0.21166
234.8	0.61938	0.43977	0.21141
235	0.61711	0.44199	0.20936
235.2	0.61546	0.44371	0.20832
235.4	0.61598	0.4421	0.21225
235.6	0.61306	0.44402	0.21145
235.8	0.61502	0.44584	0.21192
236	0.61729	0.44335	0.20902
236.2	0.61942	0.44518	0.21018
236.4	0.61615	0.44413	0.20951
236.6	0.6196	0.44251	0.21207
236.8	0.62039	0.44612	0.21282
237	0.61945	0.44564	0.21317
237.2	0.61582	0.44227	0.20784
237.4	0.61693	0.44375	0.21022
237.6	0.6187	0.44667	0.21043
237.8	0.62325	0.44998	0.20746
238	0.62107	0.44471	0.2105
238.2	0.61974	0.44648	0.21243
238.4	0.62171	0.44271	0.20656
238.6	0.61952	0.44364	0.21231
238.8	0.62391	0.44541	0.20885
239	0.62252	0.44618	0.211
239.2	0.62221	0.44739	0.20815
239.4	0.62182	0.44795	0.20989
239.6	0.62349	0.44579	0.20925
239.8	0.62349	0.44437	0.20797
240	0.62378	0.44809	0.2096
240.2	0.61857	0.45415	0.21282
240.4	0.62354	0.45036	0.21133
240.6	0.62611	0.45028	0.21156
240.8	0.62442	0.44744	0.21253
241	0.62476	0.44965	0.20848
241.2	0.62745	0.4519	0.2116
241.4	0.62445	0.45004	0.21104
241.6	0.62707	0.45369	0.21128
241.8	0.6282	0.44964	0.21107
242	0.62642	0.45508	0.21108
242.2	0.6298	0.45333	0.21309
242.4	0.63082	0.44985	0.21072
242.6	0.63032	0.45344	0.21448
242.8	0.63086	0.45431	0.21277
243	0.63055	0.45325	0.21503
243.2	0.6341	0.45368	0.2133
243.4	0.63228	0.45383	0.21483
243.6	0.63132	0.45042	0.21104
243.8	0.63155	0.45762	0.21641
244	0.63381	0.45424	0.21253
244.2	0.62787	0.45559	0.21277
244.4	0.63034	0.45533	0.21434
244.6	0.63528	0.45536	0.21343
244.8	0.63442	0.46026	0.21202
245	0.6347	0.45785	0.21516
245.2	0.63337	0.45557	0.21474
245.4	0.63662	0.45705	0.21508
245.6	0.63604	0.45753	0.21433
245.8	0.63483	0.45546	0.21509
246	0.63437	0.45671	0.21222
246.2	0.63657	0.45648	0.21543
246.4	0.63555	0.4552	0.2135
246.6	0.63455	0.45464	0.21011
246.8	0.63387	0.45663	0.21299
247	0.63643	0.46038	0.21355
247.2	0.6382	0.4595	0.20894
247.4	0.63736	0.457	0.21393
247.6	0.6365	0.46068	0.21233
247.8	0.63883	0.46067	0.21319
248	0.63802	0.45982	0.20848
248.2	0.64031	0.46277	0.21376
248.4	0.6403	0.45991	0.21504
248.6	0.64131	0.45788	0.21669
248.8	0.63767	0.45832	0.21647
249	0.64438	0.46156	0.21673
249.2	0.64324	0.46138	0.21531
249.4	0.6421	0.46282	0.21538
249.6	0.63969	0.46223	0.21406
249.8	0.64439	0.46366	0.2158
250	0.64136	0.46503	0.21096
250.2	0.64161	0.46513	0.21511
250.4	0.64239	0.46555	0.21048
250.6	0.64237	0.46211	0.21234
250.8	0.64286	0.46745	0.21839
251	0.6478	0.46641	0.21659
251.2	0.64503	0.46299	0.21531
251.4	0.64479	0.45987	0.21531
251.6	0.64571	0.46559	0.21295
251.8	0.64869	0.46545	0.21309
252	0.64597	0.46742	0.21782
252.2	0.64626	0.46466	0.21622
252.4	0.64356	0.46922	0.21418
252.6	0.64451	0.46812	0.21518
252.8	0.64753	0.46574	0.21487
253	0.64828	0.4665	0.21674
253.2	0.64903	0.4663	0.21441
253.4	0.64895	0.46556	0.21343
253.6	0.6494	0.46753	0.21079
253.8	0.6502	0.4682	0.21388
254	0.6502	0.46843	0.21685
254.2	0.6485	0.46736	0.21395
254.4	0.64798	0.46817	0.21399
254.6	0.64704	0.46795	0.21777
254.8	0.65022	0.46913	0.21663
255	0.65025	0.47294	0.21678
255.2	0.65253	0.4701	0.21622
255.4	0.65424	0.47072	0.21798
255.6	0.64933	0.47207	0.21719
255.8	0.65283	0.46979	0.21428
256	0.6518	0.47501	0.216
256.2	0.65226	0.47393	0.21826
256.4	0.65236	0.47164	0.21938
256.6	0.65641	0.47144	0.21403
256.8	0.65057	0.4727	0.21627
257	0.6542	0.47169	0.21708
257.2	0.65538	0.47117	0.2155
257.4	0.65361	0.47374	0.21164
257.6	0.65767	0.47753	0.21298
257.8	0.65353	0.47645	0.21349
258	0.652	0.47382	0.21535
258.2	0.65978	0.47557	0.21331
258.4	0.6547	0.47395	0.21626
258.6	0.65813	0.47652	0.21615
258.8	0.65717	0.47435	0.21741
259	0.65706	0.47698	0.21982
259.2	0.66323	0.47456	0.21861
259.4	0.6565	0.47831	0.21859
259.6	0.65774	0.4764	0.21485
259.8	0.65941	0.47611	0.21653
260	0.66119	0.47414	0.22032
260.2	0.6583	0.47706	0.21743
260.4	0.65945	0.47675	0.21754
260.6	0.66131	0.4734	0.2193
260.8	0.65857	0.48376	0.21678
261	0.66217	0.48085	0.21936
261.2	0.66218	0.47537	0.21392
261.4	0.65796	0.47637	0.22159
261.6	0.66189	0.47767	0.21747
261.8	0.66349	0.47944	0.21846
262	0.6645	0.48214	0.21524
262.2	0.66334	0.47897	0.21715
262.4	0.66149	0.47895	0.21704
262.6	0.66673	0.48285	0.21689
262.8	0.66121	0.4808	0.21911
263	0.6634	0.48031	0.21598
263.2	0.66494	0.48187	0.2173
263.4	0.66583	0.48077	0.21845
263.6	0.66512	0.4844	0.21752
263.8	0.66427	0.48237	0.21886
264	0.6646	0.48364	0.21909
264.2	0.66579	0.48321	0.2164
264.4	0.6658	0.48222	0.21761
264.6	0.66618	0.4833	0.2178
264.8	0.6631	0.48623	0.21948
265	0.66599	0.48585	0.22127
265.2	0.66537	0.48787	0.22292
265.4	0.66544	0.48391	0.21375
265.6	0.67037	0.48415	0.21847
265.8	0.66732	0.48521	0.219
266	0.66917	0.48736	0.21868
266.2	0.67134	0.48507	0.2183
266.4	0.66808	0.48713	0.2169
266.6	0.67023	0.48996	0.2132
266.8	0.67061	0.48561	0.21494
267	0.6733	0.48486	0.21987
267.2	0.67335	0.48417	0.21902
267.4	0.6759	0.48714	0.22311
267.6	0.67634	0.48643	0.21881
267.8	0.67389	0.49277	0.2174
268	0.67234	0.48832	0.2195
268.2	0.67104	0.48879	0.21912
268.4	0.67121	0.48852	0.21824
268.6	0.67544	0.48758	0.21912
268.8	0.67284	0.48429	0.21451
269	0.6749	0.48553	0.2215
269.2	0.67249	0.48726	0.22044
269.4	0.67152	0.48817	0.22
269.6	0.67824	0.48644	0.21886
269.8	0.67121	0.49462	0.21863
270	0.67505	0.49185	0.21969
270.2	0.67575	0.49076	0.21867
270.4	0.67387	0.49508	0.218
270.6	0.67804	0.49659	0.21982
270.8	0.67836	0.48882	0.21863
271	0.67648	0.49467	0.21891
271.2	0.67848	0.49435	0.22137
271.4	0.67529	0.49119	0.22114
271.6	0.67787	0.48926	0.22021
271.8	0.678	0.49317	0.21728
272	0.67738	0.49608	0.21745
272.2	0.67912	0.48913	0.21601
272.4	0.68125	0.48704	0.21925
272.6	0.67597	0.49358	0.22103
272.8	0.67768	0.49266	0.22076
273	0.68216	0.49409	0.21913
273.2	0.67832	0.49456	0.22015
273.4	0.67764	0.49252	0.22187
273.6	0.68032	0.49302	0.22421
273.8	0.68162	0.49753	0.22052
274	0.6826	0.49602	0.22092
274.2	0.68545	0.49791	0.22319
274.4	0.68388	0.49241	0.2194
274.6	0.68701	0.49636	0.21619
274.8	0.68546	0.50011	0.21836
275	0.68568	0.49514	0.21954
275.2	0.68096	0.49403	0.21946
275.4	0.68716	0.49577	0.22173
275.6	0.68522	0.50067	0.21977
275.8	0.68161	0.49741	0.21898
276	0.6827	0.49875	0.2236
276.2	0.68525	0.49663	0.2189
276.4	0.68582	0.49629	0.2229
276.6	0.6839	0.49802	0.2201
276.8	0.68496	0.5002	0.22349
277	0.68593	0.49749	0.22197
277.2	0.6842	0.49261	0.21879
277.4	0.68765	0.49858	0.21958
277.6	0.68777	0.50008	0.22161
277.8	0.68959	0.50205	0.22456
278	0.68976	0.49738	0.22124
278.2	0.68702	0.49904	0.22258
278.4	0.69011	0.50119	0.22137
278.6	0.69007	0.50136	0.22337
278.8	0.69187	0.50226	0.21626
279	0.69	0.50152	0.22434
279.2	0.69012	0.49809	0.22249
279.4	0.69002	0.503	0.21898
279.6	0.68954	0.50137	0.21696
279.8	0.69272	0.50349	0.21972
280	0.69518	0.50539	0.22319
280.2	0.69274	0.5012	0.2225
280.4	0.69397	0.50082	0.21947
280.6	0.6914	0.50557	0.2195
280.8	0.69257	0.50035	0.22349
281	0.69708	0.50291	0.22571
281.2	0.69573	0.50841	0.21977
281.4	0.69176	0.50677	0.22372
281.6	0.69686	0.50335	0.22076
281.8	0.69445	0.50572	0.22161
282	0.69175	0.50528	0.22687
282.2	0.69649	0.50852	0.22275
282.4	0.6939	0.50297	0.22004
282.6	0.69421	0.50482	0.22165
282.8	0.6975	0.50615	0.21988
283	0.69663	0.50686	0.21802
283.2	0.69495	0.5077	0.2239
283.4	0.69761	0.50546	0.2191
283.6	0.69593	0.50898	0.22125
283.8	0.69729	0.51071	0.22185
284	0.69986	0.5087	0.22487
284.2	0.69742	0.50935	0.22394
284.4	0.70088	0.50574	0.22657
284.6	0.6972	0.51275	0.22121
284.8	0.69759	0.50844	0.22108
285	0.70269	0.50929	0.22422
285.2	0.7001	0.51124	0.22257
285.4	0.69943	0.51137	0.22229
285.6	0.70111	0.51025	0.22494
285.8	0.69984	0.5101	0.22186
286	0.69946	0.51733	0.2227
286.2	0.70173	0.50825	0.22414
286.4	0.70077	0.5096	0.22253
286.6	0.69837	0.5122	0.22571
286.8	0.70343	0.51178	0.22532
287	0.69984	0.5119	0.22381
287.2	0.70417	0.50952	0.2223
287.4	0.7016	0.51161	0.22034
287.6	0.70311	0.5125	0.22463
287.8	0.70449	0.50859	0.22331
288	0.70499	0.51341	0.22281
288.2	0.70737	0.51661	0.22458
288.4	0.70653	0.51258	0.22545
288.6	0.70689	0.51285	0.22538
288.8	0.7069	0.51594	0.22627
289	0.70828	0.51313	0.22177
289.2	0.70459	0.50898	0.22486
289.4	0.70621	0.51086	0.22579
289.6	0.70747	0.5182	0.22211
289.8	0.7083	0.51666	0.22606
290	0.70768	0.51527	0.2246
290.2	0.70403	0.51557	0.22668
290.4	0.71015	0.51549	0.22198
290.6	0.70917	0.515	0.22306
290.8	0.71172	0.51685	0.22263
291	0.70988	0.51854	0.22528
291.2	0.70648	0.51771	0.22311
291.4	0.71137	0.51886	0.22576
291.6	0.70811	0.51785	0.22332
291.8	0.70976	0.52073	0.22493
292	0.71048	0.5147	0.22548
292.2	0.71055	0.51916	0.22866
292.4	0.70954	0.52005	0.22397
292.6	0.70696	0.51762	0.22406
292.8	0.70984	0.5179	0.22761
293	0.71708	0.523	0.225
293.2	0.71359	0.51688	0.22628
293.4	0.71187	0.52224	0.22672
293.6	0.71412	0.52162	0.22808
293.8	0.71228	0.51822	0.22548
294	0.71401	0.52166	0.22703
294.2	0.71829	0.52033	0.22583
294.4	0.71738	0.51863	0.22365
294.6	0.70725	0.52488	0.22282
294.8	0.71786	0.52253	0.22716
295	0.71913	0.52009	0.22954
295.2	0.71495	0.52133	0.22503
295.4	0.71745	0.52195	0.22972
295.6	0.71565	0.52276	0.22859
295.8	0.71685	0.52573	0.22445
296	0.71575	0.52658	0.22681
296.2	0.71834	0.52343	0.22402
296.4	0.71762	0.5262	0.21852
296.6	0.71772	0.52261	0.22296
296.8	0.71903	0.52435	0.22688
297	0.7193	0.52259	0.22897
297.2	0.71778	0.52535	0.22082
297.4	0.71774	0.52827	0.22858
297.6	0.71675	0.52744	0.22737
297.8	0.71971	0.52168	0.22668
298	0.72153	0.52541	0.22481
298.2	0.71712	0.52419	0.22691
298.4	0.72318	0.52411	0.22807
298.6	0.72179	0.52505	0.22993
298.8	0.72345	0.53132	0.22699
299	0.72107	0.52434	0.22685
299.2	0.72476	0.52672	0.22661
299.4	0.72357	0.52389	0.22754
299.6	0.71588	0.52943	0.22851
299.8	0.71944	0.53055	0.2292
300	0.72153	0.52657	0.22394
300.2	0.72774	0.52935	0.22768
300.4	0.72377	0.5299	0.22458
300.6	0.72032	0.53194	0.22553
300.8	0.72359	0.53085	0.22712
301	0.72204	0.53096	0.22721
301.2	0.7245	0.52905	0.22543
301.4	0.72321	0.53071	0.22631
301.6	0.72595	0.52759	0.22821
301.8	0.73094	0.53055	0.22686
302	0.72709	0.53223	0.22735
302.2	0.72687	0.53158	0.23158
302.4	0.72776	0.53554	0.22629
302.6	0.72726	0.52998	0.22849
302.8	0.72665	0.53255	0.22686
303	0.72809	0.52997	0.22929
303.2	0.72646	0.53038	0.22951
303.4	0.72996	0.53745	0.22642
303.6	0.72239	0.53065	0.2278
303.8	0.72917	0.52958	0.23081
304	0.73219	0.53461	0.22875
304.2	0.72973	0.53007	0.22563
304.4	0.72966	0.53239	0.22834
304.6	0.73165	0.53019	0.22615
304.8	0.72878	0.53509	0.23025
305	0.73233	0.53318	0.23285
305.2	0.73027	0.53537	0.22822
305.4	0.73172	0.53353	0.22765
305.6	0.73238	0.5373	0.22901
305.8	0.7325	0.53839	0.22905
306	0.73094	0.53057	0.2268
306.2	0.72953	0.53548	0.2277
306.4	0.73278	0.53745	0.22867
306.6	0.73147	0.5323	0.23105
306.8	0.73402	0.53789	0.22769
307	0.73199	0.53523	0.23087
307.2	0.73331	0.53633	0.22923
307.4	0.7294	0.53992	0.23046
307.6	0.73251	0.53729	0.22794
307.8	0.7337	0.53734	0.22775
308	0.7306	0.53675	0.22611
308.2	0.73672	0.53745	0.22758
308.4	0.73351	0.53568	0.23164
308.6	0.73645	0.53748	0.2275
308.8	0.73613	0.53928	0.22635
309	0.73713	0.53909	0.22955
309.2	0.73393	0.53801	0.22922
309.4	0.73405	0.53845	0.22984
309.6	0.73918	0.5398	0.22838
309.8	0.73524	0.54042	0.22638
310	0.73912	0.5408	0.22624
310.2	0.73782	0.53584	0.2295
310.4	0.73531	0.54512	0.22886
310.6	0.73877	0.53707	0.23095
310.8	0.73915	0.53769	0.22839
311	0.73526	0.54072	0.23259
311.2	0.73989	0.5419	0.22841
311.4	0.73965	0.53891	0.22902
311.6	0.7417	0.53824	0.23067
311.8	0.74127	0.53837	0.23124
312	0.74135	0.53988	0.22972
312.2	0.74031	0.53961	0.22894
312.4	0.74134	0.54183	0.22769
312.6	0.74439	0.54142	0.23277
312.8	0.7429	0.54225	0.2315
313	0.73986	0.54587	0.22871
313.2	0.74082	0.54112	0.2279
313.4	0.74046	0.53775	0.23146
313.6	0.74207	0.5532	0.23104
313.8	0.74291	0.54609	0.22576
314	0.74193	0.5434	0.22941
314.2	0.74329	0.54638	0.23045
314.4	0.7425	0.54472	0.22959
314.6	0.74133	0.5438	0.23214
314.8	0.74375	0.54725	0.22958
315	0.74252	0.54321	0.23021
315.2	0.748	0.54592	0.22856
315.4	0.74239	0.54752	0.23409
315.6	0.74237	0.54685	0.2294
315.8	0.74575	0.54431	0.23243
316	0.74659	0.54523	0.23293
316.2	0.74636	0.54772	0.23105
316.4	0.74726	0.54545	0.22804
316.6	0.74522	0.54497	0.23101
316.8	0.74265	0.5437	0.231
317	0.74534	0.54688	0.22872
317.2	0.7496	0.54546	0.23034
317.4	0.74832	0.5477	0.22719
317.6	0.74933	0.54949	0.23149
317.8	0.74611	0.54869	0.23207
318	0.7487	0.54547	0.22981
318.2	0.74713	0.54722	0.22994
318.4	0.7498	0.54497	0.23126
318.6	0.75164	0.54981	0.23052
318.8	0.75276	0.55238	0.23108
319	0.75397	0.55153	0.23081
319.2	0.74885	0.55058	0.23114
319.4	0.75205	0.55309	0.23247
319.6	0.75256	0.54658	0.23103
319.8	0.75268	0.55025	0.23292
320	0.74865	0.55374	0.22989
320.2	0.75123	0.54647	0.22745
320.4	0.75179	0.55377	0.22894
320.6	0.75141	0.55575	0.23569
320.8	0.74971	0.5583	0.23322
321	0.75374	0.55404	0.23396
321.2	0.75173	0.55288	0.23275
321.4	0.75683	0.55224	0.23361
321.6	0.75558	0.55282	0.23064
321.8	0.75219	0.5564	0.23289
322	0.7534	0.55237	0.23255
322.2	0.755	0.55037	0.23387
322.4	0.75118	0.55022	0.23278
322.6	0.7535	0.55076	0.23221
322.8	0.75482	0.55727	0.23008
323	0.757	0.55722	0.23395
323.2	0.75777	0.55362	0.23378
323.4	0.75925	0.55549	0.23145
323.6	0.75912	0.55446	0.23423
323.8	0.75645	0.5571	0.23429
324	0.75696	0.55614	0.23255
324.2	0.75668	0.55832	0.23211
324.4	0.75686	0.5554	0.23495
324.6	0.75674	0.55931	0.23286
324.8	0.7567	0.55249	0.23445
325	0.7586	0.5586	0.23327
325.2	0.75865	0.55521	0.23246
325.4	0.7565	0.56048	0.23169
325.6	0.76186	0.55592	0.23234
325.8	0.76151	0.5593	0.2348
326	0.75888	0.55966	0.23348
326.2	0.76221	0.55685	0.23021
326.4	0.76082	0.55886	0.23077
326.6	0.76398	0.55578	0.23667
326.8	0.7596	0.5558	0.23024
327	0.76384	0.55709	0.23277
327.2	0.76003	0.55809	0.23224
327.4	0.7637	0.55565	0.23137
327.6	0.76391	0.56098	0.2318
327.8	0.76488	0.55778	0.23143
328	0.76284	0.56042	0.23175
328.2	0.76579	0.56173	0.23506
328.4	0.76553	0.56453	0.23504
328.6	0.76399	0.56196	0.23339
328.8	0.76309	0.56151	0.2309
329	0.76383	0.56061	0.23324
329.2	0.76299	0.56065	0.23351
329.4	0.76364	0.56064	0.23592
329.6	0.76601	0.56336	0.2326
329.8	0.76712	0.56497	0.23334
330	0.76486	0.563	0.23398
330.2	0.76869	0.56315	0.23247
330.4	0.76757	0.56153	0.22867
330.6	0.76587	0.56159	0.23038
330.8	0.7688	0.56487	0.23404
331	0.76572	0.56108	0.23199
331.2	0.77003	0.56033	0.23244
331.4	0.76853	0.56236	0.23367
331.6	0.77008	0.56754	0.23665
331.8	0.76912	0.56146	0.23363
332	0.76761	0.56582	0.23418
332.2	0.76775	0.56297	0.23504
332.4	0.77147	0.5672	0.23462
332.6	0.77296	0.56655	0.23363
332.8	0.77132	0.56607	0.23417
333	0.77247	0.56448	0.23451
333.2	0.76948	0.56764	0.2325
333.4	0.77329	0.56968	0.23558
333.6	0.77621	0.56675	0.23293
333.8	0.77162	0.5663	0.23207
334	0.76963	0.56868	0.23529
334.2	0.77179	0.56839	0.23714
334.4	0.76921	0.56608	0.23527
334.6	0.76942	0.57016	0.23756
334.8	0.7741	0.56879	0.23444
335	0.7709	0.56587	0.23373
335.2	0.77458	0.56485	0.24014
335.4	0.77122	0.56759	0.23762
335.6	0.77268	0.56627	0.23211
335.8	0.76966	0.56973	0.23687
336	0.77527	0.57092	0.23128
336.2	0.77351	0.56791	0.23527
336.4	0.77621	0.57052	0.23529
336.6	0.77505	0.56976	0.23382
336.8	0.77529	0.56582	0.23713
337	0.77525	0.57172	0.23576
337.2	0.77467	0.57321	0.23834
337.4	0.77876	0.57185	0.23517
337.6	0.77539	0.57168	0.23467
337.8	0.77909	0.56696	0.23659
338	0.77914	0.57359	0.23533
338.2	0.77758	0.57144	0.23343
338.4	0.77699	0.57456	0.23531
338.6	0.77838	0.57292	0.23545
338.8	0.78019	0.57405	0.23916
339	0.7769	0.57324	0.23836
339.2	0.77775	0.57294	0.23497
339.4	0.77471	0.57163	0.23599
339.6	0.78368	0.57393	0.23677
339.8	0.77604	0.57602	0.23592
340	0.77769	0.57006	0.2341
340.2	0.77979	0.5709	0.23537
340.4	0.78066	0.57345	0.23445
340.6	0.78066	0.57372	0.23492
340.8	0.77903	0.57358	0.2346
341	0.78033	0.57499	0.2358
341.2	0.78061	0.57635	0.24158
341.4	0.7812	0.57548	0.23521
341.6	0.78422	0.57394	0.23671
341.8	0.78125	0.57893	0.2416
342	0.77795	0.57601	0.23543
342.2	0.78237	0.57794	0.23492
342.4	0.78328	0.57776	0.23666
342.6	0.7821	0.57572	0.24173
342.8	0.78239	0.57601	0.23636
343	0.77951	0.57212	0.23618
343.2	0.78078	0.57452	0.23857
343.4	0.78256	0.57832	0.2355
343.6	0.78284	0.57564	0.23858
343.8	0.78562	0.57804	0.23826
344	0.78679	0.57691	0.23728
344.2	0.7828	0.57743	0.23929
344.4	0.78551	0.57761	0.23739
344.6	0.7853	0.5763	0.23958
344.8	0.78639	0.57783	0.23752
345	0.78688	0.57976	0.23726
345.2	0.78611	0.57901	0.23717
345.4	0.78501	0.58174	0.23471
345.6	0.78574	0.57832	0.23547
345.8	0.7866	0.57896	0.2383
346	0.78801	0.58145	0.236
346.2	0.78402	0.57515	0.23832
346.4	0.78947	0.5802	0.2382
346.6	0.79341	0.57919	0.24134
346.8	0.78951	0.57929	0.23858
347	0.78816	0.58161	0.23591
347.2	0.78642	0.58359	0.2371
347.4	0.7901	0.58499	0.23806
347.6	0.78754	0.58166	0.23884
347.8	0.78602	0.58564	0.2377
348	0.78848	0.58664	0.23921
348.2	0.78885	0.58339	0.23569
348.4	0.79394	0.58304	0.23847
348.6	0.79029	0.58368	0.23553
348.8	0.79344	0.58402	0.23716
349	0.79118	0.5864	0.23481
349.2	0.79077	0.58627	0.23673
349.4	0.79049	0.58839	0.23548
349.6	0.7947	0.58526	0.23946
349.8	0.79383	0.58667	0.2405
350	0.79083	0.58746	0.23819
350.2	0.79182	0.58594	0.23572
350.4	0.79386	0.58278	0.23762
350.6	0.79178	0.58696	0.24035
350.8	0.79184	0.58749	0.23751
351	0.79492	0.58254	0.23647
351.2	0.79472	0.58996	0.23823
351.4	0.79493	0.5913	0.23779
351.6	0.79425	0.58914	0.24121
351.8	0.79237	0.58546	0.24134
352	0.79671	0.58474	0.23973
352.2	0.79103	0.58778	0.23998
352.4	0.80102	0.58243	0.23557
352.6	0.79606	0.58827	0.23682
352.8	0.80091	0.58746	0.23651
353	0.79927	0.58642	0.23653
353.2	0.79582	0.58741	0.23506
353.4	0.79828	0.59449	0.24032
353.6	0.80104	0.58471	0.2396
353.8	0.79705	0.5866	0.23923
354	0.79609	0.59618	0.24008
354.2	0.7997	0.58799	0.24035
354.4	0.79675	0.58685	0.23937
354.6	0.79895	0.58592	0.2426
354.8	0.79646	0.58401	0.24094
355	0.80254	0.58787	0.23779
355.2	0.79951	0.59299	0.23906
355.4	0.79722	0.59193	0.23862
355.6	0.80056	0.58826	0.23606
355.8	0.79805	0.59271	0.23917
356	0.79882	0.58919	0.23842
356.2	0.79907	0.5875	0.23943
356.4	0.80086	0.59354	0.24109
356.6	0.80469	0.58763	0.24365
356.8	0.80087	0.58881	0.24105
357	0.80296	0.59701	0.23629
357.2	0.80302	0.58863	0.23975
357.4	0.80222	0.59264	0.23969
357.6	0.80318	0.59299	0.24002
357.8	0.80287	0.59667	0.2419
358	0.80423	0.59509	0.24175
358.2	0.80367	0.59632	0.23807
358.4	0.80037	0.59275	0.24064
358.6	0.8058	0.59293	0.23916
358.8	0.80443	0.59555	0.23755
359	0.80313	0.59364	0.23918
359.2	0.80571	0.59288	0.24059
359.4	0.80493	0.59268	0.24009
359.6	0.80528	0.59558	0.2388
359.8	0.80753	0.59433	0.24064
360	0.80801	0.59321	0.23786
360.2	0.80574	0.60008	0.24138
360.4	0.80453	0.59127	0.24198
360.6	0.80352	0.59375	0.24264
360.8	0.8064	0.59469	0.2393
361	0.80467	0.59369	0.23879
361.2	0.80899	0.59245	0.24015
361.4	0.80742	0.59722	0.23702
361.6	0.80828	0.59554	0.24125
361.8	0.8063	0.60231	0.24057
362	0.80884	0.59859	0.24385
362.2	0.80998	0.60247	0.24489
362.4	0.80934	0.59508	0.23842
362.6	0.80837	0.59792	0.23748
362.8	0.80967	0.60069	0.24214
363	0.81011	0.59994	0.23764
363.2	0.80769	0.59942	0.2443
363.4	0.81278	0.5996	0.23945
363.6	0.80842	0.59966	0.24093
363.8	0.81051	0.60011	0.24451
364	0.81062	0.59939	0.24038
364.2	0.81459	0.59918	0.23931
364.4	0.81405	0.59901	0.24127
364.6	0.8125	0.59897	0.24232
364.8	0.81363	0.59954	0.24165
365	0.81514	0.59978	0.24139
365.2	0.81553	0.59807	0.24426
365.4	0.81571	0.60113	0.24039
365.6	0.81045	0.60317	0.24028
365.8	0.8126	0.60167	0.24159
366	0.81577	0.59953	0.24167
366.2	0.8123	0.60214	0.24159
366.4	0.81587	0.60169	0.23813
366.6	0.815	0.60181	0.24327
366.8	0.81469	0.60435	0.24033
367	0.81223	0.60591	0.24013
367.2	0.81163	0.60193	0.24126
367.4	0.81387	0.60462	0.24354
367.6	0.81691	0.60356	0.24144
367.8	0.8172	0.60268	0.24641
368	0.81892	0.60806	0.24567
368.2	0.81647	0.60594	0.24338
368.4	0.8184	0.60105	0.24046
368.6	0.81793	0.60082	0.24284
368.8	0.81975	0.60588	0.24096
369	0.81814	0.60489	0.2407
369.2	0.82187	0.60466	0.24315
369.4	0.81841	0.608	0.2432
369.6	0.81795	0.60817	0.24288
369.8	0.81547	0.6058	0.24469
370	0.81708	0.60748	0.24103
370.2	0.81646	0.60622	0.23914
370.4	0.81819	0.60692	0.24094
370.6	0.81632	0.60898	0.24043
370.8	0.81722	0.60981	0.24201
371	0.81802	0.60648	0.2442
371.2	0.82183	0.61198	0.2454
371.4	0.81582	0.61109	0.24486
371.6	0.82199	0.60801	0.24428
371.8	0.82279	0.61099	0.24291
372	0.8225	0.61052	0.24287
372.2	0.8244	0.61111	0.24129
372.4	0.82336	0.60793	0.24575
372.6	0.82009	0.60983	0.24193
372.8	0.82105	0.6116	0.2424
373	0.82686	0.60575	0.24372
373.2	0.82223	0.61124	0.2431
373.4	0.81982	0.61181	0.24623
373.6	0.82236	0.60621	0.24625
373.8	0.82608	0.6125	0.24367
374	0.825	0.61274	0.24238
374.2	0.82362	0.61245	0.24399
374.4	0.82001	0.61317	0.24058
374.6	0.82361	0.611	0.24623
374.8	0.82415	0.61216	0.24273
375	0.82495	0.61336	0.24213
375.2	0.82494	0.60783	0.24294
375.4	0.82415	0.61346	0.2415
375.6	0.82198	0.60929	0.24072
375.8	0.82439	0.61701	0.24689
376	0.82993	0.61443	0.24229
376.2	0.8251	0.61447	0.24225
376.4	0.82221	0.61356	0.24277
376.6	0.82736	0.61487	0.24489
376.8	0.82846	0.61557	0.2414
377	0.82483	0.6149	0.24693
377.2	0.82776	0.61711	0.24346
377.4	0.82764	0.61384	0.2468
377.6	0.82763	0.6135	0.24387
377.8	0.82833	0.61418	0.24832
378	0.82639	0.61435	0.24597
378.2	0.8311	0.60986	0.24776
378.4	0.82983	0.61605	0.24479
378.6	0.82882	0.61521	0.2461
378.8	0.82809	0.61403	0.24431
379	0.82647	0.61816	0.24434
379.2	0.83032	0.61755	0.24508
379.4	0.83311	0.61849	0.246
379.6	0.82875	0.62066	0.23984
379.8	0.8296	0.6151	0.24864
380	0.83028	0.6203	0.24589
380.2	0.83187	0.61126	0.24609
380.4	0.83012	0.61425	0.24412
380.6	0.83023	0.61646	0.24713
380.8	0.83237	0.61748	0.24566
381	0.82828	0.61276	0.24693
381.2	0.83617	0.62035	0.2442
381.4	0.83482	0.61527	0.24456
381.6	0.83219	0.61951	0.24636
381.8	0.83205	0.61788	0.24136
382	0.8347	0.61924	0.24374
382.2	0.83554	0.61758	0.24582
382.4	0.83302	0.62239	0.24473
382.6	0.837	0.62126	0.2452
382.8	0.83338	0.61692	0.24949
383	0.83518	0.61513	0.24508
383.2	0.83536	0.62097	0.24622
383.4	0.83876	0.61876	0.24676
383.6	0.83847	0.6243	0.24231
383.8	0.8338	0.62332	0.2452
384	0.83341	0.62309	0.24417
384.2	0.83666	0.62077	0.24609
384.4	0.8397	0.6205	0.24792
384.6	0.83695	0.61824	0.24599
384.8	0.83993	0.62044	0.24679
385	0.83326	0.62465	0.24823
385.2	0.83731	0.62329	0.24852
385.4	0.83445	0.62499	0.24431
385.6	0.84223	0.62072	0.24543
385.8	0.84093	0.62617	0.2481
386	0.83436	0.62414	0.24724
386.2	0.83947	0.62241	0.24602
386.4	0.83778	0.62305	0.25005
386.6	0.84153	0.62477	0.24689
386.8	0.84351	0.62228	0.24721
387	0.84109	0.62408	0.24343
387.2	0.84192	0.62354	0.25001
387.4	0.84309	0.62455	0.24641
387.6	0.83969	0.6229	0.24452
387.8	0.84419	0.62211	0.24998
388	0.84239	0.62766	0.25003
388.2	0.84183	0.62218	0.24904
388.4	0.84165	0.62108	0.24405
388.6	0.84555	0.62793	0.24443
388.8	0.8421	0.62663	0.24696
389	0.84322	0.62325	0.24609
389.2	0.84025	0.62699	0.24747
389.4	0.84127	0.62862	0.24542
389.6	0.84248	0.62407	0.24558
389.8	0.84014	0.62112	0.24692
390	0.84429	0.6231	0.25201
390.2	0.844	0.62815	0.24431
390.4	0.84375	0.62562	0.24653
390.6	0.84859	0.62671	0.24722
390.8	0.84289	0.62788	0.24865
391	0.84442	0.626	0.24528
391.2	0.84486	0.62865	0.24472
391.4	0.84469	0.6296	0.24985
391.6	0.84465	0.63082	0.24948
391.8	0.84651	0.62755	0.24759
392	0.84483	0.62445	0.24617
392.2	0.84547	0.63342	0.24994
392.4	0.84658	0.62832	0.24363
392.6	0.84719	0.62981	0.24546
392.8	0.84556	0.62936	0.24547
393	0.85141	0.63462	0.24652
393.2	0.8461	0.63137	0.24485
393.4	0.8477	0.63117	0.24838
393.6	0.84475	0.6297	0.24946
393.8	0.84937	0.63028	0.24722
394	0.84777	0.63061	0.24812
394.2	0.84517	0.63129	0.24813
394.4	0.85059	0.62871	0.24467
394.6	0.84864	0.6322	0.24609
394.8	0.85094	0.62885	0.2473
395	0.85029	0.6318	0.24829
395.2	0.84781	0.63258	0.24997
395.4	0.84987	0.63043	0.24794
395.6	0.85165	0.63411	0.25054
395.8	0.8508	0.63774	0.24666
396	0.84966	0.63166	0.25136
396.2	0.8485	0.63214	0.25121
396.4	0.84937	0.63479	0.24804
396.6	0.85139	0.63307	0.24722
396.8	0.85246	0.63139	0.24592
397	0.85225	0.63341	0.24822
397.2	0.85101	0.63199	0.24824
397.4	0.8482	0.63344	0.25169
397.6	0.85007	0.63207	0.24783
397.8	0.85406	0.63031	0.24484
398	0.85574	0.63707	0.24858
398.2	0.85067	0.63264	0.24616
398.4	0.85353	0.63474	0.24787
398.6	0.85436	0.63487	0.24575
398.8	0.85271	0.63611	0.24638
399	0.85446	0.63384	0.24737
399.2	0.85584	0.6354	0.24934
399.4	0.85643	0.63124	0.24836
[truncated: 1,002 more rows]

## Sheet: Fig.2d
Time (s)	BLI signal (nm)
	ACE2	MR17+ACE2	MR17
0	0	0.04975	0.07721
0.2	0.00426	0.04469	0.08022
0.4	0.00585	0.04688	0.08373
0.6	0.00534	0.04558	0.07688
0.8	0.01181	0.04494	0.07907
1	0.00881	0.04346	0.0776
1.2	0.01065	0.04234	0.07943
1.4	0.00856	0.03938	0.07799
1.6	0.01425	0.04319	0.07723
1.8	0.01649	0.03864	0.07741
2	0.01725	0.04082	0.07652
2.2	0.01461	0.03848	0.07449
2.4	0.01549	0.03949	0.07395
2.6	0.02072	0.03503	0.07175
2.8	0.0169	0.0381	0.07172
3	0.0189	0.03437	0.07317
3.2	0.0202	0.03299	0.07304
3.4	0.01904	0.0352	0.07167
3.6	0.02028	0.03295	0.0715
3.8	0.02127	0.02983	0.06967
4	0.02463	0.03452	0.07223
4.2	0.02132	0.0326	0.06804
4.4	0.02495	0.0287	0.06425
4.6	0.02078	0.02468	0.07237
4.8	0.02643	0.02884	0.06682
5	0.02693	0.02807	0.06515
5.2	0.02626	0.02791	0.06606
5.4	0.02628	0.02578	0.06728
5.6	0.02778	0.02548	0.06625
5.8	0.03069	0.0271	0.06472
6	0.02871	0.02392	0.06319
6.2	0.03134	0.02196	0.06619
6.4	0.03064	0.02495	0.06471
6.6	0.03281	0.02302	0.06123
6.8	0.03018	0.0225	0.06341
7	0.03595	0.02029	0.05967
7.2	0.03329	0.02287	0.05961
7.4	0.03607	0.02225	0.05939
7.6	0.03344	0.02109	0.05784
7.8	0.03347	0.02203	0.05799
8	0.03772	0.02114	0.05622
8.2	0.03817	0.02131	0.06181
8.4	0.03962	0.02021	0.05747
8.6	0.03964	0.01903	0.0568
8.8	0.04042	0.01765	0.05899
9	0.04166	0.01409	0.05555
9.2	0.04323	0.01587	0.06254
9.4	0.04007	0.01619	0.05469
9.6	0.04277	0.01569	0.05391
9.8	0.04337	0.01513	0.05767
10	0.04489	0.01468	0.05295
10.2	0.04416	0.01944	0.05565
10.4	0.04783	0.0169	0.05509
10.6	0.04748	0.01372	0.05556
10.8	0.05038	0.01744	0.05779
11	0.05132	0.01308	0.05443
11.2	0.04922	0.01504	0.05382
11.4	0.04881	0.01061	0.05353
11.6	0.04959	0.01491	0.05274
11.8	0.05258	0.01167	0.05204
12	0.05328	0.01561	0.05385
12.2	0.05255	0.01319	0.05231
12.4	0.05596	0.01442	0.05266
12.6	0.04993	0.01586	0.04994
12.8	0.05731	0.01152	0.05041
13	0.05521	0.01248	0.05253
13.2	0.05453	0.00902	0.05313
13.4	0.05209	0.01045	0.04555
13.6	0.05945	0.0112	0.05036
13.8	0.05493	0.01409	0.05088
14	0.05927	0.01064	0.04921
14.2	0.05872	0.01095	0.04875
14.4	0.06095	0.01072	0.05303
14.6	0.05907	0.01026	0.04578
14.8	0.05966	0.00819	0.05056
15	0.06462	0.0083	0.04927
15.2	0.06074	0.00968	0.05082
15.4	0.06133	0.00806	0.0479
15.6	0.06414	0.00655	0.04672
15.8	0.06289	0.00911	0.05005
16	0.06226	0.00849	0.05297
16.2	0.06627	0.01108	0.04906
16.4	0.06738	0.00974	0.04796
16.6	0.07207	0.0106	0.04895
16.8	0.07107	0.00756	0.04513
17	0.07018	0.01021	0.04664
17.2	0.06835	0.00855	0.04827
17.4	0.06981	0.00938	0.04651
17.6	0.06811	0.00642	0.04758
17.8	0.07317	0.00703	0.04352
18	0.07245	0.00608	0.04523
18.2	0.07328	0.00344	0.04491
18.4	0.07353	0.00783	0.04977
18.6	0.07234	0.00812	0.0499
18.8	0.07468	0.00774	0.04792
19	0.07822	0.00392	0.04592
19.2	0.07761	0.00581	0.04322
19.4	0.07657	0.00491	0.04408
19.6	0.0801	0.00513	0.04533
19.8	0.07957	0.00457	0.04886
20	0.07809	0.00715	0.04515
20.2	0.08288	0.00147	0.0444
20.4	0.08402	0.00985	0.04497
20.6	0.08298	0.0054	0.04515
20.8	0.0847	0.00712	0.04371
21	0.08347	0.00382	0.04528
21.2	0.08501	0.0043	0.04235
21.4	0.08378	0.00724	0.04624
21.6	0.08957	0.00627	0.04804
21.8	0.08665	0.0071	0.04448
22	0.08468	0.00766	0.04503
22.2	0.09067	0.00758	0.0444
22.4	0.08859	0.00631	0.04385
22.6	0.08966	0.00695	0.04248
22.8	0.09199	0.00709	0.04115
23	0.09293	0.00559	0.04622
23.2	0.09563	0.00691	0.04294
23.4	0.09077	0.00536	0.0441
23.6	0.09432	0.00251	0.04459
23.8	0.09437	0.006	0.04118
24	0.09718	0.00572	0.04495
24.2	0.09579	0.00297	0.04385
24.4	0.09255	0.00312	0.04065
24.6	0.09987	0.00412	0.04191
24.8	0.09939	0.00201	0.04523
25	0.09975	0.00627	0.04371
25.2	0.09817	0.0088	0.04159
25.4	0.10039	0.00306	0.04151
25.6	0.10349	0.00467	0.04459
25.8	0.10157	0.00221	0.03957
26	0.10204	0.00434	0.04402
26.2	0.10493	0.00696	0.04169
26.4	0.10593	0.00525	0.04187
26.6	0.10677	0.00651	0.04268
26.8	0.10731	0.00589	0.04142
27	0.10785	0.00086	0.04034
27.2	0.10401	0.00764	0.04513
27.4	0.10425	0.00172	0.04131
27.6	0.10631	0.00417	0.04043
27.8	0.10729	0.00525	0.03982
28	0.10748	0.00687	0.04357
28.2	0.10952	0.01104	0.04184
28.4	0.11233	0.00551	0.04211
28.6	0.11299	0.00658	0.03906
28.8	0.11076	0.00343	0.037
29	0.11435	0.00178	0.03958
29.2	0.11387	0.00895	0.03943
29.4	0.11764	0.00475	0.04257
29.6	0.11538	0.00725	0.03827
29.8	0.11456	0.004	0.04103
30	0.11582	0.00365	0.04101
30.2	0.11346	0.00763	0.0393
30.4	0.11686	0.00651	0.04199
30.6	0.12032	0.01011	0.04308
30.8	0.12162	0.00622	0.0412
31	0.12079	0.00977	0.03961
31.2	0.1181	0.0092	0.04158
31.4	0.11999	0.00938	0.04067
31.6	0.12213	0.00756	0.04094
31.8	0.12374	0.00793	0.04145
32	0.1254	0.01226	0.03991
32.2	0.12262	0.00713	0.04137
32.4	0.12228	0.00387	0.04027
32.6	0.12429	0.00966	0.03926
32.8	0.12694	0.00721	0.04114
33	0.12743	0.0083	0.04036
33.2	0.12517	0.00747	0.0377
33.4	0.12673	0.00913	0.04096
33.6	0.12856	0.00504	0.04108
33.8	0.13207	0.00548	0.04079
34	0.13185	0.00934	0.04222
34.2	0.1292	0.00665	0.03881
34.4	0.13166	0.00754	0.0395
34.6	0.13153	0.0065	0.04073
34.8	0.1354	0.00637	0.04188
35	0.1367	0.00454	0.0423
35.2	0.13334	0.00659	0.04279
35.4	0.13361	0.01238	0.04118
35.6	0.13011	0.00707	0.04073
35.8	0.14015	0	0.04171
36	0.13666	0.00755	0.03812
36.2	0.13913	0.00583	0.03468
36.4	0.13714	0.0091	0.0369
36.6	0.13734	0.00731	0.03881
36.8	0.14353	0.00708	0.04136
37	0.14165	0.00504	0.0332
37.2	0.13881	0.00906	0.03206
37.4	0.14226	0.01145	0.03859
37.6	0.13799	0.00898	0.03783
37.8	0.14391	0.01112	0.03654
38	0.14502	0.01151	0.03692
38.2	0.14411	0.00953	0.0389
38.4	0.14759	0.01106	0.04013
38.6	0.14462	0.01112	0.0394
38.8	0.14314	0.00605	0.04003
39	0.14681	0.00672	0.03891
39.2	0.14567	0.0072	0.03708
39.4	0.14582	0.00721	0.0384
39.6	0.15056	0.00959	0.03703
39.8	0.1526	0.00705	0.04109
40	0.15389	0.01226	0.03775
40.2	0.14798	0.00713	0.03789
40.4	0.1511	0.01182	0.04278
40.6	0.15301	0.00839	0.03566
40.8	0.15428	0.00891	0.039
41	0.15237	0.01124	0.03898
41.2	0.15541	0.00582	0.03374
41.4	0.15574	0.01304	0.0395
41.6	0.15261	0.01266	0.03516
41.8	0.15818	0.00831	0.03738
42	0.15515	0.0088	0.03651
42.2	0.15594	0.01116	0.03973
42.4	0.15806	0.01086	0.03839
42.6	0.16104	0.00991	0.03924
42.8	0.15999	0.01249	0.03861
43	0.15882	0.01292	0.03687
43.2	0.16297	0.00907	0.03652
43.4	0.16201	0.00963	0.03726
43.6	0.1615	0.01093	0.03623
43.8	0.1625	0.00947	0.03732
44	0.16212	0.01132	0.0384
44.2	0.16507	0.01529	0.03866
44.4	0.16521	0.01286	0.0321
44.6	0.16093	0.01304	0.03699
44.8	0.16798	0.01629	0.03398
45	0.16467	0.01555	0.03201
45.2	0.16573	0.01353	0.03535
45.4	0.16345	0.01362	0.0378
45.6	0.1685	0.01196	0.03689
45.8	0.16691	0.01099	0.03944
46	0.16837	0.01331	0.03431
46.2	0.17347	0.01211	0.03886
46.4	0.16946	0.01352	0.03773
46.6	0.17297	0.01425	0.03901
46.8	0.17188	0.0171	0.03896
47	0.17388	0.01263	0.03606
47.2	0.17312	0.01128	0.03833
47.4	0.17221	0.01365	0.03426
47.6	0.17333	0.01312	0.0333
47.8	0.1778	0.01552	0.03487
48	0.17747	0.01985	0.03689
48.2	0.17516	0.01567	0.0367
48.4	0.17722	0.01147	0.0363
48.6	0.18169	0.01201	0.03592
48.8	0.17897	0.01622	0.03593
49	0.17869	0.0132	0.03407
49.2	0.18086	0.01566	0.03219
49.4	0.1815	0.01829	0.03424
49.6	0.18438	0.01483	0.03529
49.8	0.18345	0.01742	0.0366
50	0.18286	0.01873	0.03415
50.2	0.18429	0.0143	0.03567
50.4	0.18386	0.01576	0.0335
50.6	0.1861	0.01942	0.03611
50.8	0.18908	0.01437	0.03598
51	0.18567	0.01587	0.03493
51.2	0.18433	0.01779	0.03259
51.4	0.18801	0.01898	0.03345
51.6	0.18769	0.02082	0.03392
51.8	0.18779	0.02067	0.03188
52	0.19091	0.02033	0.0364
52.2	0.18939	0.01481	0.03456
52.4	0.19073	0.01565	0.03808
52.6	0.18772	0.0184	0.03484
52.8	0.18841	0.01736	0.03659
53	0.19268	0.01705	0.03818
53.2	0.1916	0.01929	0.03294
53.4	0.19326	0.01924	0.0341
53.6	0.19766	0.01912	0.03625
53.8	0.19799	0.02061	0.03537
54	0.19499	0.01814	0.03271
54.2	0.19588	0.01981	0.03562
54.4	0.19839	0.0208	0.03313
54.6	0.19508	0.0221	0.03515
54.8	0.19694	0.02109	0.0342
55	0.19901	0.01825	0.03275
55.2	0.19722	0.02119	0.03114
55.4	0.20441	0.02145	0.03285
55.6	0.20116	0.02021	0.03336
55.8	0.20499	0.02232	0.03537
56	0.20098	0.02234	0.03335
56.2	0.20153	0.02163	0.03158
56.4	0.20148	0.02553	0.03188
56.6	0.20365	0.02588	0.03058
56.8	0.2018	0.02115	0.03149
57	0.2018	0.01955	0.03308
57.2	0.20563	0.01994	0.03391
57.4	0.20644	0.02125	0.03366
57.6	0.20696	0.019	0.03344
57.8	0.20425	0.01839	0.03333
58	0.21028	0.01926	0.03133
58.2	0.20884	0.02372	0.03179
58.4	0.21057	0.02201	0.03157
58.6	0.21272	0.0223	0.03231
58.8	0.20849	0.02544	0.03086
59	0.20955	0.02519	0.03101
59.2	0.21565	0.02209	0.03326
59.4	0.21222	0.02255	0.03329
59.6	0.21677	0.02339	0.03119
59.8	0.21575	0.02053	0.03198
60	0.21304	0.02648	0.03293
60.2	0.21202	0.02581	0.03272
60.4	0.21413	0.01851	0.03255
60.6	0.21729	0.02082	0.0337
60.8	0.21747	0.02123	0.03128
61	0.21579	0.02634	0.03396
61.2	0.21527	0.02713	0.0322
61.4	0.21957	0.02814	0.02985
61.6	0.21632	0.02162	0.03307
61.8	0.21915	0.02504	0.0322
62	0.21994	0.03029	0.02861
62.2	0.22212	0.02778	0.02996
62.4	0.22154	0.03107	0.03175
62.6	0.22154	0.02555	0.03132
62.8	0.22127	0.02838	0.03308
63	0.22291	0.02777	0.03114
63.2	0.22255	0.02843	0.03092
63.4	0.22379	0.02929	0.03119
63.6	0.22803	0.02815	0.03177
63.8	0.22473	0.02826	0.03375
64	0.22536	0.0297	0.03403
64.2	0.225	0.02725	0.03064
64.4	0.22748	0.02905	0.0315
64.6	0.22822	0.02911	0.03291
64.8	0.2281	0.02658	0.02964
65	0.22722	0.03281	0.02844
65.2	0.23116	0.03187	0.02996
65.4	0.23011	0.02974	0.03263
65.6	0.23181	0.03133	0.02876
65.8	0.23491	0.03038	0.02954
66	0.23265	0.03063	0.03238
66.2	0.2311	0.0321	0.03158
66.4	0.23214	0.02904	0.03278
66.6	0.23294	0.02912	0.03286
66.8	0.23359	0.03137	0.03308
67	0.23327	0.03093	0.03284
67.2	0.23521	0.03264	0.02816
67.4	0.23425	0.03274	0.02895
67.6	0.23759	0.0351	0.03242
67.8	0.23783	0.03263	0.03295
68	0.23432	0.03097	0.02824
68.2	0.24207	0.03061	0.03185
68.4	0.23936	0.03102	0.03277
68.6	0.24149	0.03264	0.02699
68.8	0.24215	0.03187	0.0299
69	0.24176	0.03235	0.02853
69.2	0.24349	0.034	0.03374
69.4	0.24372	0.03563	0.02898
69.6	0.24293	0.03561	0.03073
69.8	0.24524	0.03682	0.02924
70	0.24122	0.03235	0.02799
70.2	0.24322	0.03428	0.02685
70.4	0.24711	0.03915	0.02944
70.6	0.24573	0.03576	0.02891
70.8	0.24705	0.0342	0.03091
71	0.24624	0.03685	0.029
71.2	0.25008	0.03654	0.02939
71.4	0.24727	0.0366	0.02609
71.6	0.25075	0.03851	0.0276
71.8	0.24921	0.03909	0.02888
72	0.24982	0.0376	0.02677
72.2	0.24919	0.03518	0.02595
72.4	0.25112	0.03625	0.02646
72.6	0.25152	0.03645	0.02821
72.8	0.25469	0.03731	0.03212
73	0.25205	0.03784	0.03034
73.2	0.25472	0.03922	0.02946
73.4	0.25382	0.037	0.03137
73.6	0.25397	0.03815	0.02937
73.8	0.25288	0.0377	0.02617
74	0.2542	0.03904	0.02721
74.2	0.25569	0.03907	0.03111
74.4	0.25436	0.03774	0.02798
74.6	0.25607	0.0391	0.02503
74.8	0.25753	0.03743	0.02843
75	0.25667	0.03985	0.02501
75.2	0.25738	0.04218	0.02886
75.4	0.26264	0.04005	0.02871
75.6	0.25904	0.04337	0.02635
75.8	0.26063	0.03946	0.02661
76	0.26297	0.04138	0.02755
76.2	0.26067	0.03873	0.02837
76.4	0.26205	0.04155	0.02343
76.6	0.26308	0.04242	0.02929
76.8	0.26824	0.04194	0.0295
77	0.26595	0.04385	0.02566
77.2	0.26733	0.04407	0.0284
77.4	0.26765	0.04647	0.02426
77.6	0.26574	0.04244	0.03011
77.8	0.26961	0.0438	0.02746
78	0.26999	0.04517	0.0265
78.2	0.26845	0.04683	0.02596
78.4	0.26865	0.04528	0.02838
78.6	0.2699	0.04715	0.02646
78.8	0.27082	0.04102	0.02772
79	0.27131	0.0435	0.02834
79.2	0.27068	0.0456	0.02693
79.4	0.27112	0.04787	0.02743
79.6	0.26977	0.04737	0.02736
79.8	0.27481	0.04534	0.02605
80	0.27381	0.04339	0.02951
80.2	0.27298	0.04506	0.03055
80.4	0.27455	0.04615	0.02506
80.6	0.27621	0.04658	0.02831
80.8	0.27727	0.0406	0.02771
81	0.27624	0.04504	0.02526
81.2	0.27643	0.04712	0.02802
81.4	0.27439	0.04992	0.02965
81.6	0.27869	0.04688	0.025
81.8	0.28164	0.04328	0.02728
82	0.27844	0.04486	0.02511
82.2	0.28006	0.04647	0.02391
82.4	0.27745	0.04588	0.02486
82.6	0.27779	0.04722	0.02531
82.8	0.2836	0.04345	0.02728
83	0.28252	0.04784	0.02345
83.2	0.28007	0.05069	0.02801
83.4	0.28424	0.04735	0.02476
83.6	0.28492	0.05105	0.02642
83.8	0.28246	0.04994	0.02565
84	0.28305	0.04631	0.02301
84.2	0.28539	0.0508	0.02445
84.4	0.28626	0.04787	0.0276
84.6	0.28764	0.04986	0.02107
84.8	0.29073	0.05142	0.02692
85	0.28529	0.04968	0.0264
85.2	0.29039	0.05015	0.0273
85.4	0.28781	0.05181	0.02423
85.6	0.28987	0.05005	0.02467
85.8	0.28912	0.05279	0.02614
86	0.28538	0.05089	0.02414
86.2	0.29229	0.0532	0.02104
86.4	0.2904	0.05433	0.02235
86.6	0.2913	0.05555	0.02601
86.8	0.29047	0.0557	0.02542
87	0.29601	0.0509	0.02489
87.2	0.29233	0.05197	0.02512
87.4	0.29418	0.05688	0.02539
87.6	0.29266	0.05486	0.02522
87.8	0.29747	0.05232	0.02681
88	0.29959	0.05358	0.02543
88.2	0.29924	0.05557	0.02381
88.4	0.2943	0.05853	0.02246
88.6	0.29659	0.05449	0.0272
88.8	0.29569	0.0587	0.02454
89	0.30086	0.05428	0.02257
89.2	0.29838	0.05449	0.02076
89.4	0.30036	0.0561	0.02349
89.6	0.29814	0.05716	0.02679
89.8	0.30037	0.05643	0.02445
90	0.30287	0.05465	0.02024
90.2	0.30414	0.05692	0.02186
90.4	0.30536	0.05455	0.02349
90.6	0.30276	0.0618	0.02522
90.8	0.30624	0.05742	0.02178
91	0.3036	0.05915	0.02527
91.2	0.30238	0.05451	0.02617
91.4	0.30531	0.05734	0.02265
91.6	0.30278	0.05963	0.02093
91.8	0.3072	0.05799	0.02466
92	0.30941	0.06168	0.02487
92.2	0.30791	0.06031	0.02298
92.4	0.30848	0.06155	0.02216
92.6	0.31003	0.06301	0.02248
92.8	0.31044	0.05693	0.02232
93	0.30912	0.06031	0.02341
93.2	0.30777	0.06599	0.02103
93.4	0.31203	0.05936	0.02511
93.6	0.31292	0.06446	0.02058
93.8	0.31053	0.06048	0.02262
94	0.31077	0.06272	0.02147
94.2	0.31396	0.06177	0.02194
94.4	0.31061	0.06663	0.02252
94.6	0.31454	0.06103	0.01795
94.8	0.31379	0.06359	0.02651
95	0.3127	0.06475	0.02301
95.2	0.31638	0.06578	0.01943
95.4	0.31506	0.05914	0.02247
95.6	0.31455	0.06321	0.01977
95.8	0.31782	0.06284	0.02301
96	0.32169	0.06638	0.02321
96.2	0.31962	0.06394	0.0239
96.4	0.32158	0.06438	0.01824
96.6	0.32199	0.06449	0.02018
96.8	0.32316	0.06486	0.0228
97	0.31779	0.06759	0.0205
97.2	0.31762	0.06644	0.02262
97.4	0.31993	0.06513	0.02311
97.6	0.32237	0.06672	0.02232
97.8	0.32133	0.06635	0.02008
98	0.32368	0.06515	0.02196
98.2	0.32366	0.06763	0.01872
98.4	0.32221	0.06959	0.02252
98.6	0.32509	0.06552	0.02365
98.8	0.32603	0.06961	0.01716
99	0.32425	0.0647	0.02533
99.2	0.32488	0.07058	0.02253
99.4	0.32441	0.06375	0.02319
99.6	0.32778	0.06734	0.02011
99.8	0.32725	0.07035	0.02378
100	0.32831	0.07283	0.02336
100.2	0.3266	0.07245	0.02282
100.4	0.32838	0.07314	0.02126
100.6	0.32968	0.06919	0.01864
100.8	0.32862	0.06882	0.01835
101	0.33005	0.06732	0.01997
101.2	0.33277	0.07151	0.01926
101.4	0.33174	0.06742	0.02278
101.6	0.33365	0.07317	0.01938
101.8	0.32941	0.07205	0.01769
102	0.34046	0.0705	0.02079
102.2	0.3364	0.07163	0.02025
102.4	0.33141	0.07224	0.02326
102.6	0.33509	0.06941	0.0206
102.8	0.33406	0.07198	0.02217
103	0.33498	0.07492	0.0203
103.2	0.33649	0.07187	0.01951
103.4	0.33807	0.07423	0.02016
103.6	0.34095	0.07171	0.02215
103.8	0.34482	0.07351	0.0167
104	0.34157	0.07566	0.02169
104.2	0.3403	0.07193	0.01916
104.4	0.33854	0.07857	0.02221
104.6	0.34013	0.06991	0.02378
104.8	0.34441	0.07426	0.02136
105	0.34518	0.08067	0.01989
105.2	0.34227	0.07624	0.02005
105.4	0.34453	0.07497	0.01893
105.6	0.34083	0.07794	0.01838
105.8	0.34085	0.07475	0.02009
106	0.34072	0.07805	0.01935
106.2	0.34464	0.08006	0.01627
106.4	0.34485	0.07794	0.02071
106.6	0.34502	0.07709	0.01974
106.8	0.34536	0.07553	0.01977
107	0.34915	0.08275	0.02084
107.2	0.3506	0.07737	0.02067
107.4	0.34327	0.07711	0.02167
107.6	0.34945	0.07984	0.01766
107.8	0.3529	0.0736	0.01844
108	0.34673	0.07564	0.01801
108.2	0.35058	0.08257	0.01601
108.4	0.3517	0.07909	0.01883
108.6	0.35245	0.08372	0.02103
108.8	0.3538	0.08053	0.01618
109	0.35279	0.08492	0.02351
109.2	0.35263	0.08145	0.0219
109.4	0.35445	0.07718	0.01942
109.6	0.35588	0.08387	0.0199
109.8	0.35549	0.08077	0.01826
110	0.35331	0.0813	0.01895
110.2	0.35619	0.08302	0.01969
110.4	0.35599	0.08234	0.02078
110.6	0.35512	0.08033	0.02073
110.8	0.35859	0.07812	0.01518
111	0.35805	0.0849	0.01576
111.2	0.35681	0.08759	0.01623
111.4	0.35887	0.08515	0.01627
111.6	0.35763	0.08215	0.01909
111.8	0.35905	0.08586	0.01821
112	0.3584	0.08219	0.02004
112.2	0.36001	0.08459	0.01711
112.4	0.36295	0.08094	0.0184
112.6	0.35827	0.08245	0.01654
112.8	0.36533	0.08524	0.01697
113	0.36117	0.0847	0.01993
113.2	0.36233	0.0855	0.01787
113.4	0.36128	0.08421	0.0137
113.6	0.36424	0.0851	0.01739
113.8	0.36514	0.08784	0.01849
114	0.36323	0.08469	0.02044
114.2	0.36574	0.08249	0.01886
114.4	0.36679	0.08602	0.01704
114.6	0.36835	0.08548	0.01916
114.8	0.37265	0.08892	0.01805
115	0.36962	0.08714	0.01905
115.2	0.36808	0.08854	0.01433
115.4	0.36943	0.0869	0.01697
115.6	0.37047	0.08683	0.01856
115.8	0.36863	0.08994	0.0166
116	0.37185	0.08876	0.02014
116.2	0.36906	0.08889	0.01879
116.4	0.37281	0.08768	0.01732
116.6	0.37792	0.08803	0.01669
116.8	0.37106	0.08726	0.01494
117	0.37184	0.0873	0.01317
117.2	0.37171	0.08761	0.01797
117.4	0.37012	0.0903	0.01772
117.6	0.37219	0.08898	0.01507
117.8	0.37547	0.08985	0.01706
118	0.37411	0.08755	0.01732
118.2	0.3748	0.0947	0.01459
118.4	0.37618	0.09211	0.01325
118.6	0.37726	0.09453	0.01727
118.8	0.37681	0.09607	0.01834
119	0.38037	0.09327	0.01572
119.2	0.38021	0.09404	0.01901
119.4	0.38172	0.09638	0.01712
119.6	0.38187	0.09305	0.01797
119.8	0.38266	0.0924	0.01755
120	0.38057	0.09953	0.01393
120.2	0.37985	0.09387	0.01591
120.4	0.38013	0.09449	0.01695
120.6	0.38455	0.09355	0.02196
120.8	0.38516	0.09215	0.01763
121	0.38445	0.09499	0.01718
121.2	0.37996	0.09058	0.01625
121.4	0.38029	0.09558	0.01715
121.6	0.38684	0.09384	0.017
121.8	0.3828	0.09713	0.0147
122	0.38833	0.09814	0.01593
122.2	0.38192	0.09595	0.01571
122.4	0.38579	0.09643	0.01519
122.6	0.38598	0.09547	0.01713
122.8	0.38443	0.09472	0.01919
123	0.38692	0.09588	0.01826
123.2	0.38776	0.09757	0.01673
123.4	0.39283	0.09795	0.01491
123.6	0.38763	0.09631	0.01663
123.8	0.38904	0.09682	0.01707
124	0.3905	0.09716	0.0156
124.2	0.39191	0.10368	0.01234
124.4	0.39031	0.10141	0.01549
124.6	0.39098	0.10398	0.01539
124.8	0.39431	0.09853	0.017
125	0.39435	0.09467	0.01557
125.2	0.3961	0.09486	0.01755
125.4	0.39539	0.09625	0.01805
125.6	0.3966	0.09697	0.02089
125.8	0.39819	0.10274	0.01549
126	0.39415	0.102	0.01852
126.2	0.39726	0.1006	0.01487
126.4	0.39714	0.10439	0.01939
126.6	0.39556	0.09969	0.01633
126.8	0.39605	0.09924	0.01354
127	0.39393	0.09813	0.0147
127.2	0.39743	0.09977	0.01881
127.4	0.40049	0.09981	0.01452
127.6	0.40436	0.10425	0.01713
127.8	0.4019	0.1028	0.01571
128	0.39924	0.10206	0.01502
128.2	0.40047	0.10286	0.01735
128.4	0.39944	0.10144	0.01602
128.6	0.39851	0.10373	0.01861
128.8	0.40505	0.10676	0.01634
129	0.40162	0.10425	0.01495
129.2	0.40337	0.10495	0.01592
129.4	0.40417	0.10627	0.01539
129.6	0.40775	0.10606	0.01572
129.8	0.40418	0.10372	0.01343
130	0.40441	0.1054	0.0166
130.2	0.40448	0.1068	0.01657
130.4	0.40566	0.10325	0.01652
130.6	0.40441	0.11187	0.01456
130.8	0.40882	0.10662	0.01322
131	0.4049	0.1071	0.01419
131.2	0.40771	0.10129	0.0175
131.4	0.41131	0.10853	0.01542
131.6	0.40702	0.10724	0.0143
131.8	0.40612	0.10947	0.01349
132	0.4093	0.11067	0.01395
132.2	0.40926	0.10872	0.01526
132.4	0.41022	0.10972	0.01089
132.6	0.41187	0.10527	0.01606
132.8	0.41253	0.10698	0.01551
133	0.41249	0.10931	0.00943
133.2	0.41359	0.10982	0.0114
133.4	0.40957	0.11114	0.01405
133.6	0.41251	0.11195	0.01595
133.8	0.41557	0.10935	0.01672
134	0.41459	0.1126	0.01274
134.2	0.4124	0.11464	0.00939
134.4	0.41326	0.10988	0.01384
134.6	0.4162	0.11165	0.01208
134.8	0.41994	0.11651	0.01455
135	0.42041	0.11069	0.0133
135.2	0.4129	0.10854	0.01256
135.4	0.4132	0.10949	0.01535
135.6	0.41978	0.10835	0.01201
135.8	0.41964	0.11165	0.01317
136	0.41822	0.11079	0.01799
136.2	0.42288	0.11592	0.0139
136.4	0.42288	0.11184	0.01599
136.6	0.41991	0.11085	0.01347
136.8	0.42042	0.11189	0.01485
137	0.42292	0.11545	0.01741
137.2	0.42129	0.11501	0.01232
137.4	0.42093	0.11459	0.01233
137.6	0.42314	0.1166	0.0123
137.8	0.42369	0.11248	0.01197
138	0.41875	0.11168	0.01384
138.2	0.42409	0.1164	0.01407
138.4	0.42564	0.1184	0.0135
138.6	0.42482	0.11406	0.01141
138.8	0.4277	0.11396	0.01229
139	0.42848	0.11229	0.01729
139.2	0.42692	0.11673	0.01243
139.4	0.42549	0.11601	0.01217
139.6	0.42664	0.11829	0.01225
139.8	0.42723	0.11465	0.01077
140	0.4292	0.11596	0.01246
140.2	0.42816	0.11508	0.01338
140.4	0.43015	0.11898	0.01403
140.6	0.42898	0.11687	0.01681
140.8	0.429	0.12144	0.01375
141	0.43186	0.12071	0.01394
141.2	0.42888	0.11584	0.01088
141.4	0.43283	0.11885	0.0104
141.6	0.43215	0.11409	0.01118
141.8	0.43018	0.11665	0.01235
142	0.43443	0.11828	0.01398
142.2	0.43341	0.12387	0.01104
142.4	0.43965	0.12217	0.01462
142.6	0.43507	0.12247	0.01345
142.8	0.43183	0.11789	0.01238
143	0.43377	0.11959	0.01201
143.2	0.43772	0.12272	0.01104
143.4	0.43775	0.12089	0.01523
143.6	0.43746	0.12341	0.01444
143.8	0.43648	0.12376	0.01095
144	0.43442	0.12072	0.0133
144.2	0.43358	0.12204	0.01601
144.4	0.43761	0.12321	0.01064
144.6	0.43855	0.12256	0.0111
144.8	0.44237	0.12638	0.0109
145	0.44128	0.11911	0.01161
145.2	0.44077	0.12259	0.00939
145.4	0.44305	0.12532	0.01165
145.6	0.43794	0.12444	0.01032
145.8	0.44022	0.12413	0.01088
146	0.43987	0.12114	0.01241
146.2	0.44122	0.1226	0.01449
146.4	0.44026	0.12368	0.01235
146.6	0.44581	0.1261	0.01241
146.8	0.44622	0.12534	0.01199
147	0.44548	0.12789	0.01654
147.2	0.44894	0.13061	0.01385
147.4	0.44839	0.12391	0.01267
147.6	0.44801	0.12746	0.01298
147.8	0.44728	0.12812	0.01272
148	0.45001	0.13026	0.01118
148.2	0.44812	0.12842	0.01165
148.4	0.44715	0.123	0.01023
148.6	0.44713	0.12563	0.0128
148.8	0.45001	0.13294	0.01218
149	0.44879	0.13175	0.00929
149.2	0.45188	0.12801	0.01249
149.4	0.44937	0.13105	0.01107
149.6	0.45079	0.13272	0.01024
149.8	0.45338	0.12846	0.01208
150	0.4494	0.12449	0.01624
150.2	0.44853	0.12937	0.0127
150.4	0.45232	0.13105	0.01422
150.6	0.45465	0.13302	0.01029
150.8	0.4518	0.13094	0.00779
151	0.45394	0.13117	0.01065
151.2	0.4507	0.13019	0.01213
151.4	0.45521	0.12707	0.00905
151.6	0.45476	0.13132	0.01015
151.8	0.45445	0.13001	0.01217
152	0.45788	0.12912	0.01233
152.2	0.45811	0.13302	0.00988
152.4	0.46206	0.12941	0.0102
152.6	0.45895	0.13036	0.00901
152.8	0.45559	0.13626	0.01424
153	0.45655	0.13233	0.01208
153.2	0.46218	0.13407	0.01009
153.4	0.45806	0.13106	0.0094
153.6	0.45989	0.13397	0.00991
153.8	0.46034	0.13108	0.01125
154	0.46248	0.13185	0.00835
154.2	0.46529	0.1351	0.01158
154.4	0.46257	0.13385	0.00971
154.6	0.46148	0.13483	0.01224
154.8	0.46201	0.1364	0.00875
155	0.45961	0.13556	0.00788
155.2	0.46255	0.13864	0.01021
155.4	0.46445	0.13546	0.00905
155.6	0.46574	0.13802	0.01007
155.8	0.46664	0.13584	0.01471
156	0.46911	0.13042	0.01156
156.2	0.46387	0.13668	0.00886
156.4	0.46968	0.13853	0.01102
156.6	0.4674	0.13629	0.00993
156.8	0.46862	0.13822	0.00802
157	0.46994	0.13715	0.01133
157.2	0.4691	0.13894	0.00689
157.4	0.4685	0.14238	0.00862
157.6	0.47098	0.13842	0.01023
157.8	0.46822	0.13798	0.00581
158	0.46888	0.1384	0.01117
158.2	0.47311	0.13585	0.00809
158.4	0.46992	0.14065	0.01202
158.6	0.47141	0.13783	0.00998
158.8	0.47515	0.13861	0.00851
159	0.47009	0.13972	0.01023
159.2	0.47219	0.13656	0.01078
159.4	0.4715	0.14124	0.00943
159.6	0.47451	0.14358	0.00709
159.8	0.47327	0.14068	0.01164
160	0.47978	0.13846	0.01312
160.2	0.47345	0.14355	0.01042
160.4	0.47225	0.14502	0.00788
160.6	0.47542	0.14636	0.00823
160.8	0.47326	0.14368	0.00867
161	0.4754	0.14432	0.01123
161.2	0.47908	0.14229	0.0139
161.4	0.47554	0.14623	0.0081
161.6	0.47762	0.14435	0.00808
161.8	0.47789	0.14267	0.00837
162	0.47944	0.14491	0.0093
162.2	0.47769	0.14384	0.00819
162.4	0.4779	0.14188	0.00727
162.6	0.47612	0.14262	0.00588
162.8	0.48323	0.14692	0.00737
163	0.47993	0.15221	0.01038
163.2	0.479	0.14705	0.01019
163.4	0.48288	0.14893	0.00828
163.6	0.48173	0.14903	0.00968
163.8	0.47929	0.14771	0.00913
164	0.48275	0.14905	0.01122
164.2	0.48369	0.14913	0.01089
164.4	0.48672	0.14593	0.01018
164.6	0.4861	0.14842	0.01249
164.8	0.48352	0.14695	0.0112
165	0.48572	0.14078	0.00914
165.2	0.48508	0.14864	0.01066
165.4	0.48444	0.14811	0.00996
165.6	0.48884	0.14623	0.0096
165.8	0.48363	0.14719	0.01069
166	0.49083	0.15319	0.01034
166.2	0.48594	0.15015	0.0117
166.4	0.48638	0.15467	0.01005
166.6	0.48836	0.15111	0.01359
166.8	0.48669	0.15098	0.00896
167	0.49255	0.14912	0.00597
167.2	0.49254	0.15211	0.00859
167.4	0.4887	0.14844	0.01103
167.6	0.49265	0.14953	0.00507
167.8	0.49012	0.15416	0.00879
168	0.49344	0.15018	0.00996
168.2	0.49142	0.1508	0.01143
168.4	0.49252	0.15186	0.01089
168.6	0.49349	0.15163	0.01262
168.8	0.49337	0.15334	0.00954
169	0.49434	0.15245	0.00577
169.2	0.49464	0.15231	0.00766
169.4	0.49438	0.15928	0.0149
169.6	0.49783	0.15095	0.01228
169.8	0.49413	0.15253	0.00947
170	0.49606	0.15389	0.00977
170.2	0.5016	0.15358	0.00836
170.4	0.49626	0.15169	0.00868
170.6	0.49654	0.15382	0.0081
170.8	0.49705	0.1573	0.00789
171	0.49727	0.15371	0.0113
171.2	0.49931	0.15725	0.00789
171.4	0.49544	0.15342	0.00598
171.6	0.49764	0.15838	0.00974
171.8	0.5004	0.16149	0.00857
172	0.50087	0.15343	0.008
172.2	0.50004	0.1598	0.00864
172.4	0.50207	0.15583	0.00686
172.6	0.50492	0.15378	0.00834
172.8	0.50174	0.1561	0.01287
173	0.50145	0.15927	0.00995
173.2	0.49804	0.16186	0.0072
173.4	0.49952	0.1551	0.0085
173.6	0.50772	0.15424	0.01187
173.8	0.50308	0.15934	0.00791
174	0.50966	0.15726	0.00577
174.2	0.50906	0.15818	0.00907
174.4	0.50563	0.16266	0.00803
174.6	0.50429	0.16203	0.01002
174.8	0.50581	0.16014	0.00847
175	0.50622	0.16329	0.01179
175.2	0.50501	0.15961	0.01148
175.4	0.50946	0.15709	0.0061
175.6	0.50749	0.16012	0.01088
175.8	0.50687	0.16062	0.01088
176	0.5071	0.15766	0.00803
176.2	0.50975	0.16265	0.0097
176.4	0.50857	0.16231	0.01059
176.6	0.51242	0.16544	0.00899
176.8	0.51121	0.16275	0.00773
177	0.51211	0.16618	0.00794
177.2	0.51506	0.16353	0.01134
177.4	0.51153	0.16056	0.00667
177.6	0.5116	0.16129	0.00828
177.8	0.5127	0.16185	0.00805
178	0.50902	0.16452	0.00731
178.2	0.51445	0.16163	0.00809
178.4	0.51181	0.16864	0.00831
178.6	0.51163	0.16678	0.007
178.8	0.51487	0.16326	0.01098
179	0.51392	0.16179	0.0091
179.2	0.51944	0.16314	0.0084
179.4	0.51495	0.16735	0.00911
179.6	0.51904	0.16865	0.00891
179.8	0.51678	0.16604	0.00819
180	0.51384	0.16532	0.01003
180.2	0.51723	0.16538	0.00832
180.4	0.5175	0.16565	0.00991
180.6	0.5189	0.16583	0.009
180.8	0.52255	0.16594	0.00737
181	0.52134	0.16531	0.00861
181.2	0.52189	0.16637	0.00919
181.4	0.52072	0.16839	0.00684
181.6	0.51538	0.16902	0.00684
181.8	0.52007	0.16545	0.0082
182	0.52123	0.16905	0.00778
182.2	0.52349	0.1699	0.01072
182.4	0.52354	0.16532	0.01125
182.6	0.52308	0.16962	0.00634
182.8	0.52336	0.17017	0.0055
183	0.52565	0.16868	0.00702
183.2	0.51918	0.17162	0.00925
183.4	0.52114	0.17129	0.00825
183.6	0.52393	0.17279	0.00781
183.8	0.52464	0.17258	0.00745
184	0.52706	0.17432	0.01
184.2	0.52714	0.16891	0.00614
184.4	0.52934	0.17162	0.01114
184.6	0.52718	0.16945	0.0092
184.8	0.53067	0.17072	0.00335
185	0.52415	0.1759	0.00631
185.2	0.52807	0.17425	0.00679
185.4	0.52762	0.17628	0.00435
185.6	0.52664	0.17127	0.00918
185.8	0.5303	0.17357	0.01133
186	0.52607	0.17077	0.00914
186.2	0.52567	0.17369	0.0065
186.4	0.52467	0.17361	0.00745
186.6	0.53018	0.17503	0.00803
186.8	0.53631	0.17561	0.00808
187	0.53265	0.17671	0.00455
187.2	0.5303	0.17283	0.00537
187.4	0.5277	0.17725	0.0129
187.6	0.52917	0.17413	0.00577
187.8	0.5309	0.18001	0.00917
188	0.5339	0.17711	0.00675
188.2	0.53322	0.18032	0.0051
188.4	0.53013	0.17409	0.00759
188.6	0.53422	0.17612	0.00799
188.8	0.53945	0.17992	0.00729
189	0.53741	0.17731	0.00823
189.2	0.5371	0.18102	0.0105
189.4	0.53533	0.17855	0.00662
189.6	0.53844	0.17716	0.00886
189.8	0.54031	0.18164	0.00643
190	0.53559	0.17848	0.00791
190.2	0.53697	0.17945	0.00236
190.4	0.53796	0.17943	0.00565
190.6	0.54046	0.18061	0.01093
190.8	0.53652	0.17914	0.00843
191	0.53816	0.17665	0.00496
191.2	0.53945	0.18021	0.00854
191.4	0.54003	0.17869	0.00887
191.6	0.54263	0.18506	0.01049
191.8	0.53847	0.18407	0.00593
192	0.54195	0.1804	0.00603
192.2	0.54492	0.18074	0.00942
192.4	0.54893	0.18364	0.01186
192.6	0.54317	0.18198	0.01051
192.8	0.54358	0.18332	0.00865
193	0.54063	0.18189	0.00979
193.2	0.53968	0.18159	0.00642
193.4	0.5428	0.18043	0.00909
193.6	0.54391	0.1846	0.00762
193.8	0.54965	0.18694	0.00728
194	0.54491	0.18487	0.00819
194.2	0.54847	0.18572	0.00876
194.4	0.5471	0.18459	0.01176
194.6	0.54719	0.18494	0.00623
194.8	0.54766	0.1859	0.00888
195	0.54917	0.18394	0.00708
195.2	0.55055	0.18406	0.00978
195.4	0.5466	0.18248	0.00926
195.6	0.55197	0.18442	0.00633
195.8	0.54927	0.18591	0.0087
196	0.54991	0.18469	0.00618
196.2	0.54878	0.18611	0.00655
196.4	0.55033	0.18366	0.00958
196.6	0.54832	0.18978	0.00782
196.8	0.55223	0.18623	0.00885
197	0.55278	0.19032	0.0085
197.2	0.55165	0.18898	0.00813
197.4	0.54846	0.18988	0.00715
197.6	0.55562	0.18726	0.00976
197.8	0.55551	0.19113	0.00509
198	0.55376	0.19004	0.0075
198.2	0.55133	0.19364	0.00914
198.4	0.55498	0.18677	0.0094
198.6	0.55104	0.18768	0.00846
198.8	0.55558	0.18974	0.01019
199	0.55098	0.1872	0.00895
199.2	0.55626	0.19036	0.01009
199.4	0.5576	0.19271	0.00686
199.6	0.55623	0.18918	0.00867
199.8	0.55638	0.19278	0.0091
200	0.55987	0.18966	0.00614
200.2	0.55569	0.19072	0.00681
200.4	0.55794	0.19574	0.00521
200.6	0.55792	0.19175	0.00697
200.8	0.56015	0.19406	0.00854
201	0.5602	0.19186	0.0075
201.2	0.56154	0.18935	0.00856
201.4	0.56078	0.1882	0.0059
201.6	0.55972	0.19287	0.00797
201.8	0.56217	0.19107	0.00763
202	0.56282	0.19325	0.00934
202.2	0.56041	0.19492	0.00639
202.4	0.56327	0.19086	0.00613
202.6	0.56253	0.1913	0.00735
202.8	0.55835	0.19641	0.01087
203	0.56392	0.19766	0.0099
203.2	0.56359	0.19486	0.00614
203.4	0.56613	0.19518	0.00692
203.6	0.56335	0.19677	0.01288
203.8	0.56215	0.19611	0.01048
204	0.56645	0.19557	0.00448
204.2	0.56379	0.19596	0.00641
204.4	0.56305	0.19455	0.00725
204.6	0.56639	0.19477	0.00789
204.8	0.56501	0.19907	0.00729
205	0.57039	0.19359	0.00835
205.2	0.56836	0.2029	0.00687
205.4	0.56884	0.19397	0.01079
205.6	0.56844	0.19812	0.00765
205.8	0.56398	0.20031	0.00551
206	0.56586	0.19784	0.00815
206.2	0.56913	0.1982	0.0043
206.4	0.56569	0.19985	0.01079
206.6	0.56703	0.20241	0.00739
206.8	0.57116	0.19872	0.00745
207	0.57257	0.19622	0.00645
207.2	0.5752	0.20166	0.00785
207.4	0.57351	0.19447	0.00877
207.6	0.57079	0.20332	0.0061
207.8	0.573	0.19872	0.00714
208	0.57355	0.2011	0.00887
208.2	0.57303	0.2009	0.00504
208.4	0.57348	0.20456	0.00582
208.6	0.57241	0.19972	0.00535
208.8	0.57432	0.20197	0.00961
209	0.5722	0.20411	0.00601
209.2	0.5762	0.20091	0.01024
209.4	0.57868	0.20317	0.00537
209.6	0.5788	0.20042	0.00593
209.8	0.5769	0.20123	0.00733
210	0.58089	0.20114	0.0066
210.2	0.57501	0.20213	0.00796
210.4	0.58088	0.20875	0.00851
210.6	0.57674	0.20379	0.00621
210.8	0.57934	0.20439	0.00842
211	0.57905	0.20625	0.00503
211.2	0.5825	0.2046	0.00529
211.4	0.57671	0.19847	0.00682
211.6	0.58013	0.2052	0.00715
211.8	0.58232	0.20361	0.01115
212	0.58166	0.20581	0.00779
212.2	0.58032	0.20508	0.00512
212.4	0.58156	0.20617	0.00485
212.6	0.58189	0.20464	0.00461
212.8	0.58526	0.20352	0.00823
213	0.5857	0.20668	0.00743
213.2	0.5809	0.20167	0.00656
213.4	0.58321	0.20986	0.00383
213.6	0.58594	0.20928	0.00303
213.8	0.58379	0.20637	0.00654
214	0.58549	0.2055	0.00838
214.2	0.58601	0.20814	0.00666
214.4	0.58549	0.21313	0.00916
214.6	0.58056	0.20765	0.00898
214.8	0.58833	0.20688	0.00424
215	0.58966	0.20967	0.00556
215.2	0.58618	0.21256	0.00435
215.4	0.58835	0.21173	0.0079
215.6	0.58813	0.21113	0.00526
215.8	0.58832	0.20742	0.00783
216	0.58877	0.21013	0.00671
216.2	0.58843	0.21263	0.00626
216.4	0.58617	0.20964	0.00556
216.6	0.58792	0.21268	0.00679
216.8	0.58978	0.20948	0.00343
217	0.59201	0.21369	0.00556
217.2	0.59065	0.21462	0.00868
217.4	0.58828	0.21471	0.00734
217.6	0.59247	0.21158	0.00495
217.8	0.59208	0.21082	0.00356
218	0.59139	0.21068	0.01085
218.2	0.59256	0.21295	0.00729
218.4	0.5947	0.21541	0.0096
218.6	0.59426	0.21022	0.00909
218.8	0.59099	0.21514	0.00973
219	0.59628	0.21253	0.00867
219.2	0.59346	0.2143	0.00719
219.4	0.59297	0.21259	0.01061
219.6	0.59491	0.21579	0.00343
219.8	0.59658	0.21598	0.00614
220	0.59761	0.21594	0.0087
220.2	0.59314	0.21466	0.00713
220.4	0.59977	0.21705	0.00891
220.6	0.5944	0.21568	0.00636
220.8	0.59894	0.2124	0.00893
221	0.59956	0.21559	0.0101
221.2	0.5982	0.21393	0.00861
221.4	0.59698	0.21773	0.00842
221.6	0.60071	0.21797	0.00804
221.8	0.59924	0.21418	0.00943
222	0.60032	0.22027	0.00658
222.2	0.59507	0.22386	0.00476
222.4	0.59902	0.21838	0.00299
222.6	0.59958	0.21589	0.00478
222.8	0.60568	0.22157	0.00505
223	0.59928	0.2158	0.0061
223.2	0.60529	0.22064	0.00631
223.4	0.60054	0.21487	0.00688
223.6	0.60422	0.21808	0.00662
223.8	0.60151	0.21919	0.00577
224	0.60213	0.22334	0.00652
224.2	0.60562	0.22145	0.00824
224.4	0.60645	0.22156	0.00546
224.6	0.60709	0.21869	0.00877
224.8	0.60447	0.22147	0.00677
225	0.60403	0.21987	0.00832
225.2	0.60505	0.21656	0.0036
225.4	0.60675	0.22352	0.00431
225.6	0.60533	0.22319	0.01051
225.8	0.60731	0.21842	0.00616
226	0.60815	0.22608	0.00886
226.2	0.61029	0.22678	0.00869
226.4	0.60375	0.22218	0.00509
226.6	0.60786	0.2207	0.00935
226.8	0.60365	0.22571	0.00589
227	0.61029	0.21966	0.00424
227.2	0.60485	0.22057	0.00407
227.4	0.60725	0.22535	0.00614
227.6	0.60718	0.22545	0.00404
227.8	0.60985	0.22493	0.00537
228	0.60982	0.22142	0.00459
228.2	0.61416	0.2257	0.00723
228.4	0.60994	0.22356	0.0117
228.6	0.61147	0.22249	0.00482
228.8	0.60885	0.22881	0.00619
229	0.61003	0.22423	0.00966
229.2	0.61435	0.22611	0.00774
229.4	0.60943	0.22704	0.0081
229.6	0.61258	0.2293	0.00726
229.8	0.61079	0.23205	0.00792
230	0.614	0.23027	0.00752
230.2	0.61194	0.23373	0.0049
230.4	0.61524	0.22776	0.00772
230.6	0.60988	0.22944	0.00585
230.8	0.61428	0.22798	0.01089
231	0.61863	0.22606	0.00626
231.2	0.61645	0.22308	0.00631
231.4	0.61709	0.22845	0.00766
231.6	0.61889	0.22815	0.00773
231.8	0.61372	0.22738	0.00561
232	0.61697	0.22618	0.00759
232.2	0.61358	0.22892	0.00684
232.4	0.61741	0.22818	0.00771
232.6	0.61839	0.22818	0.00214
232.8	0.62062	0.22749	0.00768
233	0.61799	0.22978	0.00539
233.2	0.62027	0.22759	0.00639
233.4	0.61918	0.23394	0.00477
233.6	0.62017	0.22623	0.0074
233.8	0.61817	0.22801	0.0023
234	0.61997	0.22922	0.00784
234.2	0.62302	0.22911	0.00531
234.4	0.62242	0.23131	0.00686
234.6	0.62763	0.23102	0.00399
234.8	0.61948	0.23294	0.00902
235	0.61943	0.23155	0.0058
235.2	0.61936	0.22781	0.00644
235.4	0.62312	0.23806	0.0059
235.6	0.62397	0.23461	0.00829
235.8	0.62439	0.23028	0.00936
236	0.62702	0.23354	0.0068
236.2	0.62406	0.23301	0.00811
236.4	0.61964	0.23277	0.00563
236.6	0.62485	0.23282	0.00553
236.8	0.62788	0.23432	0.0076
237	0.62356	0.23331	0.01014
237.2	0.62498	0.23372	0.00687
237.4	0.62932	0.23607	0.00737
237.6	0.62591	0.23317	0.00954
237.8	0.62912	0.23268	0.00724
238	0.62878	0.23794	0.00816
238.2	0.62461	0.23781	0.00861
238.4	0.63251	0.23718	0.00902
238.6	0.62815	0.23564	0.00675
238.8	0.62851	0.23497	0.00756
239	0.62985	0.23389	0.00546
239.2	0.62706	0.23439	0.00625
239.4	0.6308	0.23375	0.00727
239.6	0.63001	0.2334	0.01002
239.8	0.62913	0.23735	0.00585
240	0.62831	0.23557	0.00807
240.2	0.63273	0.24293	0.00795
240.4	0.63116	0.23829	0.01083
240.6	0.63413	0.24264	0.00745
240.8	0.63126	0.24116	0.00591
241	0.63176	0.24063	0.00523
241.2	0.63355	0.23963	0.00496
241.4	0.63452	0.24371	0.00565
241.6	0.63355	0.24326	0.00632
241.8	0.63166	0.23915	0.00802
242	0.63214	0.24372	0.00839
242.2	0.63275	0.23833	0.00364
242.4	0.63305	0.24201	0.00715
242.6	0.63302	0.24323	0.00709
242.8	0.63537	0.24342	0.00417
243	0.63959	0.24161	0.00919
243.2	0.63636	0.24169	0.00873
243.4	0.63991	0.2366	0.00598
243.6	0.63922	0.24229	0.00504
243.8	0.63771	0.24182	0.00653
244	0.63849	0.24359	0.00435
244.2	0.64146	0.24462	0.01021
244.4	0.63853	0.24578	0.00938
244.6	0.63895	0.24164	0.00834
244.8	0.6382	0.24428	0.0042
245	0.63648	0.24704	0.00807
245.2	0.63935	0.24497	0.00261
245.4	0.64118	0.24349	0.00538
245.6	0.63781	0.2418	0.00861
245.8	0.64331	0.24722	0.00485
246	0.64553	0.24111	0.00825
246.2	0.64488	0.24441	0.0063
246.4	0.63917	0.24854	0.00428
246.6	0.64148	0.24696	0.00346
246.8	0.64177	0.24546	0.00853
247	0.64121	0.24484	0.00388
247.2	0.64285	0.24449	0.00633
247.4	0.64149	0.25031	0.00788
247.6	0.64528	0.24713	0.0023
247.8	0.64283	0.24852	0.0088
248	0.64341	0.24871	0.00734
248.2	0.6469	0.25105	0.00318
248.4	0.64421	0.25053	0.0061
248.6	0.64246	0.24794	0.00637
248.8	0.6497	0.24616	0.0025
249	0.6444	0.25131	0.00786
249.2	0.64369	0.2477	0.00516
249.4	0.64992	0.25155	0.00332
249.6	0.64738	0.24693	0.00527
249.8	0.64959	0.24989	0.00741
250	0.6499	0.24708	0.01006
250.2	0.64712	0.25168	0.00657
250.4	0.64746	0.2484	0.00758
250.6	0.64943	0.24891	0.0075
250.8	0.64903	0.24777	0.00346
251	0.64529	0.24753	0.00551
251.2	0.64865	0.2503	0.00624
251.4	0.64862	0.25242	0.00716
251.6	0.65142	0.25114	0.00651
251.8	0.64954	0.25125	0.00734
252	0.64726	0.25437	0.0075
252.2	0.6481	0.25314	0.00742
252.4	0.65065	0.2535	0.00629
252.6	0.65146	0.25433	0.00426
252.8	0.65179	0.25665	0.00438
253	0.65227	0.24928	0.00388
253.2	0.65226	0.25487	0.00721
253.4	0.64836	0.25281	0.00387
253.6	0.64845	0.24983	0.00529
253.8	0.65445	0.25254	0.00681
254	0.65343	0.25181	0.00357
254.2	0.65355	0.25602	0.00363
254.4	0.65389	0.25442	0.00465
254.6	0.65542	0.25088	0.00837
254.8	0.65734	0.25768	0.00582
255	0.65607	0.25977	0.00701
255.2	0.65575	0.25505	0.00801
255.4	0.65921	0.25589	0.00575
255.6	0.65665	0.25883	0.00855
255.8	0.65899	0.25746	0.00676
256	0.65673	0.25799	0.00565
256.2	0.65647	0.25942	0.00682
256.4	0.65834	0.2545	0.00783
256.6	0.65879	0.25765	0.00582
256.8	0.66117	0.25961	0.00517
257	0.65672	0.25761	0.00506
257.2	0.65728	0.25899	0.00374
257.4	0.65635	0.25717	0.00463
257.6	0.66081	0.25709	0.00626
257.8	0.65884	0.2619	0.00927
258	0.66228	0.25939	0.00211
258.2	0.66125	0.26229	0.00876
258.4	0.66437	0.25734	0.00675
258.6	0.66145	0.25786	0.007
258.8	0.66412	0.25994	0.0068
259	0.66609	0.26388	0.0059
259.2	0.66231	0.25712	0.00699
259.4	0.66248	0.26224	0.00707
259.6	0.66298	0.26475	0.00556
259.8	0.66476	0.26159	0.00827
260	0.66462	0.26339	0.0091
260.2	0.66082	0.26389	0.00607
260.4	0.66467	0.26472	0.00671
260.6	0.66201	0.26335	0.00521
260.8	0.66839	0.26397	0.0048
261	0.66728	0.26251	0.0095
261.2	0.66438	0.25929	0.00556
261.4	0.66355	0.2625	0.0022
261.6	0.66615	0.26387	0.00772
261.8	0.66676	0.26676	0.00707
262	0.67052	0.26477	0.00458
262.2	0.66752	0.26516	0.00853
262.4	0.6678	0.26393	0.00789
262.6	0.66861	0.26726	0.00558
262.8	0.66601	0.26301	0.00534
263	0.66836	0.26144	0.00509
263.2	0.66758	0.26353	0.00896
263.4	0.66956	0.26208	0.00988
263.6	0.66856	0.26278	0.00951
263.8	0.67514	0.26549	0.0057
264	0.67122	0.26374	0.00689
264.2	0.6695	0.26534	0.01
264.4	0.67008	0.26606	0.00991
264.6	0.67095	0.26703	0.00487
264.8	0.66882	0.26765	0.00548
265	0.66779	0.26577	0.00477
265.2	0.66941	0.26291	0.00361
265.4	0.67362	0.26867	0.00728
265.6	0.67213	0.26787	0.00512
265.8	0.67499	0.26922	0.00475
266	0.67706	0.26559	0.0064
266.2	0.67434	0.26562	0.00429
266.4	0.67454	0.26641	0.00614
266.6	0.67333	0.26641	0.00589
266.8	0.67026	0.26747	0.00833
267	0.67489	0.26965	0.00561
267.2	0.67147	0.26685	0.00673
267.4	0.67413	0.27256	0.00507
267.6	0.67697	0.27033	0.00621
267.8	0.67912	0.26946	0.0085
268	0.68034	0.2681	0.00136
268.2	0.67688	0.2724	0.0073
268.4	0.67625	0.27086	0.00691
268.6	0.67695	0.26616	0.00763
268.8	0.67656	0.27187	0.0079
269	0.67878	0.27109	0.00741
269.2	0.67874	0.26901	0.00576
269.4	0.67815	0.26841	0.00727
269.6	0.67707	0.2707	0.00545
269.8	0.67875	0.27397	0.0106
270	0.67983	0.27088	0.00903
270.2	0.67859	0.27401	0.00505
270.4	0.68086	0.26764	0.00631
270.6	0.68411	0.26886	0.00988
270.8	0.68431	0.27306	0.00403
271	0.68293	0.27611	0.00818
271.2	0.68303	0.27572	0.00379
271.4	0.68075	0.27363	0.00664
271.6	0.68285	0.27145	0.00579
271.8	0.67931	0.27522	0.00833
272	0.68431	0.27367	0.00527
272.2	0.68431	0.2751	0.00961
272.4	0.68371	0.28024	0.00672
272.6	0.68405	0.27371	0.00521
272.8	0.68311	0.27668	0.00683
273	0.68616	0.27439	0.00699
273.2	0.68593	0.27486	0.00436
273.4	0.6837	0.27591	0.00929
273.6	0.68579	0.27492	0.00896
273.8	0.68647	0.27691	0.0047
274	0.68449	0.27717	0.00326
274.2	0.68892	0.2759	0.00915
274.4	0.68735	0.2753	0.00878
274.6	0.68533	0.27379	0.00458
274.8	0.68739	0.27978	0.00591
275	0.68682	0.27492	0.00389
275.2	0.68865	0.28082	0.00878
275.4	0.69346	0.2782	0.00661
275.6	0.68878	0.27891	0.00539
275.8	0.68915	0.27813	0.00315
276	0.69218	0.2793	0.00439
276.2	0.68773	0.28332	0.01002
276.4	0.69278	0.28126	0.00691
276.6	0.69026	0.28064	0.00895
276.8	0.69201	0.28211	0.00731
277	0.68959	0.28108	0.00817
277.2	0.6912	0.28209	0
277.4	0.69116	0.27954	0.00729
277.6	0.69254	0.28341	0.0114
277.8	0.68986	0.28633	0.00711
278	0.69542	0.28147	0.00799
278.2	0.688	0.28417	0.00969
278.4	0.68923	0.28111	0.00413
278.6	0.69259	0.28205	0.00501
278.8	0.69383	0.28371	0.00912
279	0.69568	0.28243	0.00461
279.2	0.69431	0.28093	0.0073
279.4	0.69393	0.28309	0.00717
279.6	0.6938	0.28009	0.01077
279.8	0.69897	0.28493	0.00419
280	0.69864	0.28657	0.00625
280.2	0.69618	0.28333	0.00431
280.4	0.6945	0.28235	0.00322
280.6	0.6957	0.28226	0.00481
280.8	0.69749	0.28562	0.00501
281	0.69888	0.28495	0.00607
281.2	0.69512	0.27725	0.00538
281.4	0.69824	0.28428	0.00821
281.6	0.69914	0.28404	0.00577
281.8	0.69598	0.28712	0.00797
282	0.70053	0.28311	0.00545
282.2	0.69617	0.28394	0.00732
282.4	0.6978	0.28867	0.00916
282.6	0.69894	0.28842	0.00664
282.8	0.70003	0.28555	0.01012
283	0.70009	0.28307	0.00897
283.2	0.6979	0.28844	0.00818
283.4	0.69921	0.29111	0.00785
283.6	0.70062	0.28185	0.00569
283.8	0.69985	0.28824	0.00568
284	0.70252	0.28879	0.00729
284.2	0.70148	0.28626	0.00398
284.4	0.70228	0.28994	0.00449
284.6	0.70146	0.29061	0.0091
284.8	0.70342	0.28615	0.00414
285	0.70462	0.28987	0.00926
285.2	0.69967	0.29367	0.00786
285.4	0.70256	0.29027	0.00647
285.6	0.70054	0.28935	0.00485
285.8	0.70167	0.2886	0.00748
286	0.70565	0.29495	0.0078
286.2	0.70416	0.29143	0.0055
286.4	0.70488	0.29222	0.00466
286.6	0.70744	0.29368	0.00658
286.8	0.70409	0.28975	0.00876
287	0.7049	0.28885	0.00418
287.2	0.70619	0.28966	0.00566
287.4	0.7057	0.29175	0.00867
287.6	0.70695	0.29369	0.00469
287.8	0.70461	0.29006	0.00698
288	0.7085	0.28948	0.00819
288.2	0.70726	0.29355	0.00787
288.4	0.70723	0.29244	0.0066
288.6	0.70978	0.29672	0.00438
288.8	0.70593	0.29377	0.00727
289	0.70739	0.2954	0.00667
289.2	0.70823	0.29573	0.00917
289.4	0.70784	0.29343	0.00593
289.6	0.70549	0.29604	0.00711
289.8	0.7093	0.29593	0.00946
290	0.70977	0.2947	0.00428
290.2	0.71049	0.3004	0.00613
290.4	0.70996	0.29708	0.00633
290.6	0.70846	0.29547	0.00661
290.8	0.71384	0.29742	0.00858
291	0.71257	0.29566	0.00637
291.2	0.71504	0.29606	0.00673
291.4	0.70909	0.29997	0.00364
291.6	0.71135	0.29529	0.00335
291.8	0.71256	0.29697	0.00806
292	0.71511	0.29628	0.00893
292.2	0.71083	0.29661	0.00759
292.4	0.71604	0.30312	0.00536
292.6	0.71412	0.29857	0.01053
292.8	0.71723	0.2949	0.00832
293	0.71863	0.29928	0.00619
293.2	0.71606	0.29861	0.00632
293.4	0.715	0.29832	0.00798
293.6	0.71666	0.2967	0.00571
293.8	0.71582	0.30042	0.00702
294	0.71376	0.29928	0.00391
294.2	0.71722	0.3002	0.00456
294.4	0.71959	0.29974	0.0057
294.6	0.71584	0.29987	0.00554
294.8	0.71681	0.29823	0.00824
295	0.71733	0.29983	0.00783
295.2	0.71696	0.3061	0.00563
295.4	0.71655	0.30131	0.00312
295.6	0.72104	0.30026	0.00656
295.8	0.71845	0.30275	0.00693
296	0.72597	0.30045	0.00724
296.2	0.71948	0.30046	0.00541
296.4	0.72127	0.30093	0.00835
296.6	0.72164	0.30182	0.01168
296.8	0.72045	0.2992	0.00519
297	0.71985	0.29905	0.0056
297.2	0.71678	0.30022	0.00677
297.4	0.71811	0.29795	0.0046
297.6	0.72186	0.30078	0.00835
297.8	0.72228	0.30472	0.00802
298	0.72286	0.30392	0.01227
298.2	0.72268	0.30324	0.0035
298.4	0.72011	0.30155	0.00583
298.6	0.72437	0.30195	0.00658
298.8	0.72306	0.30556	0.00471
299	0.72776	0.30158	0.008
299.2	0.72768	0.30547	0.00469
299.4	0.72387	0.30461	0.00602
299.6	0.72605	0.30563	0.00721
299.8	0.72512	0.30696	0.0115
300	0.72544	0.30545	0.00639
300.2	0.72577	0.30817	0.00367
300.4	0.72248	0.30612	0.00632
300.6	0.72406	0.304	0.00747
300.8	0.72563	0.30261	0.00742
301	0.72699	0.3073	0.00767
301.2	0.72622	0.30422	0.00897
301.4	0.725	0.30603	0.00874
301.6	0.72836	0.30652	0.00648
301.8	0.72438	0.30604	0.00998
302	0.73213	0.30538	0.00679
302.2	0.72816	0.30581	0.00505
302.4	0.73103	0.30576	0.00348
302.6	0.72565	0.30877	0.00515
302.8	0.7287	0.30719	0.00682
303	0.72959	0.30868	0.00659
303.2	0.72838	0.31011	0.00604
303.4	0.72804	0.30415	0.0046
303.6	0.72987	0.31018	0.00373
303.8	0.73076	0.31219	0.00806
304	0.73344	0.31268	0.00677
304.2	0.73456	0.30911	0.00521
304.4	0.73154	0.30829	0.0067
304.6	0.73058	0.31151	0.00574
304.8	0.73584	0.30745	0.0076
305	0.72901	0.3078	0.00593
305.2	0.73666	0.31185	0.00222
305.4	0.73404	0.3114	0.00736
305.6	0.73157	0.30774	0.0083
305.8	0.73246	0.31255	0.00773
306	0.73607	0.31418	0.00751
306.2	0.73473	0.31594	0.0104
306.4	0.73238	0.31071	0.00797
306.6	0.73148	0.31217	0.00767
306.8	0.73605	0.30871	0.00663
307	0.735	0.30968	0.00768
307.2	0.73683	0.31529	0.01238
307.4	0.73379	0.31573	0.00593
307.6	0.73236	0.31335	0.00639
307.8	0.73818	0.31209	0.00548
308	0.73471	0.31448	0.00654
308.2	0.73627	0.31249	0.00617
308.4	0.7342	0.31451	0.01111
308.6	0.73856	0.31826	0.0083
308.8	0.73484	0.31611	0.00967
309	0.74135	0.31276	0.00718
309.2	0.73791	0.31838	0.00742
309.4	0.73879	0.31812	0.00683
309.6	0.73629	0.31587	0.00471
309.8	0.73523	0.3161	0.00687
310	0.74003	0.31727	0.00666
310.2	0.74246	0.31539	0.00671
310.4	0.73544	0.31698	0.00586
310.6	0.74248	0.31638	0.00592
310.8	0.74361	0.32132	0.00625
311	0.74294	0.31828	0.00672
311.2	0.73887	0.31752	0.00341
311.4	0.73879	0.32029	0.00543
311.6	0.7437	0.31901	0.00092
311.8	0.74223	0.32089	0.00887
312	0.74327	0.31899	0.00928
312.2	0.73837	0.31804	0.00794
312.4	0.73504	0.31894	0.0076
312.6	0.73756	0.31401	0.00786
312.8	0.74361	0.31981	0.00741
313	0.7404	0.31826	0.00796
313.2	0.74456	0.31801	0.00999
313.4	0.73941	0.32364	0.00619
313.6	0.74148	0.32022	0.0088
313.8	0.74449	0.31762	0.00948
314	0.74445	0.31856	0.00679
314.2	0.74422	0.32632	0.00734
314.4	0.74477	0.3188	0.00618
314.6	0.74857	0.32345	0.01105
314.8	0.74465	0.32364	0.00666
315	0.74687	0.32067	0.00397
315.2	0.74324	0.32168	0.00546
315.4	0.75081	0.32088	0.00747
315.6	0.74591	0.32156	0.00561
315.8	0.74951	0.32316	0.00683
316	0.74696	0.32392	0.0067
316.2	0.74836	0.32291	0.00928
316.4	0.75089	0.3258	0.00939
316.6	0.7477	0.32335	0.0066
316.8	0.74551	0.32504	0.00491
317	0.74912	0.31977	0.00678
317.2	0.75143	0.32638	0.00881
317.4	0.74741	0.32384	0.00594
317.6	0.74822	0.32474	0.00868
317.8	0.75149	0.32488	0.00624
318	0.752	0.32538	0.00738
318.2	0.74817	0.32519	0.0066
318.4	0.75258	0.32369	0.00951
318.6	0.74884	0.32519	0.00658
318.8	0.75347	0.3276	0.01013
319	0.75114	0.32549	0.00856
319.2	0.74898	0.32535	0.00266
319.4	0.7542	0.32581	0.00697
319.6	0.74961	0.32637	0.00522
319.8	0.75115	0.32622	0.0074
320	0.74978	0.3255	0.01309
320.2	0.75463	0.32439	0.00964
320.4	0.75369	0.32825	0.00632
320.6	0.75517	0.32865	0.00776
320.8	0.75229	0.32572	0.00633
321	0.75782	0.32747	0.00686
321.2	0.7547	0.32805	0.00894
321.4	0.74852	0.32922	0.00491
321.6	0.75598	0.32551	0.00768
321.8	0.75332	0.32631	0.00592
322	0.75565	0.32944	0.00248
322.2	0.75791	0.32884	0.0071
322.4	0.75561	0.32754	0.00505
322.6	0.75628	0.32873	0.00653
322.8	0.75889	0.32864	0.00974
323	0.75697	0.33172	0.00635
323.2	0.75983	0.32629	0.00689
323.4	0.75874	0.33069	0.00612
323.6	0.76063	0.32969	0.00644
323.8	0.75937	0.33324	0.00485
324	0.75963	0.33148	0.00805
324.2	0.75718	0.33233	0.00898
324.4	0.76167	0.32965	0.00363
324.6	0.75837	0.33301	0.00847
324.8	0.75861	0.33606	0.0033
325	0.7575	0.3335	0.00737
325.2	0.76274	0.33524	0.00525
325.4	0.76486	0.33706	0.0065
325.6	0.75722	0.33418	0.00531
325.8	0.75999	0.33386	0.00561
326	0.76264	0.3342	0.00521
326.2	0.76001	0.33465	0.00796
326.4	0.76267	0.33563	0.0089
326.6	0.76159	0.33242	0.00639
326.8	0.76189	0.33489	0.01025
327	0.764	0.33549	0.00937
327.2	0.76358	0.33636	0.00759
327.4	0.76696	0.33844	0.00709
327.6	0.76321	0.33052	0.00522
327.8	0.76441	0.33683	0.00848
328	0.76058	0.33529	0.00699
328.2	0.76694	0.33399	0.00774
328.4	0.76283	0.33405	0.00838
328.6	0.76485	0.33458	0.01099
328.8	0.76526	0.33392	0.00661
329	0.76756	0.33205	0.00698
329.2	0.76304	0.3375	0.00744
329.4	0.76495	0.33666	0.00629
329.6	0.76459	0.3379	0.00749
329.8	0.76942	0.33788	0.00868
330	0.76743	0.33615	0.00581
330.2	0.7633	0.33958	0.00946
330.4	0.76564	0.33254	0.01111
330.6	0.76943	0.34282	0.00826
330.8	0.76981	0.34007	0.00331
331	0.76984	0.3359	0.00848
331.2	0.76775	0.33889	0.00717
331.4	0.77037	0.3372	0.00872
331.6	0.77158	0.33993	0.00482
331.8	0.76916	0.33637	0.00909
332	0.76713	0.34031	0.00731
332.2	0.76798	0.33695	0.00285
332.4	0.7671	0.34072	0.00683
332.6	0.77269	0.34035	0.01122
332.8	0.76834	0.34243	0.00462
333	0.7712	0.34049	0.00137
333.2	0.76823	0.34007	0.01162
333.4	0.77039	0.34305	0.00457
333.6	0.76926	0.34761	0.00756
333.8	0.76866	0.34386	0.00513
334	0.77214	0.34098	0.00945
334.2	0.76944	0.34332	0.00907
334.4	0.76989	0.33972	0.00561
334.6	0.77163	0.34243	0.0065
334.8	0.77426	0.34369	0.00583
335	0.77392	0.34301	0.00711
335.2	0.77422	0.34354	0.00916
335.4	0.77224	0.34553	0.00674
335.6	0.77516	0.34262	0.00831
335.8	0.77324	0.34736	0.0118
336	0.77968	0.3428	0.00439
336.2	0.77322	0.34167	0.00919
336.4	0.77389	0.34639	0.00711
336.6	0.77405	0.34318	0.00808
336.8	0.7767	0.34175	0.0092
337	0.77927	0.3437	0.00882
337.2	0.77362	0.34605	0.00836
337.4	0.77721	0.3445	0.00719
337.6	0.77282	0.34776	0.00646
337.8	0.77584	0.34633	0.00852
338	0.77555	0.34479	0.01234
338.2	0.7781	0.34503	0.00689
338.4	0.77608	0.34637	0.00702
338.6	0.77767	0.34613	0.0075
338.8	0.77966	0.34962	0.00887
339	0.78096	0.34933	0.00876
339.2	0.77841	0.34773	0.00554
339.4	0.77826	0.34816	0.01016
339.6	0.78067	0.34349	0.00752
339.8	0.78109	0.34529	0.01374
340	0.77856	0.35022	0.00856
340.2	0.78251	0.35064	0.00585
340.4	0.78031	0.34934	0.01041
340.6	0.77996	0.34823	0.00887
340.8	0.78068	0.34702	0.01111
341	0.78086	0.34997	0.0098
341.2	0.78275	0.3511	0.00709
341.4	0.7804	0.35445	0.00931
341.6	0.78131	0.3514	0.00678
341.8	0.78173	0.35076	0.00603
342	0.78292	0.3524	0.00934
342.2	0.78214	0.35119	0.00949
342.4	0.78311	0.3505	0.00701
342.6	0.77986	0.35236	0.0103
342.8	0.78528	0.34858	0.00624
343	0.78544	0.35098	0.00426
343.2	0.78249	0.34898	0.00784
343.4	0.78041	0.34967	0.00605
343.6	0.78479	0.34868	0.00629
343.8	0.78236	0.35129	0.00867
344	0.78236	0.35346	0.00728
344.2	0.78555	0.35303	0.00657
344.4	0.78334	0.35186	0.00932
344.6	0.786	0.35237	0.00883
344.8	0.7824	0.35293	0.01022
345	0.78571	0.35271	0.00699
345.2	0.78926	0.35415	0.00937
345.4	0.78782	0.353	0.00713
345.6	0.78876	0.35184	0.00927
345.8	0.78703	0.35445	0.00968
346	0.7853	0.35062	0.00832
346.2	0.78824	0.35322	0.00682
346.4	0.78851	0.35473	0.00655
346.6	0.78477	0.35276	0.00797
346.8	0.7867	0.35515	0.01016
347	0.78756	0.35388	0.00882
347.2	0.78916	0.35597	0.00317
347.4	0.79158	0.3563	0.00439
347.6	0.79021	0.35348	0.00689
347.8	0.78829	0.35598	0.00912
348	0.78909	0.35385	0.00782
348.2	0.78913	0.35645	0.00828
348.4	0.79009	0.3546	0.00878
348.6	0.78874	0.3541	0.00659
348.8	0.79254	0.35362	0.00869
349	0.78906	0.35448	0.00512
349.2	0.79221	0.3613	0.00635
349.4	0.79364	0.35763	0.00799
349.6	0.79174	0.36144	0.00603
349.8	0.78809	0.35562	0.00664
350	0.79188	0.36099	0.00753
350.2	0.79101	0.35554	0.00539
350.4	0.79012	0.35238	0.00884
350.6	0.79571	0.35682	0.00678
350.8	0.79201	0.36297	0.00572
351	0.79611	0.35927	0.00727
351.2	0.79264	0.36196	0.00473
351.4	0.79494	0.35877	0.00904
351.6	0.79184	0.35974	0.01078
351.8	0.7953	0.35868	0.00837
352	0.79654	0.35808	0.00653
352.2	0.79562	0.36218	0.0056
352.4	0.79295	0.36271	0.00725
352.6	0.79832	0.36147	0.01072
352.8	0.79606	0.35899	0.00656
353	0.79378	0.36081	0.00945
353.2	0.79347	0.35884	0.00812
353.4	0.79658	0.36175	0.00695
353.6	0.79843	0.36166	0.00738
353.8	0.79684	0.3588	0.00807
354	0.79827	0.36234	0.0082
354.2	0.79399	0.35817	0.00807
354.4	0.79683	0.36251	0.01002
354.6	0.79746	0.36133	0.00621
354.8	0.80015	0.3637	0.00846
355	0.79861	0.36344	0.00646
355.2	0.79925	0.36158	0.00943
355.4	0.80145	0.36628	0.0101
355.6	0.79991	0.36273	0.01067
355.8	0.7988	0.36173	0.00942
356	0.79513	0.3646	0.00659
356.2	0.80193	0.36252	0.00661
356.4	0.80144	0.3646	0.01162
356.6	0.80147	0.36384	0.0108
356.8	0.80096	0.3648	0.01077
357	0.80103	0.3651	0.00537
357.2	0.80405	0.36515	0.00804
357.4	0.8038	0.36591	0.00435
357.6	0.80158	0.36768	0.01383
357.8	0.80201	0.36592	0.00865
358	0.80274	0.36878	0.00641
358.2	0.80167	0.3644	0.00629
358.4	0.80154	0.36556	0.00741
358.6	0.80193	0.36547	0.00807
358.8	0.80483	0.36725	0.00944
359	0.80431	0.36647	0.00905
359.2	0.8035	0.37125	0.01051
359.4	0.80554	0.37099	0.00868
359.6	0.80565	0.36388	0.01161
359.8	0.80515	0.36668	0.00607
360	0.80338	0.37041	0.00659
360.2	0.80658	0.36718	0.01051
360.4	0.80534	0.36577	0.00529
360.6	0.80219	0.37183	0.0085
360.8	0.8044	0.37076	0.00783
361	0.80514	0.36872	0.00736
361.2	0.80588	0.37009	0.00869
361.4	0.80605	0.36645	0.00535
361.6	0.8042	0.36501	0.01122
361.8	0.80863	0.37167	0.00463
362	0.80836	0.36862	0.00699
362.2	0.81167	0.3684	0.0083
362.4	0.80989	0.36858	0.00592
362.6	0.81272	0.37497	0.00538
362.8	0.80369	0.37088	0.00643
363	0.80859	0.37341	0.00896
363.2	0.80742	0.3721	0.00919
363.4	0.81158	0.37256	0.00838
363.6	0.80706	0.3703	0.00618
363.8	0.80582	0.37236	0.00843
364	0.81107	0.37186	0.01097
364.2	0.81169	0.37296	0.00661
364.4	0.81091	0.37063	0.00662
364.6	0.81116	0.37189	0.00772
364.8	0.81438	0.37216	0.00808
365	0.81293	0.37036	0.00616
365.2	0.80923	0.37185	0.00554
365.4	0.81058	0.37235	0.00884
365.6	0.81188	0.37132	0.00703
365.8	0.81236	0.37432	0.00841
366	0.81677	0.37164	0.0079
366.2	0.8126	0.37172	0.00716
366.4	0.81431	0.37443	0.00993
366.6	0.81247	0.37495	0.00877
366.8	0.81391	0.37326	0.01241
367	0.81616	0.37671	0.00778
367.2	0.8122	0.37619	0.00983
367.4	0.8147	0.37649	0.00678
367.6	0.81344	0.37419	0.0066
367.8	0.81773	0.37232	0.00786
368	0.81786	0.3766	0.00985
368.2	0.81305	0.37549	0.00487
368.4	0.81662	0.37712	0.00682
368.6	0.81682	0.37736	0.0076
368.8	0.81419	0.37853	0.00504
369	0.81363	0.38103	0.01018
369.2	0.81553	0.37547	0.00832
369.4	0.81616	0.37061	0.01089
369.6	0.81476	0.37575	0.00911
369.8	0.81906	0.38389	0.01061
370	0.82063	0.37987	0.01223
370.2	0.81621	0.37957	0.01016
370.4	0.81701	0.37939	0.01036
370.6	0.81911	0.3786	0.00902
370.8	0.82271	0.37744	0.00607
371	0.81818	0.38179	0.0065
371.2	0.82027	0.3841	0.00993
371.4	0.82161	0.38247	0.01064
371.6	0.82175	0.38309	0.00897
371.8	0.81893	0.38197	0.00689
372	0.81768	0.37737	0.00783
372.2	0.81916	0.37891	0.00877
372.4	0.81983	0.3824	0.0087
372.6	0.81879	0.38373	0.00546
372.8	0.82147	0.38184	0.00599
373	0.81893	0.37909	0.00356
373.2	0.82057	0.38035	0.00931
373.4	0.81984	0.37807	0.01194
373.6	0.82397	0.38134	0.0108
373.8	0.82477	0.38347	0.00793
374	0.82188	0.38401	0.00995
374.2	0.82094	0.38222	0.0065
374.4	0.82219	0.37803	0.00837
374.6	0.82289	0.38069	0.00475
374.8	0.82325	0.38258	0.00996
375	0.82589	0.3879	0.01241
375.2	0.81863	0.38482	0.00685
375.4	0.82142	0.38334	0.00839
375.6	0.82923	0.38742	0.0087
375.8	0.82516	0.3821	0.00988
376	0.8224	0.38218	0.00753
376.2	0.82298	0.38376	0.00817
376.4	0.82734	0.38199	0.0091
376.6	0.82735	0.38424	0.01155
376.8	0.82411	0.38636	0.01022
377	0.82802	0.38278	0.00903
377.2	0.82162	0.38236	0.00574
377.4	0.8248	0.3823	0.01002
377.6	0.82637	0.38364	0.00805
377.8	0.83018	0.38508	0.00848
378	0.82888	0.38581	0.00958
378.2	0.82511	0.38555	0.00577
378.4	0.82629	0.38632	0.00815
378.6	0.82819	0.38833	0.00879
378.8	0.82557	0.38545	0.01093
379	0.826	0.39079	0.00807
379.2	0.82533	0.38616	0.01083
379.4	0.83181	0.38589	0.00901
379.6	0.82911	0.38784	0.01019
379.8	0.83118	0.38686	0.00716
380	0.83124	0.3858	0.00799
380.2	0.82647	0.39071	0.00842
380.4	0.82958	0.39011	0.00487
380.6	0.83141	0.39155	0.00485
380.8	0.83187	0.38986	0.00955
381	0.8336	0.39036	0.00781
381.2	0.82947	0.3851	0.00801
381.4	0.82585	0.38744	0.01102
381.6	0.83149	0.38802	0.00612
381.8	0.8325	0.38922	0.00757
382	0.83032	0.38805	0.00877
382.2	0.83055	0.38859	0.01143
382.4	0.82875	0.38709	0.01139
382.6	0.83202	0.39155	0.00806
382.8	0.83256	0.39266	0.00931
383	0.83133	0.38975	0.01238
383.2	0.83513	0.38928	0.00835
383.4	0.83341	0.38732	0.00395
383.6	0.83421	0.39486	0.00608
383.8	0.8327	0.39393	0.01014
384	0.83683	0.39042	0.01072
384.2	0.83466	0.39458	0.00877
384.4	0.83372	0.39226	0.00818
384.6	0.83496	0.39108	0.0102
384.8	0.83786	0.39254	0.01038
385	0.83646	0.39188	0.00536
385.2	0.83565	0.3927	0.00501
385.4	0.83565	0.39306	0.01102
385.6	0.83695	0.39217	0.0074
385.8	0.83561	0.39191	0.008
386	0.8351	0.38988	0.00527
386.2	0.83716	0.39584	0.00789
386.4	0.83701	0.38861	0.00352
386.6	0.83552	0.3945	0.00757
386.8	0.83642	0.39432	0.00602
387	0.83711	0.39332	0.01151
387.2	0.83738	0.39105	0.00978
387.4	0.83966	0.39391	0.0087
387.6	0.83762	0.39499	0.00775
387.8	0.8392	0.39699	0.01077
388	0.83565	0.39195	0.01169
388.2	0.84064	0.3993	0.01116
388.4	0.83717	0.39198	0.00924
388.6	0.83716	0.39471	0.01088
388.8	0.83884	0.39464	0.01181
389	0.84316	0.39377	0.01114
389.2	0.83806	0.39293	0.01139
389.4	0.84253	0.39388	0.00916
389.6	0.83958	0.39264	0.00875
389.8	0.83738	0.39766	0.01239
390	0.83922	0.39742	0.00856
390.2	0.83995	0.39703	0.01002
390.4	0.84103	0.39674	0.00682
390.6	0.8401	0.39903	0.00918
390.8	0.84137	0.39938	0.00679
391	0.84259	0.39812	0.00901
391.2	0.83829	0.39505	0.00714
391.4	0.84239	0.39872	0.00972
391.6	0.84712	0.39388	0.0085
391.8	0.84671	0.40028	0.00838
392	0.83943	0.39651	0.00958
392.2	0.84587	0.39627	0.00742
392.4	0.8434	0.40052	0.00794
392.6	0.84451	0.39979	0.00892
392.8	0.84358	0.39937	0.01043
393	0.84294	0.39937	0.00832
393.2	0.84646	0.39754	0.00959
393.4	0.84473	0.39564	0.00609
393.6	0.84465	0.3956	0.00644
393.8	0.84325	0.40119	0.01016
394	0.84604	0.39907	0.00814
394.2	0.84475	0.40121	0.00871
394.4	0.84463	0.39814	0.00859
394.6	0.84765	0.39912	0.00853
394.8	0.84544	0.40198	0.0098
395	0.84351	0.39811	0.00623
395.2	0.84809	0.40144	0.01139
395.4	0.84998	0.39948	0.00429
395.6	0.84645	0.40029	0.00422
395.8	0.84865	0.39978	0.00833
396	0.84682	0.40262	0.00672
396.2	0.84498	0.40624	0.0082
396.4	0.84857	0.40316	0.0071
396.6	0.8456	0.40255	0.01167
396.8	0.84766	0.40225	0.00673
397	0.85112	0.39891	0.00261
397.2	0.84731	0.40443	0.00607
397.4	0.85163	0.40141	0.00855
397.6	0.84625	0.40005	0.00749
397.8	0.85039	0.40163	0.00835
398	0.85296	0.40234	0.00854
398.2	0.84742	0.40058	0.00634
398.4	0.85155	0.4047	0.00666
398.6	0.84898	0.4067	0.00834
398.8	0.848	0.41081	0.00804
399	0.8525	0.40854	0.00616
399.2	0.85286	0.40535	0.01053
399.4	0.8473	0.4032	0.0064
[truncated: 1,002 more rows]

## Sheet: Fig.2g
Time (s)	BLI signal (nm)
	100 nM	50 nM	25 nM	12.5 nM
0	0.0111993	0.0119815	0.00975448	0.00937596
0.2	0.0113903	0.0121538	0.00970595	0.00957441
0.4	0.012343	0.0124851	0.00989524	0.00992466
0.6	0.0133942	0.0131281	0.00979337	0.0104674
0.8	0.0142372	0.0138003	0.0100413	0.0107273
1	0.015744	0.0148932	0.0108442	0.0116153
1.2	0.0173995	0.015929	0.0114907	0.0119442
1.4	0.0189116	0.0170404	0.0120208	0.0121843
1.6	0.0204812	0.0181783	0.0126534	0.0127512
1.8	0.0216767	0.0191072	0.0131336	0.0130118
2	0.0231244	0.0197829	0.0136828	0.0130165
2.2	0.0248188	0.0204354	0.0140775	0.0129958
2.4	0.0264762	0.0211292	0.0146477	0.0129061
2.6	0.0286015	0.0221827	0.015418	0.0131082
2.8	0.0297267	0.0224831	0.0158548	0.0130938			Conc. (µM)	Response	KD (M)	KD Error	kon(1/Ms)	kon Error	kdis(1/s)	kdis Error	RMax	RMax Error	kobs(1/s)	Req	Req/Rmax(%)	Full X^2	Full R^2
3	0.0310922	0.0230279	0.0162317	0.0133086			0.1	0.5741	6.299e-09	5.215e-11	109800	667.1	0.0006916	3.889e-06	0.6587	0.0017	0.01167	0.6196	94.1	0.1127	0.9977
3.2	0.0322125	0.0232383	0.0167938	0.0130906			0.05	0.3966	6.299e-09	5.215e-11	109800	667.1	0.0006916	3.889e-06	0.6287	0.0026	0.006181	0.5584	88.8	0.1127	0.9977
3.4	0.0333207	0.0235819	0.0168234	0.0127071			0.025	0.264	6.299e-09	5.215e-11	109800	667.1	0.0006916	3.889e-06	0.681	0.0036	0.003436	0.5439	79.9	0.1127	0.9977
3.6	0.0345812	0.0245165	0.017163	0.0124911			0.0125	0.1598	6.299e-09	5.215e-11	109800	667.1	0.0006916	3.889e-06	0.7442	0.0046	0.002064	0.4948	66.5	0.1127	0.9977
3.8	0.0355938	0.0250426	0.0177242	0.0122935
4	0.0367566	0.0254526	0.0176208	0.0121033
4.2	0.0380331	0.0261354	0.0178574	0.0119736
4.4	0.0402324	0.0269591	0.0183763	0.0124011
4.6	0.0411632	0.027935	0.0184177	0.0125451
4.8	0.0427258	0.0288763	0.0194467	0.0129228
5	0.0443439	0.0298247	0.0198898	0.0134787
5.2	0.0458215	0.0306841	0.019906	0.0134768
5.4	0.046842	0.0314197	0.020329	0.0138143
5.6	0.0481859	0.0322795	0.0207535	0.0142399
5.8	0.0490321	0.0329825	0.0208051	0.0144091
6	0.0502887	0.033184	0.020857	0.0143129
6.2	0.052078	0.0338967	0.0213904	0.0146002
6.4	0.0535117	0.0345716	0.0219968	0.0149419
6.6	0.054542	0.0348213	0.0225764	0.0150097
6.8	0.0554569	0.0348066	0.0227858	0.0149753
7	0.0566613	0.035577	0.0229033	0.0151299
7.2	0.058044	0.0361442	0.0233101	0.0152631
7.4	0.0593588	0.0372636	0.0240044	0.0159808
7.6	0.0605594	0.0380083	0.0245774	0.016383
7.8	0.0615027	0.0386674	0.0253455	0.0167198
8	0.0630306	0.0398729	0.0257959	0.0170479
8.2	0.064763	0.0412594	0.0268982	0.0177419
8.4	0.0662573	0.0421054	0.0270849	0.0183776
8.6	0.067112	0.0430452	0.0269226	0.0182741
8.8	0.0689925	0.0439309	0.0275323	0.018773
9	0.0698981	0.0445615	0.0274223	0.0188155
9.2	0.0712587	0.0452695	0.027552	0.0188832
9.4	0.0720714	0.0459112	0.0277074	0.0187316
9.6	0.0735889	0.0466253	0.0277629	0.0189237
9.8	0.0744983	0.0469922	0.0276468	0.0190754
10	0.0759757	0.047642	0.0282923	0.0191608
10.2	0.0777465	0.0483309	0.0288562	0.0196701
10.4	0.0786002	0.0487803	0.0291221	0.0197482
10.6	0.080128	0.0495223	0.0298931	0.0200126
10.8	0.0815849	0.0501989	0.0302707	0.0202384
11	0.0823925	0.0508779	0.0304721	0.0207082
11.2	0.0834396	0.0511452	0.0305044	0.0209014
11.4	0.0844405	0.051967	0.0308758	0.0212706
11.6	0.0854272	0.0523386	0.0311593	0.0211466
11.8	0.0869558	0.0533989	0.0320788	0.0213664
12	0.0880199	0.0538483	0.0323201	0.0213966
12.2	0.0889725	0.0544442	0.0323025	0.0212307
12.4	0.0902558	0.0550971	0.0322305	0.021485
12.6	0.0915539	0.0557692	0.0327893	0.0213266
12.8	0.0927268	0.056319	0.0337961	0.0214786
13	0.0935382	0.0567276	0.034257	0.0213746
13.2	0.0948403	0.0570277	0.0344911	0.021428
13.4	0.0961092	0.0581047	0.0349276	0.0218645
13.6	0.0979291	0.058728	0.0355702	0.0224427
13.8	0.0989562	0.0594309	0.0362313	0.0228268
14	0.100567	0.0603979	0.0372884	0.0233029
14.2	0.101557	0.0609406	0.0373042	0.0234081
14.4	0.102589	0.0618891	0.0379249	0.0234342
14.6	0.103896	0.0629205	0.0386753	0.023749
14.8	0.104527	0.0635613	0.0384905	0.0236181
15	0.105554	0.0647231	0.0382996	0.0237344
15.2	0.106368	0.0656368	0.0380138	0.0238419
15.4	0.107369	0.0662435	0.0385555	0.0238636
15.6	0.108219	0.0664355	0.0388777	0.0239914
15.8	0.109342	0.0668999	0.0389141	0.0237716
16	0.110104	0.0672724	0.0390105	0.0239313
16.2	0.111525	0.0681233	0.0392426	0.0243362
16.4	0.113047	0.0686738	0.0399214	0.024876
16.6	0.114443	0.0694757	0.0410123	0.0254255
16.8	0.115583	0.0698271	0.0415461	0.0254816
17	0.117193	0.07055	0.0418864	0.0258698
17.2	0.118696	0.0710717	0.0421361	0.0265128
17.4	0.120131	0.071646	0.0425602	0.027155
17.6	0.121465	0.0720912	0.0431944	0.0274655
17.8	0.122419	0.0722458	0.0436407	0.0275016
18	0.123634	0.0724256	0.0439574	0.0273906
18.2	0.124665	0.0728755	0.0440499	0.0271006
18.4	0.125725	0.0733023	0.044332	0.0269711
18.6	0.126909	0.0742016	0.0446274	0.0271308
18.8	0.127954	0.0750105	0.0446651	0.0270189
19	0.128771	0.076125	0.045357	0.0273389
19.2	0.129034	0.0765333	0.0457787	0.0270739
19.4	0.130065	0.0774695	0.0463783	0.0270499
19.6	0.130848	0.0779808	0.0463951	0.0272097
19.8	0.132263	0.0793477	0.0470905	0.027735
20	0.133964	0.080884	0.0487135	0.0286131
20.2	0.135108	0.0816771	0.0489823	0.029289
20.4	0.13633	0.0827855	0.0494213	0.0296695
20.6	0.137595	0.0836171	0.0500357	0.030092
20.8	0.138357	0.084087	0.0502956	0.0301543
21	0.139766	0.0850297	0.0508232	0.0310215
21.2	0.141109	0.0857558	0.0513752	0.0319337
21.4	0.141576	0.0862515	0.0517597	0.0321001
21.6	0.142426	0.0867959	0.0519701	0.0317212
21.8	0.143448	0.0867606	0.0519654	0.0316208
22	0.144269	0.0869661	0.0520501	0.0312996
22.2	0.145362	0.0874453	0.0521655	0.0315636
22.4	0.146465	0.0878799	0.0518828	0.0316525
22.6	0.147372	0.0885196	0.0521541	0.0318978
22.8	0.148071	0.0889925	0.0527239	0.0319643
23	0.148565	0.089468	0.0530568	0.0319926
23.2	0.149156	0.0899057	0.0528691	0.0317145
23.4	0.150617	0.0909178	0.0536653	0.0321026
23.6	0.151917	0.0914574	0.0543404	0.0325201
23.8	0.153577	0.0922872	0.0555276	0.0327203
24	0.15455	0.0930414	0.0560618	0.032991
24.2	0.155515	0.0932575	0.0556368	0.0330713
24.4	0.157018	0.0943214	0.0563736	0.0332267
24.6	0.158067	0.0946187	0.0571601	0.0336029
24.8	0.159173	0.0955674	0.0579846	0.0342194
25	0.160416	0.0962027	0.0586914	0.0350541
25.2	0.161511	0.0969814	0.0591953	0.0353486
25.4	0.162371	0.0977048	0.0596587	0.0355781
25.6	0.163931	0.0981199	0.060102	0.035903
25.8	0.164981	0.0985388	0.060153	0.0365632
26	0.165415	0.0989264	0.0597444	0.0364788
26.2	0.166882	0.0993498	0.0596183	0.0371964
26.4	0.167734	0.0996806	0.0594418	0.0369972
26.6	0.168331	0.10005	0.0599166	0.0368381
26.8	0.169361	0.100597	0.0603064	0.0366627
27	0.169603	0.100938	0.0600301	0.0360552
27.2	0.170147	0.101639	0.0600473	0.0359774
27.4	0.171464	0.102634	0.0608565	0.0360298
27.6	0.172199	0.103297	0.0608215	0.0360329
27.8	0.173008	0.103515	0.0607702	0.035558
28	0.173708	0.104266	0.0605005	0.0357749
28.2	0.1748	0.104871	0.0606476	0.0354455
28.4	0.175907	0.106234	0.0617092	0.0362921
28.6	0.176463	0.106167	0.061666	0.0368458
28.8	0.177434	0.106595	0.0623312	0.0374619
29	0.178061	0.106877	0.0624804	0.0378951
29.2	0.17878	0.10764	0.0627132	0.0381319
29.4	0.179744	0.107933	0.0632718	0.0385303
29.6	0.180653	0.107958	0.0634351	0.0387029
29.8	0.181337	0.108253	0.0637216	0.0388386
30	0.182388	0.10867	0.0643994	0.0387354
30.2	0.183991	0.108796	0.0649411	0.0389247
30.4	0.184823	0.109327	0.0655102	0.0389883
30.6	0.185874	0.10996	0.0658925	0.0387934
30.8	0.18695	0.110955	0.066723	0.0394213
31	0.187584	0.111728	0.0666311	0.0394374
31.2	0.188472	0.112646	0.0669696	0.0396617
31.4	0.189446	0.113425	0.0671535	0.0395456
31.6	0.190391	0.113895	0.067288	0.0397637
31.8	0.191272	0.114779	0.0675515	0.0398906
32	0.19197	0.115271	0.0674755	0.0400711
32.2	0.19297	0.11639	0.0685744	0.0406519
32.4	0.194102	0.117125	0.0690581	0.0415063
32.6	0.194949	0.117338	0.0693886	0.0418632
32.8	0.19603	0.118105	0.0703513	0.0422153
33	0.196198	0.118668	0.0699946	0.042015
33.2	0.196603	0.118968	0.0700527	0.0414985
33.4	0.197515	0.119307	0.0706411	0.0414458
33.6	0.198426	0.119745	0.0709088	0.0415831
33.8	0.199171	0.120162	0.071494	0.0418027
34	0.200106	0.120528	0.0716782	0.0414985
34.2	0.200989	0.12045	0.0713139	0.0414707
34.4	0.201779	0.121319	0.071182	0.0416867
34.6	0.202496	0.121787	0.0708074	0.0415082
34.8	0.203424	0.122185	0.071154	0.0420211
35	0.204426	0.122606	0.0708145	0.0418245
35.2	0.205295	0.123427	0.071305	0.0417377
35.4	0.206405	0.123907	0.0715651	0.0420213
35.6	0.207501	0.124451	0.0717496	0.0422064
35.8	0.208559	0.125557	0.0723439	0.0426017
36	0.209531	0.126112	0.0728899	0.0430379
36.2	0.210583	0.126962	0.0739302	0.0435914
36.4	0.211835	0.126913	0.0741224	0.0435338
36.6	0.212813	0.127385	0.0747115	0.0435922
36.8	0.213511	0.127577	0.0752518	0.0435396
37	0.214467	0.128308	0.0756458	0.0439525
37.2	0.21575	0.128944	0.0766744	0.0440458
37.4	0.216562	0.129485	0.077433	0.0446161
37.6	0.217272	0.129977	0.0782867	0.044891
37.8	0.217855	0.130384	0.0789677	0.0455354
38	0.218484	0.13083	0.079068	0.0454512
38.2	0.21917	0.131164	0.0790096	0.0457673
38.4	0.219726	0.132309	0.0794304	0.0461494
38.6	0.220478	0.13285	0.0796141	0.0465026
38.8	0.221482	0.133797	0.0805958	0.0469087
39	0.222698	0.135312	0.0811177	0.0474095
39.2	0.223321	0.136204	0.0814961	0.0474657
39.4	0.224113	0.136566	0.0814815	0.0478253
39.6	0.224674	0.137277	0.0815411	0.0475957
39.8	0.225379	0.138085	0.0821299	0.0475644
40	0.226227	0.138441	0.0821704	0.0475526
40.2	0.227208	0.138174	0.0817261	0.0471161
40.4	0.228508	0.138453	0.0818743	0.0470233
40.6	0.229377	0.139091	0.0823063	0.0470638
40.8	0.230574	0.139517	0.0829416	0.0474322
41	0.232077	0.140105	0.0835187	0.048292
41.2	0.233331	0.140282	0.0840333	0.0481867
41.4	0.234381	0.140783	0.0844533	0.0485992
41.6	0.234823	0.141195	0.085214	0.0488677
41.8	0.235834	0.141463	0.0856696	0.0498143
42	0.236822	0.141954	0.086112	0.049934
42.2	0.237789	0.142611	0.0865911	0.0506088
42.4	0.238651	0.14374	0.087486	0.0510411
42.6	0.239282	0.144457	0.0875211	0.0514258
42.8	0.23972	0.145107	0.0879384	0.0515046
43	0.240422	0.1456	0.0877642	0.0518429
43.2	0.240848	0.145688	0.0877736	0.0517139
43.4	0.241909	0.14641	0.0882495	0.0515217
43.6	0.242759	0.147299	0.088717	0.051469
43.8	0.243937	0.148078	0.0887962	0.0516065
44	0.24536	0.14899	0.0888938	0.0522596
44.2	0.24651	0.14968	0.0888522	0.052509
44.4	0.247694	0.150546	0.0889501	0.0528266
44.6	0.248585	0.151311	0.0892216	0.0530886
44.8	0.249437	0.151963	0.0893258	0.0535414
45	0.250309	0.15248	0.0894047	0.0539972
45.2	0.251227	0.152888	0.08983	0.05387
45.4	0.251616	0.153287	0.0901316	0.0540617
45.6	0.251359	0.153504	0.0905639	0.0539682
45.8	0.251964	0.153798	0.0911456	0.0542432
46	0.252232	0.154249	0.0913603	0.0540177
46.2	0.252542	0.154619	0.0913908	0.0540257
46.4	0.25231	0.154894	0.0918461	0.0534585
46.6	0.252488	0.154806	0.0918897	0.053071
46.8	0.252976	0.154835	0.0923734	0.0530431
47	0.253693	0.155078	0.0927095	0.0529053
47.2	0.254384	0.155444	0.0932961	0.0527341
47.4	0.255172	0.156384	0.0943056	0.0531593
47.6	0.255683	0.156789	0.0947109	0.0535797
47.8	0.256606	0.157246	0.0952168	0.0537873
48	0.257312	0.157879	0.0953145	0.0541135
48.2	0.258432	0.158631	0.095574	0.0543939
48.4	0.259366	0.159042	0.095854	0.0544143
48.6	0.259848	0.159646	0.0959745	0.0550134
48.8	0.260506	0.160034	0.0962564	0.0554918
49	0.26172	0.160443	0.0963115	0.0557022
49.2	0.262536	0.160693	0.096417	0.0560694
49.4	0.263129	0.161154	0.096471	0.0559649
49.6	0.263993	0.161908	0.0967941	0.0562877
49.8	0.264859	0.162502	0.0967401	0.0566378
50	0.26586	0.163117	0.0964975	0.0564961
50.2	0.266935	0.163767	0.0966754	0.0570212
50.4	0.26769	0.164454	0.0971617	0.0570311
50.6	0.269038	0.164754	0.097459	0.0571654
50.8	0.270002	0.165224	0.0980086	0.0576114
51	0.27066	0.165663	0.0982906	0.0573259
51.2	0.271334	0.166321	0.0988066	0.0574697
51.4	0.272283	0.167392	0.0995118	0.0582131
51.6	0.273026	0.167574	0.0999298	0.0581828
51.8	0.273689	0.167865	0.100657	0.0580195
52	0.274168	0.168252	0.100685	0.0579561
52.2	0.274767	0.168767	0.101253	0.0582099
52.4	0.275353	0.169104	0.10159	0.0583671
52.6	0.275853	0.169522	0.102034	0.0590699
52.8	0.276866	0.170044	0.102985	0.0591544
53	0.27765	0.170529	0.102829	0.0596397
53.2	0.277755	0.170402	0.102331	0.0595009
53.4	0.278781	0.170962	0.102492	0.059704
53.6	0.279568	0.171584	0.102805	0.0606907
53.8	0.279847	0.171826	0.102578	0.0606143
54	0.280526	0.172044	0.10262	0.0605369
54.2	0.281293	0.172597	0.103067	0.0612388
54.4	0.282146	0.172758	0.103482	0.061089
54.6	0.282941	0.172545	0.103553	0.0610713
54.8	0.283993	0.173036	0.103742	0.0609624
55	0.285082	0.173653	0.103826	0.0609989
55.2	0.285826	0.173842	0.103885	0.0609447
55.4	0.287172	0.174574	0.104463	0.0614739
55.6	0.287807	0.174616	0.104466	0.0615962
55.8	0.288111	0.175049	0.104583	0.0612364
56	0.288899	0.175603	0.104664	0.0613643
56.2	0.289384	0.176366	0.105149	0.0617836
56.4	0.290533	0.177343	0.105867	0.0624301
56.6	0.291704	0.178545	0.10717	0.0631221
56.8	0.292749	0.179587	0.107544	0.0632561
57	0.293572	0.180478	0.107725	0.0636807
57.2	0.294516	0.180955	0.108042	0.0635279
57.4	0.295775	0.181775	0.108761	0.0642734
57.6	0.296367	0.182409	0.109382	0.064847
57.8	0.297042	0.182476	0.109983	0.0646573
58	0.297665	0.182957	0.110759	0.0650961
58.2	0.297979	0.183297	0.11126	0.0653295
58.4	0.299082	0.184047	0.111669	0.0657586
58.6	0.299428	0.18413	0.111971	0.0656962
58.8	0.300092	0.184876	0.112177	0.0658729
59	0.300219	0.185219	0.112171	0.0660707
59.2	0.300405	0.185546	0.112136	0.0658408
59.4	0.30124	0.186512	0.112463	0.0660899
59.6	0.301341	0.18665	0.112082	0.0657916
59.8	0.301584	0.186893	0.112139	0.0650516
60	0.302375	0.187192	0.111911	0.0648664
60.2	0.302891	0.188058	0.11213	0.0648513
60.4	0.304328	0.18888	0.112394	0.0650682
60.6	0.305075	0.189665	0.112917	0.0650076
60.8	0.305603	0.189909	0.112371	0.064566
61	0.306624	0.190348	0.112691	0.0644083
61.2	0.307764	0.191081	0.112946	0.0649773
61.4	0.308788	0.191097	0.112597	0.0651077
61.6	0.309821	0.191568	0.112854	0.0656107
61.8	0.310593	0.191664	0.113404	0.0655696
62	0.310864	0.191985	0.113809	0.0658827
62.2	0.311143	0.192034	0.114037	0.0662336
62.4	0.312293	0.192553	0.114549	0.0671061
62.6	0.312562	0.192536	0.115118	0.0674754
62.8	0.31286	0.19305	0.115159	0.0680753
63	0.313223	0.193458	0.11545	0.0681888
63.2	0.313421	0.193611	0.115757	0.0685041
63.4	0.313754	0.194125	0.116629	0.0688224
63.6	0.314259	0.194514	0.116816	0.068979
63.8	0.314476	0.19497	0.117176	0.0691131
64	0.314854	0.195557	0.117063	0.0692807
64.2	0.315199	0.196142	0.117923	0.0692656
64.4	0.315707	0.196396	0.11814	0.0691716
64.6	0.315643	0.196663	0.118459	0.069267
64.8	0.315734	0.197217	0.118238	0.0688346
65	0.316411	0.19779	0.119002	0.0687206
65.2	0.316845	0.198555	0.119079	0.0688557
65.4	0.31729	0.198256	0.118814	0.0683732
65.6	0.31809	0.198954	0.119694	0.0685944
65.8	0.318816	0.19953	0.120458	0.0689041
66	0.319597	0.199737	0.120975	0.0693866
66.2	0.320819	0.200537	0.121655	0.0701286
66.4	0.322137	0.201218	0.122171	0.0707911
66.6	0.3229	0.202019	0.122435	0.0711344
66.8	0.323737	0.20284	0.122844	0.0718294
67	0.324898	0.2038	0.123469	0.0725146
67.2	0.325733	0.204716	0.123858	0.073424
67.4	0.326602	0.205659	0.124219	0.0737844
67.6	0.32773	0.20647	0.124215	0.0736402
67.8	0.328189	0.207248	0.124352	0.073757
68	0.329055	0.207906	0.124601	0.0734285
68.2	0.329956	0.207875	0.125031	0.0729606
68.4	0.330531	0.208519	0.125039	0.0729035
68.6	0.330893	0.208616	0.124983	0.0726939
68.8	0.330711	0.208266	0.124907	0.0717335
69	0.330648	0.207933	0.12518	0.0713279
69.2	0.330784	0.208407	0.12518	0.0713352
69.4	0.331241	0.208502	0.125751	0.071436
69.6	0.331916	0.209141	0.126402	0.0717289
69.8	0.33241	0.20939	0.126113	0.0718188
70	0.333361	0.209392	0.12656	0.0721353
70.2	0.334172	0.209994	0.127274	0.0726858
70.4	0.334537	0.210254	0.12706	0.073056
70.6	0.335178	0.210562	0.127135	0.0736421
70.8	0.335921	0.211106	0.127509	0.0743488
71	0.337167	0.2118	0.127793	0.0749748
71.2	0.337681	0.211922	0.127716	0.0750749
71.4	0.33792	0.211924	0.127247	0.0750467
71.6	0.339048	0.212629	0.127318	0.0749115
71.8	0.340253	0.21334	0.12742	0.0752139
72	0.341396	0.213701	0.128156	0.0754074
72.2	0.342406	0.213934	0.128865	0.0755801
72.4	0.342678	0.214399	0.128968	0.0754481
72.6	0.343663	0.214406	0.129593	0.0757696
72.8	0.343996	0.214644	0.130077	0.0759728
73	0.344656	0.215486	0.130672	0.0764011
73.2	0.345375	0.216366	0.13088	0.0768671
73.4	0.345564	0.216809	0.131195	0.0769378
73.6	0.346149	0.217475	0.131049	0.0775302
73.8	0.346893	0.217404	0.130979	0.0777251
74	0.347636	0.217486	0.131869	0.0780864
74.2	0.348083	0.217946	0.132156	0.0781212
74.4	0.348259	0.218454	0.132211	0.0782949
74.6	0.348816	0.218645	0.132446	0.0783937
74.8	0.348736	0.219	0.132946	0.0784645
75	0.349466	0.219144	0.133105	0.0783788
75.2	0.349248	0.219143	0.133261	0.0779982
75.4	0.34948	0.219848	0.13369	0.0779534
75.6	0.350484	0.220609	0.13464	0.078112
75.8	0.350776	0.220821	0.13533	0.0779562
76	0.35081	0.220818	0.135636	0.0776673
76.2	0.351683	0.221603	0.136719	0.0777365
76.4	0.352135	0.221917	0.136998	0.0775176
76.6	0.353354	0.222807	0.137946	0.0781897
76.8	0.353725	0.223572	0.138416	0.078127
77	0.354705	0.224434	0.13886	0.0783074
77.2	0.355204	0.225019	0.138833	0.0786552
77.4	0.355875	0.225454	0.139172	0.078981
77.6	0.356377	0.225869	0.139163	0.0791352
77.8	0.357364	0.22605	0.139431	0.0791281
78	0.358329	0.226658	0.13949	0.0789404
78.2	0.359015	0.227256	0.139398	0.078899
78.4	0.359859	0.227884	0.138996	0.0792332
78.6	0.36033	0.227671	0.138316	0.0791644
78.8	0.360583	0.2277	0.138394	0.079358
79	0.361277	0.227906	0.137972	0.0790907
79.2	0.361336	0.228315	0.138198	0.0793471
79.4	0.361902	0.228467	0.138282	0.0792372
79.6	0.362464	0.228676	0.138441	0.0795776
79.8	0.36274	0.228803	0.138142	0.0797068
80	0.363404	0.229241	0.138367	0.0800166
80.2	0.364596	0.230567	0.139347	0.0805798
80.4	0.364784	0.230383	0.139305	0.0804586
80.6	0.366104	0.231138	0.140124	0.0810407
80.8	0.366468	0.231683	0.140585	0.0813704
81	0.366947	0.232234	0.140817	0.081743
81.2	0.36697	0.23263	0.141432	0.0821253
81.4	0.367517	0.23317	0.141632	0.0822743
81.6	0.367858	0.233985	0.142139	0.0827787
81.8	0.368535	0.234213	0.142305	0.0831062
82	0.36941	0.235225	0.143024	0.0835389
82.2	0.370122	0.235377	0.143162	0.0837227
82.4	0.370459	0.235893	0.143159	0.084395
82.6	0.37016	0.235596	0.143233	0.0845242
82.8	0.370831	0.236217	0.144023	0.0849127
83	0.371461	0.236757	0.14437	0.0850873
83.2	0.372046	0.237157	0.144516	0.0856223
83.4	0.372817	0.237513	0.144819	0.0856492
83.6	0.373444	0.238151	0.1455	0.0866632
83.8	0.37424	0.23861	0.145521	0.0869478
84	0.374823	0.239182	0.145672	0.0868323
84.2	0.375666	0.239919	0.145628	0.086751
84.4	0.376091	0.239794	0.145987	0.0867558
84.6	0.376866	0.240141	0.146361	0.0866523
84.8	0.376902	0.240279	0.146329	0.0865376
85	0.377409	0.240377	0.146428	0.0862522
85.2	0.377958	0.24066	0.146598	0.0861645
85.4	0.378336	0.240731	0.146687	0.0859874
85.6	0.378593	0.241035	0.147194	0.0862057
85.8	0.378503	0.240725	0.147073	0.0854835
86	0.379214	0.241753	0.147555	0.0860824
86.2	0.379117	0.241494	0.147163	0.0858718
86.4	0.378692	0.241829	0.146904	0.085974
86.6	0.379308	0.242416	0.147363	0.0863304
86.8	0.380327	0.243014	0.147978	0.0863239
87	0.38092	0.243637	0.148183	0.0867283
87.2	0.381501	0.243845	0.14782	0.0870929
87.4	0.381949	0.244329	0.14782	0.0868762
87.6	0.382243	0.244699	0.14778	0.0871225
87.8	0.382882	0.244915	0.147821	0.0866865
88	0.383484	0.245602	0.148389	0.0866275
88.2	0.384117	0.246129	0.149047	0.0864217
88.4	0.385045	0.246465	0.149748	0.0862455
88.6	0.385698	0.246591	0.14986	0.0860722
88.8	0.386752	0.247102	0.150692	0.0861804
89	0.387809	0.24716	0.151261	0.0864128
89.2	0.388411	0.247564	0.151967	0.0864545
89.4	0.388662	0.247743	0.152686	0.0868958
89.6	0.389515	0.248101	0.153299	0.0875284
89.8	0.389924	0.248221	0.153682	0.0879111
90	0.390708	0.248989	0.154026	0.0891221
90.2	0.391052	0.249391	0.154368	0.0897188
90.4	0.391806	0.250147	0.154907	0.0901627
90.6	0.39268	0.251183	0.15583	0.091044
90.8	0.393119	0.25119	0.15579	0.0913667
91	0.393348	0.251606	0.155508	0.0920916
91.2	0.393678	0.251954	0.155023	0.0920623
91.4	0.393918	0.25258	0.154883	0.09193
91.6	0.393929	0.252898	0.155174	0.0920934
91.8	0.394564	0.253633	0.155989	0.0926407
92	0.394685	0.254154	0.156188	0.0925101
92.2	0.395217	0.254512	0.156026	0.0923738
92.4	0.395939	0.25545	0.156354	0.0924585
92.6	0.396085	0.255742	0.156706	0.0924184
92.8	0.396641	0.255653	0.15684	0.092202
93	0.397129	0.255939	0.156943	0.0922822
93.2	0.397707	0.256293	0.157134	0.0921714
93.4	0.398054	0.256489	0.157716	0.0926461
93.6	0.398775	0.256195	0.158043	0.0925371
93.8	0.399376	0.256473	0.158147	0.0928074
94	0.399836	0.256631	0.158186	0.0929126
94.2	0.400198	0.257121	0.158206	0.0929363
94.4	0.400558	0.257549	0.158392	0.0927996
94.6	0.40087	0.25802	0.158408	0.092768
94.8	0.401162	0.258133	0.158118	0.0929422
95	0.401404	0.258433	0.157963	0.0930597
95.2	0.401908	0.259077	0.158032	0.0930711
95.4	0.402086	0.259192	0.158193	0.0932917
95.6	0.402662	0.259163	0.15892	0.0936905
95.8	0.403191	0.259501	0.159373	0.093873
96	0.403836	0.259734	0.159838	0.0937439
96.2	0.405267	0.260364	0.160438	0.0940441
96.4	0.406303	0.261166	0.161059	0.0941089
96.6	0.407053	0.26163	0.161583	0.0944783
96.8	0.407701	0.262123	0.162002	0.0947842
97	0.408589	0.263029	0.162591	0.0951603
97.2	0.409198	0.263073	0.162972	0.0950765
97.4	0.409327	0.263232	0.163213	0.0951206
97.6	0.409783	0.263434	0.163609	0.095128
97.8	0.410292	0.264193	0.16371	0.095623
98	0.410389	0.264628	0.163434	0.0954893
98.2	0.410484	0.264982	0.163252	0.0954687
98.4	0.410405	0.265054	0.163355	0.0953834
98.6	0.410475	0.265323	0.16318	0.0952352
98.8	0.410515	0.265586	0.16302	0.0954367
99	0.410622	0.26546	0.162662	0.0955654
99.2	0.411337	0.265898	0.162947	0.0956779
99.4	0.411639	0.265725	0.162976	0.0955247
99.6	0.412226	0.265954	0.163401	0.0952122
99.8	0.412755	0.266668	0.163632	0.0952045
100	0.413783	0.267241	0.164653	0.0957694
100.2	0.414561	0.267701	0.164789	0.095814
100.4	0.414975	0.268135	0.165464	0.0960921
100.6	0.415683	0.268747	0.166506	0.0968583
100.8	0.415762	0.268866	0.167097	0.0974274
101	0.415947	0.26909	0.166967	0.0975391
101.2	0.416103	0.269127	0.167513	0.0978064
101.4	0.416442	0.269612	0.167979	0.0981313
101.6	0.416605	0.270108	0.168627	0.0984176
101.8	0.417384	0.270546	0.168679	0.0989451
102	0.417232	0.270367	0.168594	0.0987595
102.2	0.417272	0.270033	0.168659	0.0985939
102.4	0.417517	0.270175	0.168158	0.0984158
102.6	0.418223	0.270538	0.167944	0.0984961
102.8	0.418906	0.271171	0.168237	0.0990282
103	0.419823	0.271568	0.168248	0.0991804
103.2	0.421303	0.272562	0.16871	0.0991609
103.4	0.421951	0.272999	0.16838	0.0994095
103.6	0.422575	0.273569	0.168491	0.099767
103.8	0.42348	0.273731	0.168346	0.100019
104	0.424539	0.273848	0.168951	0.100172
104.2	0.425442	0.27406	0.1692	0.100424
104.4	0.426425	0.274156	0.170317	0.100823
104.6	0.426987	0.27403	0.170635	0.101308
104.8	0.426928	0.274079	0.170689	0.1014
105	0.427496	0.274675	0.171437	0.101409
105.2	0.428074	0.275182	0.172238	0.101369
105.4	0.42868	0.275726	0.172779	0.101482
105.6	0.429199	0.276384	0.173215	0.101651
105.8	0.429788	0.276807	0.173481	0.101727
106	0.429547	0.276985	0.173671	0.101254
106.2	0.430255	0.277672	0.173687	0.100983
106.4	0.430555	0.278456	0.17395	0.101072
106.6	0.430993	0.279443	0.174983	0.101537
106.8	0.430719	0.280216	0.17512	0.101828
107	0.431544	0.281327	0.175576	0.102217
107.2	0.432047	0.281746	0.175458	0.102751
107.4	0.43198	0.282002	0.175224	0.103403
107.6	0.431643	0.281972	0.174625	0.10329
107.8	0.431969	0.281854	0.174563	0.103193
108	0.432555	0.282003	0.174822	0.103599
108.2	0.432651	0.282077	0.17509	0.104315
108.4	0.433107	0.282135	0.17554	0.104777
108.6	0.433234	0.282572	0.17568	0.105026
108.8	0.433389	0.283034	0.176136	0.105539
109	0.433975	0.283978	0.17695	0.105816
109.2	0.434221	0.284558	0.177399	0.105607
109.4	0.434632	0.284724	0.177678	0.10577
109.6	0.435276	0.285392	0.177817	0.105445
109.8	0.435734	0.285601	0.178175	0.104852
110	0.436412	0.286149	0.179003	0.104827
110.2	0.437345	0.286789	0.179694	0.104657
110.4	0.437716	0.287239	0.180444	0.104691
110.6	0.438039	0.287454	0.180716	0.104786
110.8	0.438114	0.28752	0.180496	0.104795
111	0.439532	0.28791	0.181025	0.105546
111.2	0.439561	0.287365	0.180484	0.105379
111.4	0.439612	0.287402	0.180188	0.105228
111.6	0.439596	0.287329	0.179957	0.104828
111.8	0.440411	0.287449	0.180104	0.105406
112	0.441057	0.287333	0.179564	0.105648
112.2	0.441636	0.287908	0.179723	0.106272
112.4	0.442505	0.288189	0.180108	0.106447
112.6	0.442878	0.289078	0.180447	0.1067
112.8	0.44287	0.289294	0.180358	0.107098
113	0.443169	0.290081	0.180531	0.107165
113.2	0.443597	0.290508	0.180854	0.107492
113.4	0.444186	0.29101	0.180614	0.107741
113.6	0.445208	0.292034	0.181249	0.107692
113.8	0.446189	0.292279	0.181945	0.107739
114	0.447039	0.293031	0.182929	0.108107
114.2	0.447671	0.29332	0.18302	0.107952
114.4	0.447626	0.293266	0.183165	0.107771
114.6	0.448205	0.293685	0.183613	0.107971
114.8	0.448501	0.293874	0.183742	0.107884
115	0.448791	0.293784	0.183835	0.107975
115.2	0.44869	0.294191	0.184537	0.108002
115.4	0.448762	0.294155	0.185101	0.108121
115.6	0.44903	0.293921	0.185694	0.107656
115.8	0.449337	0.293833	0.185442	0.107968
116	0.449806	0.29382	0.185387	0.107834
116.2	0.449949	0.29441	0.18572	0.108225
116.4	0.450453	0.294725	0.186206	0.108544
116.6	0.450409	0.295343	0.186719	0.109108
116.8	0.45001	0.295481	0.186277	0.109412
117	0.450384	0.295936	0.186441	0.10978
117.2	0.450782	0.296135	0.186581	0.110196
117.4	0.451355	0.296953	0.186992	0.110485
117.6	0.452453	0.297558	0.187834	0.110757
117.8	0.453429	0.298116	0.188451	0.111535
118	0.454097	0.298815	0.189201	0.111822
118.2	0.45452	0.299242	0.189361	0.111909
118.4	0.454652	0.299852	0.189938	0.111953
118.6	0.455033	0.300306	0.190012	0.111758
118.8	0.455059	0.30009	0.189922	0.11158
119	0.45546	0.300766	0.190489	0.111983
119.2	0.455657	0.301016	0.190859	0.112357
119.4	0.456058	0.300876	0.19064	0.11191
119.6	0.45611	0.300725	0.190314	0.111318
119.8	0.456498	0.301148	0.190171	0.111776
120	0.457421	0.301768	0.189974	0.112284
120.2	0.457384	0.301516	0.189098	0.112318
120.4	0.457624	0.301679	0.189056	0.11259
120.6	0.4573	0.301581	0.188556	0.112324
120.8	0.457253	0.301492	0.187445	0.111975
121	0.457634	0.301519	0.187538	0.111851
121.2	0.458269	0.301982	0.187809	0.112745
121.4	0.459507	0.303163	0.188361	0.113333
121.6	0.460379	0.303673	0.188883	0.113756
121.8	0.46122	0.304324	0.189893	0.114207
122	0.461706	0.304956	0.190675	0.11458
122.2	0.462045	0.305364	0.191218	0.114649
122.4	0.46199	0.305552	0.191448	0.114757
122.6	0.462308	0.305769	0.191952	0.114995
122.8	0.462747	0.306046	0.192317	0.115257
123	0.463182	0.30683	0.193177	0.115749
123.2	0.463232	0.3063	0.193417	0.115464
123.4	0.463994	0.306958	0.194193	0.115512
123.6	0.464584	0.307235	0.194818	0.115809
123.8	0.465605	0.307859	0.195035	0.116341
124	0.466375	0.308138	0.19488	0.116714
124.2	0.466252	0.307705	0.194567	0.116486
124.4	0.466456	0.308102	0.194887	0.116472
124.6	0.46688	0.308438	0.194407	0.116068
124.8	0.467461	0.308766	0.19437	0.115765
125	0.467568	0.308689	0.194481	0.115581
125.2	0.468253	0.309279	0.194637	0.116082
125.4	0.468636	0.309545	0.194657	0.116133
125.6	0.468573	0.309207	0.194769	0.115684
125.8	0.469155	0.309468	0.195384	0.115741
126	0.469435	0.30973	0.195598	0.115938
126.2	0.469729	0.30975	0.195772	0.11573
126.4	0.469541	0.309882	0.195942	0.115492
126.6	0.469746	0.310167	0.196359	0.116063
126.8	0.46993	0.310291	0.19677	0.116087
127	0.471202	0.310627	0.197813	0.116812
127.2	0.471363	0.310641	0.197917	0.116486
127.4	0.472244	0.312133	0.198856	0.117086
127.6	0.473159	0.312841	0.19944	0.117865
127.8	0.473311	0.313421	0.19976	0.11799
128	0.473411	0.314091	0.200101	0.118574
128.2	0.473691	0.314517	0.200251	0.118478
128.4	0.474143	0.315126	0.200573	0.118877
128.6	0.474635	0.315812	0.200637	0.119157
128.8	0.474926	0.316465	0.200963	0.119143
129	0.474913	0.316509	0.200937	0.119619
129.2	0.47535	0.316851	0.201245	0.119948
129.4	0.475644	0.316574	0.200707	0.119963
129.6	0.476116	0.316558	0.200888	0.119847
129.8	0.4767	0.316612	0.200889	0.12009
130	0.477052	0.316385	0.200754	0.120215
130.2	0.477186	0.3165	0.200753	0.12004
130.4	0.47722	0.316395	0.200714	0.119481
130.6	0.477933	0.316213	0.20024	0.120064
130.8	0.478527	0.316098	0.200523	0.119804
131	0.479131	0.316235	0.200556	0.119559
131.2	0.478791	0.316454	0.200454	0.118995
131.4	0.479381	0.317164	0.200999	0.119327
131.6	0.479528	0.31687	0.201097	0.11937
131.8	0.479276	0.317415	0.201286	0.118979
132	0.479496	0.3181	0.201853	0.119307
132.2	0.479955	0.318661	0.202749	0.119587
132.4	0.480382	0.318996	0.203417	0.120434
132.6	0.480392	0.319195	0.203442	0.120485
132.8	0.480656	0.319187	0.203201	0.120444
133	0.481118	0.319317	0.203794	0.121349
133.2	0.481649	0.319281	0.204041	0.12128
133.4	0.482344	0.319539	0.203766	0.121645
133.6	0.482836	0.320006	0.204206	0.121944
133.8	0.483358	0.320079	0.203933	0.121811
134	0.48401	0.32066	0.204319	0.121802
134.2	0.484825	0.321492	0.204628	0.12169
134.4	0.485401	0.321878	0.204747	0.121552
134.6	0.485931	0.322397	0.204615	0.122068
134.8	0.486032	0.323079	0.204994	0.121956
135	0.48629	0.323765	0.204886	0.122025
135.2	0.486792	0.324051	0.20453	0.12196
135.4	0.486934	0.324079	0.204613	0.121508
135.6	0.487491	0.324645	0.205083	0.121801
135.8	0.487681	0.325276	0.205538	0.121914
136	0.487726	0.325531	0.206252	0.122176
136.2	0.487795	0.325959	0.206753	0.12263
136.4	0.487822	0.325899	0.20693	0.122828
136.6	0.487699	0.326	0.206658	0.122737
136.8	0.488377	0.326402	0.206898	0.123176
137	0.488939	0.326918	0.207626	0.123691
137.2	0.489362	0.327162	0.207586	0.123257
137.4	0.490286	0.327763	0.207594	0.12354
137.6	0.49051	0.327997	0.208007	0.123614
137.8	0.491195	0.328366	0.208891	0.123665
138	0.492106	0.329065	0.209553	0.124257
138.2	0.493135	0.329791	0.21034	0.124974
138.4	0.493432	0.330105	0.210731	0.125456
138.6	0.493949	0.330882	0.210917	0.125782
138.8	0.494411	0.330977	0.210909	0.125766
139	0.494864	0.330456	0.210716	0.12606
139.2	0.49538	0.330433	0.211083	0.126104
139.4	0.495485	0.330207	0.211409	0.126145
139.6	0.496012	0.330427	0.211509	0.126817
139.8	0.495816	0.330207	0.211643	0.126702
140	0.49568	0.330275	0.211814	0.12659
140.2	0.495854	0.330899	0.212008	0.126664
140.4	0.495689	0.330692	0.211757	0.126522
140.6	0.495893	0.330697	0.211156	0.126624
140.8	0.496412	0.331298	0.211375	0.127039
141	0.496404	0.331219	0.210807	0.126662
141.2	0.496857	0.331695	0.210894	0.126457
141.4	0.497362	0.332365	0.211074	0.126926
141.6	0.49734	0.332315	0.211686	0.127228
141.8	0.497586	0.332843	0.212163	0.127293
142	0.498005	0.333285	0.212111	0.127405
142.2	0.498586	0.333625	0.212726	0.127136
142.4	0.498686	0.33364	0.212782	0.126838
142.6	0.49893	0.334089	0.21302	0.126313
142.8	0.499168	0.334001	0.213371	0.126566
143	0.499414	0.334122	0.214097	0.127008
143.2	0.499804	0.334943	0.214972	0.127231
143.4	0.499838	0.335152	0.214645	0.127333
143.6	0.500282	0.335563	0.214887	0.127401
143.8	0.501219	0.335881	0.215344	0.127496
144	0.501776	0.336189	0.215763	0.127148
144.2	0.502563	0.336959	0.216411	0.127606
144.4	0.502517	0.33686	0.216414	0.127906
144.6	0.503014	0.337308	0.216583	0.128454
144.8	0.503848	0.338251	0.21743	0.128918
145	0.504216	0.338061	0.21752	0.12914
145.2	0.505028	0.338421	0.218193	0.130006
145.4	0.50468	0.338414	0.218301	0.130729
145.6	0.505008	0.338595	0.218876	0.131506
145.8	0.505264	0.338687	0.218808	0.131496
146	0.506044	0.338436	0.219028	0.131664
146.2	0.506343	0.338322	0.219093	0.131718
146.4	0.506193	0.338094	0.218909	0.131984
146.6	0.506152	0.338465	0.218793	0.132009
146.8	0.506522	0.339091	0.219064	0.132715
147	0.506808	0.339343	0.219089	0.132865
147.2	0.506942	0.339604	0.218747	0.13277
147.4	0.506887	0.339918	0.218358	0.132795
147.6	0.507673	0.340446	0.21871	0.13282
147.8	0.508508	0.34144	0.218999	0.13272
148	0.508511	0.341828	0.219562	0.132344
148.2	0.508978	0.34242	0.220054	0.132525
148.4	0.50899	0.342929	0.220015	0.132281
148.6	0.509745	0.34378	0.220818	0.132369
148.8	0.510351	0.344686	0.221524	0.132359
149	0.51032	0.344348	0.221733	0.132366
149.2	0.510866	0.345291	0.22201	0.13285
149.4	0.510816	0.345511	0.2223	0.132906
149.6	0.511929	0.346001	0.222826	0.133321
149.8	0.512359	0.345813	0.222948	0.133584
150	0.512926	0.346072	0.223414	0.133911
150.2	0.512971	0.346357	0.223396	0.134105
150.4	0.513327	0.346467	0.223173	0.13412
150.6	0.513374	0.346917	0.222849	0.133899
150.8	0.513282	0.346861	0.222881	0.13387
151	0.513433	0.346726	0.223189	0.134205
151.2	0.513179	0.346112	0.222951	0.134062
151.4	0.513395	0.346544	0.22329	0.134424
151.6	0.513608	0.346743	0.22343	0.134232
151.8	0.51402	0.347192	0.224136	0.134528
152	0.514156	0.347044	0.224978	0.134606
152.2	0.51404	0.347208	0.225232	0.134905
152.4	0.514369	0.347637	0.225459	0.13506
152.6	0.514812	0.347767	0.226204	0.13512
152.8	0.514749	0.348065	0.226254	0.134552
153	0.514827	0.347638	0.226268	0.134305
153.2	0.515734	0.348356	0.226859	0.134582
153.4	0.516396	0.348237	0.227225	0.134422
153.6	0.516901	0.348461	0.227106	0.134484
153.8	0.517545	0.349385	0.227592	0.13506
154	0.518488	0.349799	0.227917	0.135026
154.2	0.518707	0.349895	0.227486	0.134681
154.4	0.519211	0.350024	0.227046	0.134292
154.6	0.51913	0.349924	0.226747	0.134223
154.8	0.518818	0.349425	0.226505	0.1339
155	0.519496	0.349436	0.226713	0.134317
155.2	0.519768	0.349173	0.226252	0.134121
155.4	0.520299	0.349934	0.22661	0.134609
155.6	0.520508	0.350018	0.226685	0.134975
155.8	0.520927	0.350602	0.22746	0.135674
156	0.521208	0.350925	0.227865	0.136253
156.2	0.520714	0.350646	0.227391	0.136277
156.4	0.521283	0.35085	0.227754	0.136473
156.6	0.521456	0.351429	0.228576	0.136671
156.8	0.521507	0.35178	0.228772	0.13672
157	0.52152	0.35173	0.229087	0.13706
157.2	0.52158	0.352066	0.229391	0.13711
157.4	0.521512	0.352555	0.22947	0.13741
157.6	0.521877	0.353217	0.230159	0.138026
157.8	0.522519	0.353704	0.230233	0.138557
158	0.522605	0.35366	0.229757	0.138413
158.2	0.523137	0.354154	0.230061	0.138581
158.4	0.523409	0.354498	0.230156	0.138434
158.6	0.523419	0.354781	0.230207	0.138421
158.8	0.52387	0.355019	0.230194	0.13794
159	0.524758	0.355568	0.230387	0.137942
159.2	0.525124	0.35633	0.230094	0.138055
159.4	0.525786	0.356905	0.230384	0.138084
159.6	0.526468	0.357411	0.230477	0.13776
159.8	0.527078	0.358094	0.230885	0.137896
160	0.528163	0.358724	0.231474	0.138225
160.2	0.52797	0.358558	0.231416	0.137852
160.4	0.528647	0.358996	0.231958	0.138382
160.6	0.529049	0.359274	0.23254	0.138718
160.8	0.528958	0.358561	0.232268	0.138679
161	0.528785	0.358067	0.231816	0.138338
161.2	0.528597	0.357803	0.23188	0.138423
161.4	0.528804	0.357776	0.232336	0.138877
161.6	0.528913	0.357425	0.231983	0.138702
161.8	0.52855	0.357195	0.231213	0.138704
162	0.528784	0.357661	0.231605	0.139065
162.2	0.529617	0.358561	0.23268	0.139723
162.4	0.529304	0.358813	0.232665	0.139307
162.6	0.52937	0.359137	0.23271	0.139802
162.8	0.529969	0.359798	0.233153	0.14012
163	0.530436	0.360614	0.233417	0.140746
163.2	0.5304	0.361618	0.233518	0.140845
163.4	0.531115	0.361961	0.234081	0.140964
163.6	0.531405	0.362491	0.234314	0.140969
163.8	0.531739	0.363285	0.234605	0.141773
164	0.53247	0.363588	0.235417	0.1419
164.2	0.53253	0.363339	0.235347	0.142058
164.4	0.53313	0.363595	0.235341	0.14214
164.6	0.533501	0.363248	0.235355	0.141992
164.8	0.533779	0.363104	0.234921	0.141628
165	0.53449	0.363131	0.234991	0.141861
165.2	0.53452	0.363032	0.235354	0.141987
165.4	0.534911	0.362963	0.235327	0.141895
165.6	0.535008	0.363038	0.235256	0.141862
165.8	0.535707	0.363749	0.236203	0.142647
166	0.536323	0.364326	0.236671	0.143348
166.2	0.536372	0.364699	0.236787	0.143504
166.4	0.536291	0.364414	0.236513	0.143447
166.6	0.536463	0.364938	0.236892	0.144026
166.8	0.537094	0.365432	0.23756	0.144196
167	0.53745	0.365489	0.237587	0.144141
167.2	0.53699	0.365429	0.23761	0.143817
167.4	0.537382	0.365105	0.237746	0.143608
167.6	0.537286	0.365289	0.238392	0.14351
167.8	0.53764	0.365529	0.238852	0.143642
168	0.537775	0.365257	0.239167	0.14302
168.2	0.537526	0.365119	0.238846	0.142689
168.4	0.537962	0.365512	0.239237	0.142124
168.6	0.538409	0.36582	0.2393	0.141766
168.8	0.538849	0.365998	0.239668	0.141623
169	0.539567	0.366255	0.239822	0.141729
169.2	0.540133	0.36655	0.240188	0.14177
169.4	0.541358	0.367546	0.241132	0.142388
169.6	0.542177	0.368269	0.241621	0.14314
169.8	0.542536	0.368895	0.241736	0.143546
170	0.542588	0.369653	0.241455	0.143752
170.2	0.542559	0.370154	0.241343	0.143834
170.4	0.542991	0.370879	0.241504	0.144625
170.6	0.543547	0.371647	0.242234	0.145554
170.8	0.544092	0.371405	0.242238	0.146126
171	0.544773	0.371607	0.242542	0.146496
171.2	0.544519	0.371586	0.242756	0.146878
171.4	0.545208	0.371767	0.243357	0.147361
171.6	0.545456	0.371725	0.243991	0.147938
171.8	0.545537	0.371849	0.244352	0.147865
172	0.545665	0.371631	0.244347	0.147624
172.2	0.545704	0.3719	0.244662	0.147337
172.4	0.545915	0.372276	0.245114	0.147549
172.6	0.545906	0.372209	0.245045	0.147385
172.8	0.546035	0.372296	0.245802	0.147629
173	0.546638	0.372689	0.245816	0.147864
173.2	0.546958	0.372722	0.246064	0.148263
173.4	0.547169	0.372968	0.245966	0.147831
173.6	0.54716	0.373143	0.245714	0.147932
173.8	0.547153	0.373586	0.245841	0.147595
174	0.547368	0.374266	0.245985	0.148019
174.2	0.548136	0.374803	0.24617	0.148802
174.4	0.549069	0.375428	0.246517	0.149482
174.6	0.549518	0.375271	0.246394	0.149437
174.8	0.549745	0.375032	0.246292	0.149194
175	0.550131	0.375185	0.246597	0.149099
175.2	0.550777	0.375428	0.246617	0.149541
175.4	0.551721	0.37585	0.246838	0.149743
175.6	0.551545	0.375604	0.246789	0.149193
175.8	0.551749	0.37592	0.246901	0.149068
176	0.55206	0.376354	0.247213	0.149218
176.2	0.551883	0.377125	0.248016	0.149544
176.4	0.5514	0.377228	0.248266	0.149965
176.6	0.551726	0.377479	0.249096	0.149997
176.8	0.551677	0.377577	0.249599	0.150121
177	0.551348	0.377028	0.249267	0.150211
177.2	0.550682	0.376462	0.248755	0.149766
177.4	0.550851	0.376831	0.249289	0.149674
177.6	0.550811	0.377164	0.249699	0.150017
177.8	0.550723	0.377552	0.249745	0.150169
178	0.551287	0.377807	0.249926	0.150576
178.2	0.551573	0.377786	0.249888	0.150345
178.4	0.551753	0.377863	0.249814	0.150015
178.6	0.551765	0.377711	0.249543	0.149628
178.8	0.552581	0.377894	0.249891	0.149616
179	0.553265	0.378544	0.249952	0.150096
179.2	0.554221	0.379366	0.249879	0.150426
179.4	0.554437	0.380042	0.249761	0.150551
179.6	0.554499	0.380551	0.250086	0.15073
179.8	0.555713	0.381285	0.250908	0.151684
180	0.556494	0.382506	0.251871	0.152276
180.2	0.557193	0.383241	0.25274	0.152958
180.4	0.557916	0.383679	0.253418	0.153263
180.6	0.558635	0.383833	0.253602	0.153729
180.8	0.559141	0.384142	0.253508	0.154243
181	0.559407	0.384516	0.253269	0.154768
181.2	0.559544	0.38514	0.253255	0.154769
181.4	0.560242	0.385923	0.253778	0.154993
181.6	0.559605	0.385934	0.25349	0.154919
181.8	0.559414	0.385882	0.253399	0.155076
182	0.559982	0.38578	0.253432	0.154965
182.2	0.559982	0.3855	0.253005	0.154559
182.4	0.560678	0.385488	0.25316	0.154486
182.6	0.560607	0.384871	0.253011	0.154218
182.8	0.560718	0.384696	0.253231	0.154064
183	0.560714	0.384805	0.253533	0.154294
183.2	0.560659	0.384861	0.253939	0.154221
183.4	0.560827	0.385282	0.254657	0.154486
183.6	0.560843	0.385039	0.255028	0.154528
183.8	0.561793	0.385293	0.256163	0.155115
184	0.561851	0.385452	0.256467	0.155255
184.2	0.561778	0.385179	0.256758	0.155284
184.4	0.561763	0.38531	0.256549	0.155328
184.6	0.561823	0.38547	0.256208	0.155224
184.8	0.561636	0.38581	0.256149	0.155383
185	0.561549	0.386253	0.255953	0.155385
185.2	0.561842	0.387302	0.255949	0.15551
185.4	0.562292	0.387604	0.256203	0.155917
185.6	0.562185	0.387796	0.255934	0.156319
185.8	0.562633	0.38828	0.255738	0.156237
186	0.563395	0.388544	0.255389	0.155883
186.2	0.563905	0.388425	0.254993	0.15563
186.4	0.564074	0.388169	0.255145	0.155686
186.6	0.564198	0.388198	0.255234	0.155436
186.8	0.564621	0.388513	0.255853	0.155407
187	0.565265	0.388957	0.256223	0.155653
187.2	0.565513	0.38937	0.25657	0.155806
187.4	0.56602	0.389652	0.257208	0.155834
187.6	0.566219	0.389719	0.257119	0.155822
187.8	0.566497	0.390394	0.257965	0.156384
188	0.566089	0.390341	0.257694	0.156344
188.2	0.565567	0.390118	0.257377	0.155925
188.4	0.565669	0.390421	0.257408	0.155966
188.6	0.566093	0.390603	0.258328	0.15599
188.8	0.566068	0.390992	0.258671	0.156393
189	0.567302	0.392238	0.259017	0.157408
189.2	0.567829	0.392885	0.259324	0.157506
189.4	0.568301	0.392529	0.259697	0.157889
189.6	0.568379	0.392833	0.259713	0.157853
189.8	0.5687	0.393169	0.260073	0.157787
190	0.569006	0.392996	0.260172	0.157933
190.2	0.56915	0.392902	0.26044	0.1584
190.4	0.569661	0.393	0.260762	0.15864
190.6	0.569815	0.392933	0.260913	0.15838
190.8	0.569631	0.39257	0.260631	0.158491
191	0.570187	0.392718	0.26062	0.158507
191.2	0.569916	0.39276	0.26057	0.158328
191.4	0.570057	0.393072	0.261046	0.158384
191.6	0.570586	0.393808	0.261522	0.158686
191.8	0.570527	0.393983	0.261791	0.159131
192	0.570643	0.393897	0.261964	0.158986
192.2	0.570986	0.393941	0.262274	0.159003
192.4	0.57148	0.39475	0.262904	0.159307
192.6	0.571551	0.394951	0.263379	0.159408
192.8	0.571813	0.395345	0.2638	0.159465
193	0.57219	0.395714	0.263668	0.159756
193.2	0.57222	0.395167	0.263711	0.159134
193.4	0.572466	0.395144	0.263679	0.159084
193.6	0.572662	0.395531	0.263831	0.159282
193.8	0.573091	0.395569	0.264074	0.15963
194	0.573418	0.395419	0.263864	0.159554
194.2	0.574057	0.395303	0.264008	0.159538
194.4	0.574283	0.395542	0.263782	0.159236
194.6	0.574211	0.395524	0.26366	0.158985
194.8	0.574512	0.395333	0.263071	0.158774
195	0.5749	0.395971	0.263131	0.158964
195.2	0.575024	0.396642	0.263234	0.159486
195.4	0.576146	0.397772	0.264205	0.160118
195.6	0.576912	0.398845	0.265051	0.160775
195.8	0.576685	0.399203	0.265097	0.161142
196	0.577176	0.399876	0.2656	0.161051
196.2	0.577324	0.400845	0.265749	0.161317
196.4	0.57679	0.401162	0.265989	0.161317
196.6	0.576788	0.401308	0.266455	0.161323
196.8	0.577515	0.401526	0.266933	0.161454
197	0.577857	0.401707	0.267133	0.161941
197.2	0.577806	0.401057	0.266839	0.161588
197.4	0.577631	0.400992	0.267168	0.161679
197.6	0.577491	0.401015	0.267411	0.161991
197.8	0.57769	0.400592	0.267728	0.162097
198	0.577678	0.40022	0.267617	0.162062
198.2	0.578024	0.399867	0.267941	0.162392
198.4	0.577834	0.399795	0.268031	0.162414
198.6	0.578242	0.399421	0.267902	0.162483
198.8	0.57845	0.399115	0.267707	0.162716
199	0.578781	0.399686	0.267692	0.163421
199.2	0.57944	0.399778	0.267755	0.163237
199.4	0.579591	0.400504	0.267946	0.163098
199.6	0.579884	0.401066	0.268134	0.16333
199.8	0.580063	0.401387	0.267974	0.163143
200	0.58071	0.401979	0.268033	0.162881
200.2	0.580892	0.402756	0.267986	0.162996
200.4	0.581239	0.403135	0.268078	0.162916
200.6	0.581977	0.403849	0.268216	0.162902
200.8	0.582424	0.404119	0.268015	0.162819
201	0.582289	0.404382	0.267843	0.162665
201.2	0.581952	0.404379	0.267332	0.162103
201.4	0.58188	0.404718	0.267566	0.162139
201.6	0.581674	0.404908	0.267256	0.161973
201.81	0.581674	0.404908	0.267256	0.161973
202.01	0.581406	0.404329	0.267147	0.161274
202.21	0.581546	0.404087	0.267671	0.160984
202.41	0.581885	0.403565	0.26788	0.160818
202.61	0.581955	0.40307	0.267871	0.160445
202.81	0.582197	0.403055	0.267927	0.160284
203.01	0.581786	0.402269	0.267844	0.15995
203.21	0.58181	0.402208	0.268036	0.15986
203.41	0.581585	0.401839	0.268039	0.159667
203.61	0.581564	0.401794	0.268098	0.159869
203.81	0.581879	0.401847	0.268129	0.159923
204.01	0.582081	0.401437	0.267787	0.159946
204.21	0.581962	0.401243	0.267581	0.160859
204.41	0.581646	0.400871	0.26741	0.161298
204.61	0.581124	0.400815	0.267385	0.161526
204.81	0.580483	0.400351	0.267522	0.161381
205.01	0.579967	0.400105	0.26741	0.161611
205.21	0.58005	0.400406	0.267582	0.161274
205.41	0.57955	0.400466	0.267417	0.161095
205.61	0.579383	0.400331	0.267351	0.16115
205.81	0.579131	0.39952	0.266912	0.160664
206.01	0.578498	0.399352	0.26689	0.160323
206.21	0.578632	0.399701	0.267061	0.160441
206.41	0.578314	0.399297	0.266493	0.160553
206.61	0.577539	0.399153	0.2659	0.16034
206.81	0.576932	0.399039	0.26531	0.160458
207.01	0.575889	0.398615	0.265089	0.160436
207.21	0.576046	0.399338	0.265229	0.160656
207.41	0.575802	0.399138	0.265014	0.160829
207.61	0.576034	0.39962	0.265302	0.160987
207.81	0.576543	0.399332	0.265263	0.16096
208.01	0.576433	0.398905	0.265085	0.16134
208.21	0.576463	0.399078	0.265333	0.161716
208.41	0.576367	0.399167	0.26516	0.161284
208.61	0.575865	0.399215	0.265072	0.16075
208.81	0.575612	0.398817	0.265008	0.160329
209.01	0.575433	0.399036	0.264932	0.160271
209.21	0.57519	0.399337	0.264718	0.159742
209.41	0.574684	0.398799	0.264276	0.159678
209.61	0.574261	0.398408	0.264364	0.159275
209.81	0.573935	0.397973	0.264212	0.158832
210.01	0.573287	0.397485	0.263768	0.158247
210.21	0.573017	0.39714	0.263459	0.158123
210.41	0.572778	0.396556	0.263316	0.1583
210.61	0.572642	0.396317	0.26321	0.15827
210.81	0.572604	0.395999	0.263103	0.158531
211.01	0.572941	0.396685	0.263917	0.159179
211.21	0.573181	0.396912	0.264308	0.159538
211.41	0.573411	0.396958	0.264922	0.159898
211.61	0.573998	0.39707	0.265333	0.160162
211.81	0.574393	0.396645	0.265327	0.160349
212.01	0.574497	0.397339	0.265425	0.16079
212.21	0.574985	0.397532	0.265356	0.16053
212.41	0.574825	0.397826	0.264974	0.160441
212.61	0.574553	0.397823	0.264946	0.160178
212.81	0.574082	0.397748	0.264893	0.160092
213.01	0.574054	0.398445	0.264977	0.160054
213.21	0.573764	0.398614	0.264844	0.159759
213.41	0.573497	0.398164	0.2645	0.159635
213.61	0.573456	0.398399	0.264734	0.159383
213.81	0.573006	0.39763	0.263933	0.159085
214.01	0.572306	0.396949	0.263289	0.158592
214.21	0.572124	0.396882	0.263729	0.158474
214.41	0.572118	0.396764	0.26385	0.158371
214.61	0.571936	0.396532	0.263944	0.158084
214.81	0.571451	0.396233	0.263713	0.157981
215.01	0.571477	0.396336	0.264059	0.158338
215.21	0.570641	0.395629	0.263602	0.157882
215.41	0.570488	0.395392	0.263538	0.157459
215.61	0.570413	0.394865	0.263	0.157302
215.81	0.570225	0.394595	0.262868	0.157427
216.01	0.569873	0.394925	0.262435	0.157918
216.21	0.569496	0.393987	0.262022	0.157366
216.41	0.568895	0.393758	0.261597	0.15736
216.61	0.568548	0.393353	0.261397	0.157464
216.81	0.567873	0.393371	0.261706	0.157668
217.01	0.568292	0.393873	0.261912	0.158022
217.21	0.568427	0.393352	0.261914	0.158241
217.41	0.568436	0.393322	0.261879	0.158698
217.61	0.568603	0.393121	0.262088	0.158805
217.81	0.567925	0.392348	0.261761	0.158805
218.01	0.568268	0.392625	0.262279	0.158869
218.21	0.568359	0.392426	0.262668	0.159057
218.41	0.568007	0.392447	0.262664	0.159012
218.61	0.567823	0.391979	0.262489	0.15866
218.81	0.56771	0.392023	0.262433	0.158951
219.01	0.567869	0.391897	0.262738	0.158992
219.21	0.567727	0.392083	0.262184	0.15853
219.41	0.567806	0.391824	0.262076	0.158538
219.61	0.568192	0.39163	0.262135	0.158833
219.81	0.568065	0.39135	0.262267	0.159378
220.01	0.56763	0.391317	0.261901	0.159081
220.21	0.567531	0.390943	0.261801	0.158715
220.41	0.567288	0.391113	0.261569	0.159018
220.61	0.567155	0.391131	0.261668	0.15863
220.81	0.567121	0.391221	0.261874	0.158427
221.01	0.567065	0.39133	0.261637	0.158
221.21	0.566951	0.390958	0.261887	0.157844
221.41	0.566675	0.391107	0.261951	0.157696
221.61	0.56601	0.390962	0.261523	0.157312
221.81	0.565554	0.391022	0.261429	0.157283
222.01	0.565859	0.391336	0.261346	0.157109
222.21	0.565199	0.391419	0.261379	0.157408
222.41	0.565085	0.391958	0.261606	0.157556
222.61	0.56505	0.39184	0.261485	0.157574
222.81	0.564538	0.392021	0.261111	0.157702
223.01	0.564322	0.39194	0.261015	0.157458
223.21	0.564282	0.392235	0.260919	0.157487
223.41	0.563929	0.391668	0.261068	0.157762
223.61	0.563918	0.391488	0.2615	0.157944
223.81	0.563634	0.391348	0.26152	0.158339
224.01	0.563376	0.391188	0.261043	0.157963
224.21	0.562929	0.390712	0.260608	0.157787
224.41	0.562506	0.390199	0.260242	0.157631
224.61	0.562619	0.3896	0.259828	0.157314
224.81	0.562211	0.389235	0.259549	0.157243
225.01	0.561331	0.388567	0.259092	0.156592
225.21	0.561397	0.388355	0.259475	0.157091
225.41	0.561312	0.388057	0.259123	0.157098
225.61	0.561209	0.387829	0.258859	0.156793
225.81	0.561532	0.387873	0.259114	0.157162
226.01	0.562026	0.388062	0.259165	0.15737
226.21	0.562169	0.388486	0.259516	0.157971
226.41	0.56245	0.388928	0.259417	0.158179
226.61	0.562535	0.388629	0.259167	0.158264
226.81	0.56242	0.388667	0.259029	0.158086
227.01	0.562576	0.388937	0.259387	0.157809
227.21	0.562714	0.389186	0.259713	0.158068
227.41	0.562629	0.389031	0.259879	0.158244
227.61	0.562532	0.389352	0.260081	0.158541
227.81	0.562014	0.38953	0.259965	0.158666
228.01	0.561499	0.389187	0.25923	0.157976
228.21	0.561248	0.389037	0.259085	0.157874
228.41	0.561894	0.389203	0.259221	0.157971
228.61	0.561664	0.389171	0.259124	0.157725
228.81	0.56086	0.388846	0.25933	0.157493
229.01	0.560643	0.388707	0.259368	0.15753
229.21	0.560743	0.388913	0.260264	0.157691
229.41	0.560045	0.388062	0.260321	0.15725
229.61	0.55964	0.387596	0.260165	0.156592
229.81	0.559027	0.387353	0.260248	0.156583
230.01	0.558899	0.387146	0.26035	0.156245
230.21	0.558715	0.387312	0.260414	0.156439
230.41	0.558909	0.387543	0.260716	0.156526
230.61	0.559103	0.387321	0.260891	0.15647
230.81	0.558656	0.386999	0.260883	0.156212
231.01	0.558207	0.38702	0.260361	0.155844
231.21	0.558488	0.38706	0.260732	0.156007
231.41	0.558308	0.38689	0.260411	0.156041
231.61	0.558148	0.387304	0.260385	0.15635
231.81	0.557616	0.387134	0.260069	0.155926
232.01	0.557575	0.38716	0.259535	0.15576
232.21	0.557442	0.387573	0.259715	0.155907
232.41	0.557738	0.387528	0.259685	0.156053
232.61	0.557223	0.387637	0.259693	0.156138
232.81	0.557137	0.387471	0.259786	0.15659
233.01	0.557177	0.387786	0.260219	0.156907
233.21	0.556903	0.386933	0.260414	0.156613
233.41	0.556303	0.385932	0.259967	0.156191
233.61	0.556544	0.385602	0.259679	0.1561
233.81	0.556331	0.385618	0.25985	0.156248
234.01	0.556211	0.385881	0.259897	0.156401
234.21	0.556589	0.386437	0.260049	0.156947
234.41	0.556955	0.386309	0.260159	0.156988
234.61	0.556427	0.38564	0.259443	0.156345
234.81	0.556497	0.385094	0.25923	0.156484
235.01	0.556791	0.385254	0.259043	0.156556
235.21	0.556868	0.385191	0.258782	0.156359
235.41	0.55681	0.385257	0.258363	0.156564
235.61	0.556647	0.385779	0.25825	0.156514
235.81	0.556244	0.38559	0.257823	0.156494
236.01	0.555784	0.385251	0.257446	0.156495
236.21	0.555059	0.384881	0.257242	0.15612
236.41	0.554794	0.384872	0.25709	0.156353
236.61	0.554842	0.385279	0.257302	0.156692
236.81	0.55443	0.385026	0.256944	0.156661
237.01	0.553868	0.384664	0.257218	0.156664
237.21	0.554257	0.384299	0.257548	0.156452
237.41	0.554051	0.384025	0.258156	0.156547
237.61	0.554283	0.38434	0.258771	0.157107
237.81	0.55432	0.384548	0.258929	0.15688
238.01	0.554081	0.384619	0.258483	0.15669
238.21	0.554212	0.384315	0.258312	0.156538
238.41	0.553765	0.38348	0.257987	0.155821
238.61	0.55355	0.383198	0.258083	0.1556
238.81	0.553523	0.383309	0.258091	0.155988
239.01	0.552994	0.38371	0.257772	0.155939
239.21	0.552852	0.384074	0.257358	0.155674
239.41	0.553335	0.384471	0.257432	0.156195
239.61	0.553002	0.38472	0.257185	0.156467
239.81	0.55277	0.384587	0.256966	0.156811
240.01	0.552145	0.384462	0.256857	0.156351
240.21	0.551703	0.384741	0.257048	0.156333
240.41	0.551841	0.384999	0.257012	0.156954
240.61	0.552065	0.38469	0.256868	0.157034
240.81	0.551566	0.384452	0.256692	0.156684
241.01	0.551628	0.384499	0.257403	0.15711
241.21	0.551932	0.384551	0.258085	0.157111
241.41	0.551705	0.384143	0.258025	0.157093
241.61	0.552109	0.384501	0.25756	0.157076
241.81	0.551945	0.38457	0.257084	0.156352
242.01	0.551164	0.3844	0.256825	0.155583
242.21	0.551012	0.383836	0.256672	0.154923
242.41	0.550738	0.383751	0.256952	0.154551
242.61	0.550749	0.383685	0.25688	0.154445
242.81	0.55028	0.383121	0.256268	0.154408
243.01	0.5501	0.383148	0.256502	0.154764
243.21	0.550242	0.383175	0.256331	0.154954
243.41	0.550113	0.38309	0.256231	0.155255
243.61	0.549832	0.382891	0.256012	0.155216
243.81	0.54995	0.383077	0.255926	0.15536
244.01	0.54969	0.382875	0.256103	0.155262
244.21	0.549314	0.382522	0.255691	0.155307
244.41	0.549497	0.382101	0.25554	0.155765
244.61	0.549883	0.382145	0.255692	0.155843
244.81	0.549721	0.382241	0.255506	0.156426
245.01	0.549819	0.382277	0.255589	0.1569
245.21	0.549969	0.382251	0.255811	0.156977
245.41	0.549907	0.382247	0.255696	0.157181
245.61	0.549973	0.382807	0.255716	0.157676
245.81	0.549914	0.382803	0.25582	0.157357
246.01	0.549507	0.38235	0.255574	0.15691
246.21	0.549634	0.381986	0.255871	0.156855
246.41	0.550005	0.382057	0.256193	0.157051
246.61	0.550278	0.38183	0.256198	0.157226
246.81	0.550103	0.381645	0.256337	0.157305
247.01	0.550205	0.381968	0.25646	0.157341
247.21	0.549706	0.381635	0.256026	0.157075
247.41	0.549649	0.381737	0.256015	0.157245
247.61	0.549383	0.381379	0.255399	0.156751
247.81	0.548838	0.381209	0.255309	0.156401
248.01	0.54844	0.380906	0.25509	0.155767
248.21	0.548213	0.380854	0.254542	0.155745
248.41	0.548412	0.38086	0.254813	0.156107
248.61	0.548073	0.381044	0.254192	0.156049
248.81	0.547445	0.381	0.253733	0.156622
249.01	0.547015	0.380411	0.253487	0.155913
249.21	0.5468	0.380561	0.253819	0.156236
249.41	0.546401	0.380622	0.253623	0.156342
249.61	0.546621	0.380718	0.253641	0.156556
249.81	0.546374	0.380168	0.253841	0.156509
250.01	0.546021	0.379863	0.254275	0.156275
250.21	0.546084	0.379835	0.254774	0.155925
250.41	0.546447	0.38005	0.254975	0.155858
250.61	0.546453	0.380281	0.255489	0.155783
250.81	0.546386	0.380177	0.255562	0.155692
251.01	0.546623	0.380265	0.255863	0.155952
251.21	0.545917	0.380028	0.255683	0.156069
251.41	0.545936	0.380227	0.255941	0.156143
251.61	0.545856	0.379671	0.256008	0.155811
251.81	0.54572	0.379605	0.256111	0.156146
252.01	0.545908	0.379394	0.256208	0.15591
252.21	0.545938	0.37947	0.256447	0.156556
252.41	0.545125	0.378914	0.25638	0.156135
252.61	0.544477	0.378967	0.255861	0.155957
252.81	0.544281	0.378797	0.255948	0.155905
253.01	0.543934	0.378653	0.255818	0.155445
253.21	0.543727	0.378806	0.256025	0.155765
253.41	0.543641	0.378888	0.256065	0.15572
253.61	0.543476	0.379029	0.256504	0.15607
253.81	0.543355	0.379286	0.256316	0.156213
254.01	0.543377	0.379427	0.255892	0.155577
254.21	0.543335	0.379804	0.255695	0.155237
254.41	0.54356	0.380065	0.255831	0.155234
254.61	0.543631	0.380493	0.255726	0.1553
254.81	0.543077	0.380172	0.254869	0.155318
255.01	0.542856	0.380351	0.254727	0.155449
255.21	0.542331	0.379943	0.254181	0.155336
255.41	0.542314	0.379622	0.25418	0.155189
255.61	0.542553	0.379443	0.254113	0.15566
255.81	0.542319	0.379242	0.253964	0.155648
256.01	0.542544	0.379111	0.254396	0.155292
256.21	0.542143	0.378908	0.254494	0.15555
256.41	0.541887	0.37817	0.254438	0.155065
256.61	0.541854	0.378031	0.254506	0.154829
256.81	0.541665	0.377604	0.254209	0.154601
257.01	0.541403	0.377793	0.254494	0.154871
257.21	0.541095	0.377423	0.254627	0.154682
257.41	0.541125	0.377766	0.254786	0.15491
257.61	0.540977	0.378062	0.254984	0.154853
257.81	0.541291	0.377912	0.254503	0.154642
258.01	0.541177	0.3778	0.254428	0.154419
258.21	0.541396	0.378491	0.254891	0.154757
258.41	0.541423	0.37866	0.254897	0.15485
258.61	0.541164	0.378478	0.254527	0.15464
258.81	0.540691	0.377851	0.253938	0.154353
259.01	0.54078	0.377937	0.254047	0.154351
259.21	0.540572	0.377692	0.254003	0.15451
259.41	0.540777	0.377972	0.25374	0.154682
259.61	0.540783	0.378257	0.253561	0.155271
259.81	0.540908	0.378352	0.253281	0.155015
260.01	0.541159	0.378544	0.253468	0.155547
260.21	0.540974	0.378344	0.253484	0.156119
260.41	0.540943	0.377874	0.253619	0.155881
260.61	0.540613	0.377674	0.253364	0.155888
260.81	0.540238	0.377524	0.252816	0.155873
261.01	0.540209	0.377505	0.253451	0.155842
261.21	0.540357	0.376859	0.253772	0.15563
261.41	0.540253	0.376925	0.253649	0.155279
261.61	0.540456	0.376808	0.253823	0.155365
261.81	0.540731	0.376289	0.253272	0.15533
262.01	0.540518	0.376031	0.253068	0.154742
262.21	0.540171	0.376147	0.2529	0.154622
262.41	0.54022	0.375609	0.253002	0.154163
262.61	0.540367	0.375285	0.253016	0.153983
262.81	0.540058	0.375225	0.253064	0.153812
263.01	0.539806	0.375397	0.253409	0.153669
263.21	0.53947	0.375397	0.253752	0.153467
263.41	0.539714	0.37551	0.253475	0.153469
263.61	0.539648	0.375398	0.253404	0.15369
263.81	0.539954	0.375555	0.253769	0.154057
264.01	0.53973	0.375289	0.25387	0.154785
264.21	0.539288	0.374829	0.253473	0.154537
264.41	0.538779	0.374436	0.25338	0.154051
264.61	0.538862	0.374697	0.253362	0.154245
264.81	0.538997	0.374944	0.253349	0.154162
265.01	0.538656	0.374977	0.253489	0.153977
265.21	0.538696	0.375239	0.253511	0.154002
265.41	0.538285	0.375825	0.253123	0.15406
265.61	0.537947	0.375712	0.252873	0.154345
265.81	0.537252	0.375256	0.252096	0.153946
266.01	0.536892	0.375321	0.252058	0.153784
266.21	0.536575	0.375619	0.252064	0.154135
266.41	0.536836	0.375314	0.251834	0.154062
266.61	0.536557	0.375075	0.251786	0.154486
266.81	0.536491	0.37524	0.25213	0.154365
267.01	0.536612	0.37527	0.252516	0.154493
267.21	0.536769	0.374934	0.252545	0.154615
267.41	0.53722	0.374558	0.252338	0.15498
267.61	0.537214	0.374277	0.252615	0.155368
267.81	0.537367	0.374122	0.25293	0.155813
268.01	0.536979	0.37374	0.252372	0.155737
268.21	0.537167	0.373454	0.252141	0.1555
268.41	0.537404	0.374049	0.253062	0.155817
268.61	0.537074	0.374086	0.252826	0.155508
268.81	0.536572	0.37403	0.252652	0.154935
269.01	0.536143	0.373833	0.252385	0.15422
269.21	0.536132	0.374231	0.25244	0.154121
269.41	0.53582	0.374727	0.252543	0.154201
269.61	0.535262	0.374577	0.252263	0.153936
269.81	0.535247	0.374328	0.251849	0.153582
270.01	0.535068	0.373987	0.251423	0.153043
270.21	0.534551	0.373457	0.250766	0.152489
270.41	0.534708	0.372783	0.249944	0.152217
270.61	0.534402	0.372424	0.249947	0.152225
270.81	0.534637	0.372436	0.250037	0.151943
271.01	0.534506	0.371911	0.249926	0.151979
271.21	0.534252	0.371088	0.249918	0.151833
271.41	0.533867	0.37087	0.25016	0.151851
271.61	0.533596	0.370839	0.250259	0.152093
271.81	0.533825	0.371083	0.250851	0.152626
272.01	0.533721	0.371315	0.251092	0.153113
272.21	0.533386	0.370945	0.251584	0.153312
272.41	0.53284	0.371322	0.252501	0.153484
272.61	0.532294	0.370624	0.251785	0.153105
272.81	0.532578	0.371084	0.252029	0.153428
273.01	0.533129	0.371506	0.252424	0.154188
273.21	0.533176	0.372546	0.252478	0.155115
273.41	0.533516	0.373305	0.252904	0.155506
273.61	0.533063	0.373204	0.252233	0.155326
273.81	0.533372	0.373207	0.251908	0.155141
274.01	0.532827	0.372891	0.251393	0.154716
274.21	0.532709	0.372635	0.251018	0.154239
274.41	0.532774	0.372487	0.250382	0.154059
274.61	0.532283	0.372423	0.250349	0.153819
274.81	0.532042	0.372238	0.250029	0.153233
275.01	0.531751	0.371889	0.249701	0.153116
275.21	0.531229	0.371367	0.249803	0.152621
275.41	0.531115	0.371247	0.249831	0.152562
275.61	0.531371	0.371161	0.250232	0.15229
275.81	0.531446	0.371556	0.251114	0.152843
276.01	0.530588	0.371107	0.251024	0.152607
276.21	0.530593	0.370866	0.251264	0.152333
276.41	0.530987	0.37131	0.251644	0.152696
276.61	0.531245	0.371059	0.251128	0.152274
276.81	0.531442	0.371407	0.251227	0.15263
277.01	0.531389	0.371574	0.251296	0.153101
277.21	0.531523	0.372221	0.251198	0.153446
277.41	0.531715	0.372311	0.251466	0.153638
277.61	0.53153	0.372196	0.2513	0.154039
277.81	0.532012	0.372407	0.251579	0.154366
278.01	0.531816	0.372277	0.251786	0.154496
278.21	0.531606	0.371936	0.251775	0.154228
278.41	0.531165	0.372168	0.251649	0.15421
278.61	0.530842	0.371878	0.251508	0.15374
278.81	0.530568	0.371581	0.251066	0.153777
279.01	0.530179	0.371384	0.251288	0.153786
279.21	0.530243	0.371433	0.251739	0.153757
279.41	0.530475	0.371377	0.251901	0.153769
279.61	0.530412	0.371124	0.251724	0.153364
279.81	0.529826	0.37118	0.251089	0.153313
280.01	0.529544	0.370637	0.250715	0.152466
280.21	0.529975	0.370963	0.250966	0.152553
280.41	0.529364	0.37115	0.250711	0.152785
280.61	0.528968	0.370753	0.250202	0.15253
280.81	0.529302	0.370951	0.250009	0.153417
281.01	0.529752	0.371347	0.250386	0.154248
281.21	0.530043	0.371373	0.250482	0.154635
281.41	0.530114	0.370968	0.250304	0.155382
281.61	0.529929	0.370762	0.250291	0.155734
281.81	0.529888	0.370828	0.250381	0.155889
282.01	0.530085	0.370789	0.2509	0.156215
282.21	0.529973	0.370828	0.251027	0.156299
282.41	0.529835	0.370872	0.25111	0.156189
282.61	0.530011	0.370781	0.251286	0.156048
282.81	0.530241	0.371304	0.251669	0.156213
283.01	0.52962	0.371141	0.251587	0.155693
283.21	0.529703	0.370949	0.251757	0.155564
283.41	0.529175	0.370306	0.251311	0.154839
283.61	0.528599	0.369436	0.250755	0.15407
283.81	0.528505	0.369508	0.250747	0.153901
284.01	0.528333	0.369154	0.2508	0.15346
284.21	0.528136	0.368968	0.250996	0.153652
284.41	0.527916	0.368931	0.250895	0.153654
284.61	0.528137	0.368421	0.251163	0.154137
284.81	0.528742	0.368479	0.251485	0.154459
285.01	0.528429	0.367984	0.251418	0.154044
285.21	0.527925	0.367468	0.250958	0.153647
285.41	0.527189	0.366832	0.250256	0.153608
285.61	0.527154	0.36712	0.250355	0.153525
285.81	0.527274	0.367583	0.250429	0.153551
286.01	0.527493	0.367832	0.250248	0.15364
286.21	0.526992	0.367841	0.250126	0.153437
286.41	0.526589	0.367959	0.250087	0.152876
286.61	0.526669	0.368313	0.249969	0.152713
286.81	0.526249	0.368368	0.249649	0.152393
287.01	0.525626	0.368081	0.249522	0.152471
287.21	0.52618	0.368463	0.249988	0.15287
287.41	0.526493	0.368828	0.249704	0.152754
287.61	0.526702	0.368591	0.250211	0.152716
287.81	0.527242	0.368925	0.250337	0.153149
288.01	0.527321	0.368941	0.25039	0.153161
288.21	0.527519	0.368578	0.250926	0.15313
288.41	0.527661	0.36885	0.251263	0.153433
288.61	0.527745	0.368808	0.251704	0.153972
288.81	0.527893	0.368949	0.251875	0.153786
289.01	0.52761	0.36902	0.251697	0.153332
289.21	0.527711	0.369327	0.251858	0.153541
289.41	0.527239	0.369056	0.251326	0.15363
289.61	0.527222	0.369247	0.251301	0.153649
289.81	0.526813	0.369032	0.251113	0.153225
290.01	0.526366	0.368917	0.250692	0.153056
290.21	0.525719	0.369054	0.250827	0.153094
290.41	0.525138	0.368466	0.250278	0.152938
290.61	0.52486	0.367943	0.249642	0.153261
290.81	0.524456	0.36766	0.248946	0.153421
291.01	0.524672	0.367955	0.248871	0.153732
291.21	0.52517	0.367782	0.248965	0.154388
291.41	0.525118	0.368133	0.248504	0.154525
291.61	0.524553	0.367681	0.248708	0.154595
291.81	0.524979	0.367871	0.248516	0.155001
292.01	0.524595	0.367708	0.248735	0.15457
292.21	0.524	0.367334	0.248602	0.154257
292.41	0.523928	0.367625	0.2481	0.154634
292.61	0.524161	0.367776	0.248355	0.154988
292.81	0.524424	0.367877	0.248745	0.155043
293.01	0.524078	0.367927	0.248877	0.154523
293.21	0.5242	0.367765	0.248948	0.154565
293.41	0.523766	0.367492	0.248986	0.154154
293.61	0.523916	0.367472	0.249962	0.154328
293.81	0.524065	0.367243	0.250356	0.154193
294.01	0.523989	0.367193	0.250259	0.154355
294.21	0.523647	0.366749	0.250014	0.154222
294.41	0.52322	0.365743	0.249638	0.153894
294.61	0.523183	0.365398	0.24903	0.153705
294.81	0.522935	0.3651	0.248582	0.153263
295.01	0.522845	0.364769	0.248356	0.152883
295.21	0.52277	0.364483	0.248331	0.152545
295.41	0.52296	0.364825	0.248198	0.152394
295.61	0.522807	0.364289	0.248102	0.151767
295.81	0.522841	0.364026	0.24799	0.151259
296.01	0.522553	0.364013	0.248118	0.150785
296.21	0.522711	0.364232	0.248052	0.151272
296.41	0.523548	0.364322	0.247812	0.151507
296.61	0.523767	0.364526	0.247886	0.151726
296.81	0.523544	0.364656	0.247655	0.151589
297.01	0.522918	0.364673	0.247627	0.151135
297.21	0.523019	0.364917	0.247828	0.151326
297.41	0.523094	0.365106	0.248531	0.15125
297.61	0.522903	0.364798	0.248678	0.15176
297.81	0.522896	0.364983	0.248597	0.151541
298.01	0.522773	0.365447	0.248881	0.151884
298.21	0.522262	0.365321	0.248725	0.151993
298.41	0.521786	0.365339	0.248956	0.152121
298.61	0.521712	0.365071	0.248607	0.152205
298.81	0.52113	0.365061	0.24857	0.152096
299.01	0.52086	0.3649	0.248676	0.152189
299.21	0.521142	0.364983	0.248808	0.152245
299.41	0.521192	0.364643	0.248678	0.15272
299.61	0.520751	0.364115	0.248345	0.152406
299.81	0.520905	0.364038	0.248535	0.152845
300.01	0.52135	0.364283	0.248805	0.153514
300.21	0.521504	0.364051	0.248783	0.153962
300.41	0.52195	0.364071	0.24847	0.154349
300.61	0.521694	0.364326	0.248131	0.154662
300.81	0.521675	0.364728	0.248003	0.154606
301.01	0.521615	0.364969	0.248539	0.154627
301.21	0.521598	0.364812	0.248446	0.154223
301.41	0.521723	0.364955	0.248696	0.154152
301.61	0.521342	0.364561	0.248687	0.15407
301.81	0.521603	0.365084	0.249043	0.153964
302.01	0.521049	0.364828	0.24904	0.15374
302.21	0.520656	0.364349	0.248501	0.153013
302.41	0.520607	0.364207	0.24844	0.152945
302.61	0.520558	0.364155	0.248117	0.152577
302.81	0.52045	0.364508	0.248355	0.152634
303.01	0.520088	0.364031	0.248127	0.152465
303.21	0.520021	0.363607	0.24759	0.152113
303.41	0.519759	0.363073	0.247294	0.152145
303.61	0.519726	0.362951	0.24748	0.152473
303.81	0.519628	0.362866	0.247006	0.152578
304.01	0.519497	0.362816	0.247012	0.152493
304.21	0.519641	0.36292	0.246698	0.152638
304.41	0.519307	0.36298	0.246466	0.15235
304.61	0.519219	0.363415	0.246494	0.152122
304.81	0.519035	0.363737	0.246328	0.152179
305.01	0.51912	0.363842	0.247073	0.152559
305.21	0.51885	0.364071	0.247133	0.152317
305.41	0.518811	0.364672	0.24755	0.152614
305.61	0.518774	0.364488	0.247979	0.152417
305.81	0.518829	0.3647	0.24773	0.152151
306.01	0.518622	0.363934	0.24773	0.151798
306.21	0.518765	0.364135	0.247785	0.151949
306.41	0.518982	0.36419	0.248329	0.152451
306.61	0.51924	0.364725	0.248413	0.152305
306.81	0.518938	0.364377	0.248404	0.152364
307.01	0.518568	0.364021	0.248278	0.152213
307.21	0.518374	0.363906	0.248114	0.152831
307.41	0.518281	0.363601	0.247999	0.153484
307.61	0.517604	0.363384	0.247519	0.153599
307.81	0.517227	0.363059	0.247186	0.15321
308.01	0.517382	0.363367	0.247242	0.153306
308.21	0.517032	0.363203	0.246651	0.153075
308.41	0.516668	0.363032	0.246456	0.152674
308.61	0.516727	0.363376	0.246491	0.152514
308.81	0.51649	0.363217	0.246115	0.15238
309.01	0.516847	0.363545	0.246525	0.15265
309.21	0.516619	0.363889	0.246629	0.152414
309.41	0.516383	0.363468	0.246391	0.152294
309.61	0.516686	0.363388	0.24648	0.152356
309.81	0.516909	0.362928	0.246048	0.152277
310.01	0.516692	0.362305	0.245564	0.151559
310.21	0.51675	0.362416	0.245579	0.151013
310.41	0.516462	0.361972	0.245145	0.150444
310.61	0.515992	0.361704	0.244179	0.149868
310.81	0.51578	0.361445	0.244347	0.149871
311.01	0.515746	0.361374	0.244742	0.150219
311.21	0.515567	0.361102	0.244368	0.15055
311.41	0.516039	0.361062	0.244529	0.150658
311.61	0.516017	0.361092	0.24487	0.150439
311.81	0.516161	0.361299	0.245058	0.150704
312.01	0.516561	0.361791	0.245185	0.151176
312.21	0.516572	0.361811	0.245473	0.15143
312.41	0.516361	0.362078	0.245787	0.15152
312.61	0.515906	0.362382	0.245789	0.151099
312.81	0.515862	0.362547	0.245749	0.15123
313.01	0.515874	0.362615	0.245936	0.151693
313.21	0.515387	0.362645	0.245919	0.151895
313.41	0.514728	0.362284	0.245775	0.151917
313.61	0.514565	0.36226	0.246056	0.151876
313.81	0.514429	0.361838	0.246196	0.151686
314.01	0.514076	0.361638	0.245787	0.151202
314.21	0.513833	0.361592	0.245905	0.151192
314.41	0.513221	0.36133	0.245518	0.151546
314.61	0.513512	0.36169	0.245929	0.15172
314.81	0.513959	0.361797	0.246287	0.151921
315.01	0.513837	0.361404	0.24633	0.151629
315.21	0.514296	0.361524	0.246444	0.151769
315.41	0.51448	0.361281	0.246284	0.151621
315.61	0.513922	0.360556	0.245763	0.151039
315.81	0.513941	0.360501	0.245322	0.151307
316.01	0.514815	0.360815	0.245827	0.151533
316.21	0.514916	0.360773	0.245973	0.15166
316.41	0.514653	0.360372	0.245555	0.151283
316.61	0.514594	0.360221	0.245188	0.150731
316.81	0.514646	0.36016	0.244876	0.15097
317.01	0.514391	0.359571	0.244436	0.150865
317.21	0.51395	0.359409	0.244564	0.150859
317.41	0.513568	0.359317	0.244916	0.150707
317.61	0.513594	0.359234	0.24527	0.15061
317.81	0.513497	0.359402	0.245636	0.150844
318.01	0.513602	0.359764	0.246005	0.150967
318.21	0.512996	0.360179	0.246247	0.150919
318.41	0.513033	0.360748	0.246776	0.151494
318.61	0.512971	0.361479	0.247009	0.151334
318.81	0.512737	0.361177	0.246686	0.151334
319.01	0.512463	0.361083	0.246533	0.151027
319.21	0.512362	0.361204	0.245806	0.151093
319.41	0.512109	0.361092	0.24464	0.150687
319.61	0.512203	0.361027	0.24406	0.150453
319.81	0.512885	0.361638	0.244102	0.150939
320.01	0.512848	0.361482	0.243745	0.150827
320.21	0.512701	0.361121	0.243746	0.150962
320.41	0.512097	0.360261	0.243005	0.150459
320.61	0.511585	0.359957	0.242702	0.150409
320.81	0.511116	0.359543	0.241996	0.150445
321.01	0.510634	0.359329	0.241927	0.15034
321.21	0.510407	0.359448	0.242401	0.150374
321.41	0.510462	0.359758	0.242566	0.150634
321.61	0.510492	0.359606	0.243015	0.150508
321.81	0.510378	0.359967	0.24346	0.150703
322.01	0.510503	0.360027	0.243943	0.151037
322.21	0.510322	0.360241	0.244205	0.151263
322.41	0.510763	0.360231	0.244693	0.151926
322.61	0.510701	0.3599	0.244753	0.151817
322.81	0.511238	0.359812	0.2451	0.152376
323.01	0.511294	0.359848	0.245023	0.152068
323.21	0.511889	0.36037	0.245442	0.152815
323.41	0.512181	0.360314	0.245948	0.152924
323.61	0.511986	0.360543	0.246095	0.152997
323.81	0.511531	0.360302	0.246299	0.152814
324.01	0.510775	0.359614	0.24596	0.151731
324.21	0.510587	0.359418	0.246042	0.151604
324.41	0.510146	0.359255	0.245697	0.15118
324.61	0.510001	0.359239	0.246082	0.150858
324.81	0.509812	0.359145	0.245882	0.1502
325.01	0.509872	0.359666	0.246031	0.150124
325.21	0.509809	0.359382	0.245756	0.14936
325.41	0.509726	0.358776	0.245187	0.149318
325.61	0.509958	0.359096	0.24515	0.149374
325.81	0.510107	0.358971	0.244865	0.149715
326.01	0.510393	0.358832	0.244736	0.149962
326.21	0.511122	0.359258	0.245042	0.15037
326.41	0.511015	0.359039	0.244801	0.150444
326.61	0.510783	0.358532	0.244351	0.150168
326.81	0.511459	0.358996	0.244754	0.150803
327.01	0.511434	0.358769	0.245204	0.151049
327.21	0.511453	0.358866	0.245781	0.151843
327.41	0.511148	0.358705	0.245603	0.151812
327.61	0.510466	0.35863	0.244785	0.151607
327.81	0.509831	0.357965	0.244646	0.150764
328.01	0.509375	0.357789	0.244283	0.150484
328.21	0.509537	0.358083	0.244544	0.150877
328.41	0.509502	0.358256	0.244902	0.150512
328.61	0.508663	0.357701	0.244197	0.149942
328.81	0.50791	0.357581	0.243393	0.149493
329.01	0.507436	0.357417	0.243121	0.14933
329.21	0.506959	0.357191	0.243039	0.149429
329.41	0.506802	0.356718	0.242939	0.149901
329.61	0.507063	0.357421	0.242808	0.150163
329.81	0.506618	0.357261	0.242429	0.150003
330.01	0.506154	0.357446	0.242022	0.149886
330.21	0.50615	0.357566	0.242258	0.150002
330.41	0.505758	0.357235	0.241945	0.149745
330.61	0.50561	0.356795	0.241474	0.149661
330.81	0.506318	0.357039	0.242111	0.150216
331.01	0.506346	0.356924	0.242452	0.15053
331.21	0.5062	0.356964	0.242379	0.150168
331.41	0.506343	0.356954	0.242554	0.150068
331.61	0.506253	0.356431	0.242302	0.149803
331.81	0.505708	0.355649	0.2425	0.149212
332.01	0.506292	0.355768	0.242591	0.149772
332.21	0.506338	0.355943	0.242588	0.149683
332.41	0.506586	0.355955	0.242369	0.149715
332.61	0.50643	0.355985	0.242002	0.150089
332.81	0.506613	0.356236	0.242505	0.150413
333.01	0.507137	0.356038	0.243418	0.150541
333.21	0.507413	0.356087	0.243661	0.1506
333.41	0.50744	0.355952	0.243854	0.150385
333.61	0.507369	0.356357	0.243644	0.150033
333.81	0.507254	0.356313	0.243842	0.149809
334.01	0.507366	0.356254	0.243984	0.1496
334.21	0.507672	0.355921	0.244069	0.149552
334.41	0.507901	0.35567	0.243624	0.149274
334.61	0.507829	0.35519	0.243174	0.149093
334.81	0.508071	0.355011	0.243402	0.148958
335.01	0.507832	0.355267	0.243598	0.148659
335.21	0.507279	0.355087	0.243841	0.148377
335.41	0.507265	0.354954	0.244117	0.14877
335.61	0.506827	0.354446	0.243702	0.149223
335.81	0.506383	0.353873	0.243589	0.149558
336.01	0.506319	0.354258	0.243498	0.150403
336.21	0.505811	0.354398	0.243208	0.1511
336.41	0.506075	0.354775	0.243118	0.151768
336.61	0.505903	0.355217	0.243426	0.152434
336.81	0.505758	0.355231	0.243515	0.15258
337.01	0.505325	0.355206	0.243619	0.15235
337.21	0.505208	0.355852	0.243183	0.152314
337.41	0.50487	0.356235	0.243595	0.15217
337.61	0.504271	0.356036	0.243124	0.151592
337.81	0.504609	0.35606	0.243063	0.151376
338.01	0.504547	0.355817	0.242827	0.150872
338.21	0.50495	0.355654	0.242515	0.150986
338.41	0.505036	0.355673	0.242552	0.150822
338.61	0.504846	0.355505	0.242234	0.150347
338.81	0.504953	0.355683	0.24246	0.150173
339.01	0.505206	0.356311	0.24284	0.149937
339.21	0.505518	0.356074	0.243296	0.149982
339.41	0.505319	0.355702	0.243132	0.150041
339.61	0.50484	0.355024	0.242898	0.150061
339.81	0.504823	0.354589	0.242894	0.150063
340.01	0.504116	0.354177	0.242758	0.149732
340.21	0.503846	0.353863	0.242569	0.149582
340.41	0.503671	0.353464	0.242244	0.14915
340.61	0.5035	0.353583	0.242107	0.149168
340.81	0.503294	0.353143	0.241997	0.148672
341.01	0.502954	0.353081	0.241993	0.148683
341.21	0.50287	0.353238	0.242213	0.148762
341.41	0.502555	0.352868	0.242606	0.148911
341.61	0.502427	0.352747	0.242063	0.14899
341.81	0.502974	0.353014	0.241996	0.149261
342.01	0.503029	0.353025	0.241768	0.149481
342.21	0.50306	0.353264	0.241228	0.149819
342.41	0.503085	0.353576	0.241345	0.14985
342.61	0.503119	0.35378	0.240869	0.149681
342.81	0.503801	0.354819	0.241579	0.15041
343.01	0.504105	0.35545	0.241633	0.150425
343.21	0.504132	0.355664	0.24209	0.150743
343.41	0.503537	0.355488	0.241601	0.150883
343.61	0.503379	0.355421	0.241054	0.150444
343.81	0.503063	0.354994	0.240799	0.149993
344.01	0.502925	0.354574	0.240791	0.14945
344.21	0.50271	0.35454	0.240479	0.149186
344.41	0.502729	0.35456	0.240336	0.149016
344.61	0.502967	0.354935	0.240572	0.14891
344.81	0.503614	0.354881	0.24128	0.149069
345.01	0.503448	0.355347	0.241787	0.14941
345.21	0.50315	0.355441	0.242119	0.149404
345.41	0.503223	0.355143	0.242288	0.149289
345.61	0.502985	0.354763	0.242167	0.149111
345.81	0.5026	0.353961	0.24207	0.14852
346.01	0.502474	0.353848	0.242044	0.14879
346.21	0.502411	0.35364	0.242463	0.148771
346.41	0.502339	0.353634	0.242973	0.148697
346.61	0.501984	0.35334	0.242697	0.1486
346.81	0.501996	0.353681	0.242956	0.149102
347.01	0.501968	0.353396	0.242647	0.149093
347.21	0.501632	0.353149	0.242578	0.149179
347.41	0.501022	0.352219	0.241285	0.14867
347.61	0.500552	0.351471	0.240488	0.14815
347.81	0.500359	0.350871	0.240226	0.148243
348.01	0.50042	0.350804	0.239807	0.148234
348.21	0.500575	0.351248	0.239737	0.148307
348.41	0.501056	0.351808	0.239917	0.14875
348.61	0.501551	0.352057	0.240102	0.149021
348.81	0.501671	0.352616	0.240631	0.149502
349.01	0.501068	0.352867	0.241245	0.149306
349.21	0.501324	0.352843	0.241513	0.149468
349.41	0.501517	0.352595	0.241833	0.149672
349.61	0.501394	0.35245	0.242116	0.150067
349.81	0.500999	0.352392	0.242147	0.14989
350.01	0.50112	0.352997	0.242455	0.150331
350.21	0.501224	0.353014	0.242943	0.150316
350.41	0.500584	0.353055	0.242536	0.149948
350.61	0.500458	0.353059	0.242126	0.149938
350.81	0.499996	0.352917	0.241752	0.149931
351.01	0.499946	0.352427	0.241702	0.149711
351.21	0.499593	0.351609	0.241098	0.149348
351.41	0.49943	0.350952	0.240495	0.1493
351.61	0.499282	0.350429	0.240272	0.149343
351.81	0.499464	0.350492	0.239941	0.149235
352.01	0.49956	0.350324	0.23956	0.149186
352.21	0.49979	0.350731	0.239643	0.148995
352.41	0.49967	0.350427	0.239905	0.148724
352.61	0.499442	0.349885	0.239769	0.148656
352.81	0.499197	0.35008	0.240072	0.148367
353.01	0.498964	0.349777	0.2402	0.148059
353.21	0.499323	0.350319	0.240256	0.14876
353.41	0.498916	0.350272	0.240398	0.148983
353.61	0.498909	0.35081	0.240731	0.148972
353.81	0.498531	0.350937	0.240855	0.148998
354.01	0.499003	0.351267	0.241383	0.149089
354.21	0.499196	0.351298	0.241535	0.149166
354.41	0.498454	0.3512	0.240763	0.148576
354.61	0.498589	0.351044	0.240608	0.148602
354.81	0.498215	0.350461	0.240477	0.148057
355.01	0.498285	0.350178	0.240374	0.148084
355.21	0.498704	0.350115	0.240362	0.148259
355.41	0.498635	0.35012	0.240362	0.148347
355.61	0.498484	0.350135	0.240363	0.148464
355.81	0.498857	0.349898	0.240176	0.148526
356.01	0.498721	0.349404	0.239883	0.148792
356.21	0.498553	0.349091	0.239525	0.148007
356.41	0.498574	0.348828	0.239414	0.147701
356.61	0.498346	0.34842	0.238466	0.147476
356.81	0.498252	0.348871	0.238401	0.147317
357.01	0.497806	0.348627	0.237968	0.147187
357.21	0.49753	0.34899	0.23769	0.147249
357.41	0.497693	0.349396	0.237756	0.147289
357.61	0.498097	0.349969	0.238078	0.146836
357.81	0.497967	0.349826	0.23757	0.146873
358.01	0.498169	0.350028	0.237688	0.147173
358.21	0.497729	0.34989	0.237108	0.147159
358.41	0.497253	0.349514	0.236435	0.146499
358.61	0.497296	0.349425	0.237048	0.14657
358.81	0.496384	0.348997	0.23705	0.146089
359.01	0.496319	0.349161	0.236919	0.146621
359.21	0.496639	0.349403	0.237945	0.147277
359.41	0.496486	0.349486	0.238426	0.147786
359.61	0.496343	0.349405	0.238809	0.148486
359.81	0.496545	0.349011	0.239253	0.148752
360.01	0.4962	0.348949	0.239621	0.149049
360.21	0.496058	0.3491	0.239393	0.149072
360.41	0.495885	0.349518	0.23937	0.149111
360.61	0.496038	0.349557	0.239749	0.149065
360.81	0.496059	0.349661	0.239824	0.149024
361.01	0.496066	0.349444	0.23953	0.148463
361.21	0.495924	0.349645	0.23957	0.148515
361.41	0.496385	0.349952	0.239616	0.148707
361.61	0.49629	0.34957	0.23941	0.148322
361.81	0.496244	0.349724	0.238927	0.148616
362.01	0.496532	0.349824	0.239135	0.149049
362.21	0.496472	0.349555	0.238746	0.148604
362.41	0.496281	0.349022	0.238671	0.147975
362.61	0.495556	0.348584	0.238639	0.147668
362.81	0.49528	0.348429	0.238586	0.147918
363.01	0.49562	0.348528	0.23865	0.148401
363.21	0.495783	0.348843	0.239562	0.14923
363.41	0.495537	0.348823	0.239706	0.149657
363.61	0.49544	0.348838	0.239954	0.149961
363.81	0.495335	0.349051	0.240471	0.150093
364.01	0.494834	0.349029	0.240257	0.15026
364.21	0.494693	0.348943	0.240141	0.150227
364.41	0.49481	0.349374	0.24035	0.149808
364.61	0.495543	0.349729	0.240883	0.149884
364.81	0.495261	0.349345	0.2402	0.149502
365.01	0.495215	0.349248	0.240332	0.14978
365.21	0.494722	0.348932	0.240401	0.149899
365.41	0.494514	0.34875	0.239959	0.14965
365.61	0.494324	0.348806	0.239778	0.14973
365.81	0.493956	0.348855	0.239185	0.149446
366.01	0.493896	0.348723	0.238951	0.149388
366.21	0.493434	0.348101	0.238591	0.148804
366.41	0.492968	0.347632	0.238486	0.148542
366.61	0.492763	0.347795	0.23826	0.148598
366.81	0.493256	0.347501	0.238029	0.148664
367.01	0.493031	0.347097	0.237648	0.14808
367.21	0.492916	0.347102	0.237962	0.148377
367.41	0.492881	0.346833	0.237655	0.148089
367.61	0.492467	0.346726	0.237672	0.147682
367.81	0.491978	0.346445	0.237379	0.147212
368.01	0.491596	0.345939	0.236879	0.146972
368.21	0.492226	0.346335	0.237446	0.147108
368.41	0.492541	0.34715	0.237481	0.147437
368.61	0.493036	0.347296	0.237764	0.147723
368.81	0.492885	0.346632	0.237459	0.147537
369.01	0.492853	0.346839	0.237693	0.148034
369.21	0.492887	0.347055	0.237686	0.148276
369.41	0.493045	0.347338	0.237783	0.148353
369.61	0.49322	0.347172	0.237978	0.148721
369.81	0.493128	0.347001	0.238117	0.148429
370.01	0.493225	0.347491	0.238684	0.148942
370.21	0.493435	0.347408	0.238757	0.148793
370.41	0.493425	0.347586	0.238786	0.148781
370.61	0.493379	0.347933	0.238797	0.148908
370.81	0.493476	0.347411	0.238478	0.148406
371.01	0.493269	0.347756	0.238946	0.148658
371.21	0.49311	0.347895	0.239489	0.148651
371.41	0.493298	0.347752	0.239223	0.148359
371.61	0.492942	0.347874	0.239377	0.148347
371.81	0.492713	0.3478	0.238946	0.148379
372.01	0.492587	0.34764	0.238623	0.148337
372.21	0.493106	0.348009	0.23936	0.148788
372.41	0.493071	0.347925	0.238995	0.148604
372.61	0.492939	0.347874	0.238571	0.14817
372.81	0.492601	0.347426	0.23829	0.148069
373.01	0.492482	0.347626	0.237935	0.148226
373.21	0.492923	0.347618	0.237857	0.148179
373.41	0.493361	0.347651	0.238444	0.148615
373.61	0.492754	0.346932	0.23839	0.148461
373.81	0.492163	0.346217	0.237777	0.147787
374.01	0.491911	0.346288	0.237731	0.148141
374.21	0.49116	0.345787	0.237094	0.147413
374.41	0.490662	0.345454	0.236943	0.147095
374.61	0.490604	0.345717	0.237074	0.147378
374.81	0.49104	0.345977	0.237161	0.147748
375.01	0.490644	0.345757	0.237394	0.147649
375.21	0.490264	0.345397	0.237438	0.147012
375.41	0.490333	0.345207	0.237501	0.147082
375.61	0.489715	0.34514	0.23733	0.146927
375.81	0.489358	0.344829	0.236916	0.14639
376.01	0.489228	0.344631	0.23684	0.146295
376.21	0.489493	0.344761	0.237374	0.146397
376.41	0.489528	0.345002	0.237244	0.146414
376.61	0.489215	0.345118	0.237334	0.146502
376.81	0.489744	0.345279	0.237536	0.146738
377.01	0.48995	0.34546	0.2372	0.14649
377.21	0.490628	0.345981	0.237852	0.147176
377.41	0.490654	0.345869	0.238219	0.147926
377.61	0.490278	0.34514	0.237979	0.147756
377.81	0.490318	0.344915	0.23765	0.147615
378.01	0.490758	0.345958	0.238067	0.148164
378.21	0.490344	0.345955	0.237855	0.147783
378.41	0.490964	0.34637	0.238224	0.148242
378.61	0.491264	0.346769	0.237986	0.148724
378.81	0.491261	0.346812	0.238307	0.148681
379.01	0.490779	0.346297	0.2382	0.148295
379.21	0.49068	0.346622	0.238573	0.148671
379.41	0.490698	0.34651	0.23864	0.148604
379.61	0.489956	0.346279	0.237646	0.148272
379.81	0.490073	0.346188	0.237324	0.148068
380.01	0.490001	0.346298	0.237153	0.148279
380.21	0.490447	0.346413	0.237378	0.14827
380.41	0.490774	0.346749	0.237613	0.148342
380.61	0.490598	0.346831	0.237667	0.148519
380.81	0.490706	0.346771	0.237536	0.148719
381.01	0.490601	0.34653	0.237824	0.148651
381.21	0.490651	0.346713	0.238317	0.149361
381.41	0.490615	0.346275	0.237815	0.14983
381.61	0.490635	0.345887	0.237637	0.149963
381.81	0.490474	0.345653	0.237454	0.149268
382.01	0.490043	0.34534	0.236897	0.148899
382.21	0.489536	0.3444	0.236666	0.148562
382.41	0.489731	0.344235	0.23669	0.148806
382.61	0.489441	0.34341	0.236469	0.148527
382.81	0.48898	0.342936	0.236687	0.14848
383.01	0.48887	0.342595	0.236369	0.148614
383.21	0.488588	0.342538	0.236473	0.148878
383.41	0.488438	0.342538	0.23595	0.148657
383.61	0.487859	0.342652	0.23518	0.148423
383.81	0.488004	0.343004	0.235301	0.148268
384.01	0.487898	0.343139	0.235748	0.147995
384.21	0.488418	0.343032	0.236064	0.14777
384.41	0.488676	0.343593	0.236504	0.147445
384.61	0.488186	0.343194	0.236467	0.147574
384.81	0.488169	0.343633	0.237069	0.147567
385.01	0.487985	0.343694	0.236925	0.147239
385.21	0.488223	0.34413	0.236677	0.147714
385.41	0.488173	0.343768	0.236229	0.147515
385.61	0.487621	0.343302	0.236001	0.146571
385.81	0.487344	0.34325	0.236092	0.145756
386.01	0.487405	0.343334	0.236064	0.146014
386.21	0.487709	0.342923	0.236346	0.146338
386.41	0.488031	0.342914	0.236373	0.146658
386.61	0.487904	0.342626	0.235828	0.146779
386.81	0.488004	0.342359	0.235401	0.146894
387.01	0.487913	0.342466	0.235178	0.146922
387.21	0.487808	0.343014	0.235255	0.147552
387.41	0.487561	0.343041	0.235299	0.147751
387.61	0.487562	0.342952	0.235342	0.147585
387.81	0.487625	0.343148	0.235866	0.147446
388.01	0.48766	0.343165	0.236131	0.147396
388.21	0.487741	0.342905	0.235888	0.147254
388.41	0.487465	0.343001	0.236101	0.147106
388.61	0.486766	0.342579	0.235918	0.147189
388.81	0.487126	0.343216	0.23684	0.147593
389.01	0.487061	0.342779	0.236363	0.1473
389.21	0.487338	0.343033	0.236829	0.147488
389.41	0.486759	0.342565	0.236713	0.146899
389.61	0.486382	0.342292	0.236655	0.146589
389.81	0.486327	0.34242	0.236733	0.146266
390.01	0.486088	0.341932	0.235941	0.14644
390.21	0.48577	0.341338	0.235238	0.146217
390.41	0.486003	0.341321	0.234811	0.146509
390.61	0.486088	0.341417	0.234354	0.146647
390.81	0.486064	0.341311	0.234055	0.146653
391.01	0.48612	0.341817	0.234049	0.146625
391.21	0.486252	0.341958	0.234297	0.146751
391.41	0.486536	0.341969	0.235027	0.146473
391.61	0.486498	0.342135	0.234601	0.146121
391.81	0.486077	0.342215	0.234356	0.145772
392.01	0.485853	0.34214	0.234162	0.145715
392.21	0.485854	0.341859	0.234482	0.145646
392.41	0.486015	0.341804	0.23486	0.145805
392.61	0.48611	0.341913	0.235077	0.145816
392.81	0.486149	0.342308	0.23532	0.146024
393.01	0.485789	0.342265	0.235057	0.146078
393.21	0.48557	0.342723	0.235088	0.146147
393.41	0.485121	0.342697	0.234911	0.145987
393.61	0.484727	0.342658	0.234851	0.145986
393.81	0.484478	0.3428	0.234516	0.145676
394.01	0.484016	0.342864	0.234232	0.146096
394.21	0.48426	0.34309	0.234165	0.146341
394.41	0.48448	0.343698	0.234687	0.14679
394.61	0.484367	0.344208	0.234504	0.146985
394.81	0.484182	0.344275	0.233896	0.146574
395.01	0.484278	0.344134	0.233931	0.146377
395.21	0.484156	0.343993	0.234286	0.146438
395.41	0.483774	0.34367	0.234141	0.146224
395.61	0.483272	0.343069	0.233855	0.146015
395.81	0.483059	0.342397	0.23373	0.145587
396.01	0.483347	0.342147	0.234319	0.145908
396.21	0.483987	0.342075	0.234854	0.146331
396.41	0.48437	0.341944	0.235195	0.146829
396.61	0.484288	0.341745	0.235094	0.146866
396.81	0.484252	0.34159	0.235087	0.146768
397.01	0.484634	0.341703	0.235638	0.147049
397.21	0.485198	0.342168	0.236032	0.147066
397.41	0.485536	0.341765	0.236326	0.147069
397.61	0.48593	0.341672	0.236132	0.147037
397.81	0.486271	0.341606	0.235946	0.146895
398.01	0.486151	0.341874	0.235722	0.146928
398.21	0.4865	0.342087	0.235365	0.147012
398.41	0.48643	0.3424	0.235719	0.146905
398.61	0.486349	0.342323	0.234954	0.14699
398.81	0.486101	0.342177	0.234589	0.146792
399.01	0.485781	0.342098	0.234932	0.146963
399.21	0.485434	0.34205	0.234763	0.146665
399.41	0.484923	0.341662	0.234444	0.146424
[truncated: 1,014 more rows]

## Sheet: Fig.2h
Time (s)	BLI signal (nm)
	100 nM	50 nM	25 nM	12.5 nM
0	0.00191526	6.329e-05	0.0001689	-0.00444837
0.2	0.00210349	0.00033282	0.00063284	-0.0040777
0.4	0.00218358	-0.0001122	0.00066068	-0.00415107
0.6	0.00247357	-0.00020003	0.00084522	-0.00388004
0.8	0.0027906	0.00023733	0.00119745	-0.00352868
1	0.00310302	0.00041434	0.00095964	-0.00323286
1.2	0.00363039	0.00104256	0.00138386	-0.00286543
1.4	0.00407765	0.00141148	0.00174087	-0.00274199
1.6	0.00424466	0.00222557	0.00183945	-0.00264093
1.8	0.0048704	0.00298926	0.00234367	-0.00255132
2	0.00507497	0.00375826	0.0025881	-0.00261259
2.2	0.00543334	0.00459798	0.0028043	-0.00271324
2.4	0.00542927	0.00507535	0.00292544	-0.00285024
2.6	0.00649891	0.00518334	0.00390639	-0.00255797
2.8	0.00676171	0.00551452	0.00422305	-0.00309995
3	0.00718466	0.0055662	0.003742	-0.00350326
3.2	0.0075878	0.00590738	0.00386846	-0.00343587
3.4	0.00742062	0.00619318	0.00385746	-0.00330266
3.6	0.00715474	0.00616435	0.00380234	-0.00331266
3.8	0.0073924	0.00654817	0.00401578	-0.0029585
4	0.00750425	0.00666632	0.0043471	-0.00292904
4.2	0.00816906	0.00694359	0.00494786	-0.00277765
4.4	0.0090381	0.00676889	0.00518245	-0.0025473
4.6	0.00973092	0.00743813	0.00534493	-0.00191007
4.8	0.00998272	0.00794238	0.00558182	-0.00226471
5	0.010884	0.00837321	0.00531239	-0.00199145
5.2	0.0118591	0.00881003	0.00591986	-0.00165276
5.4	0.0126912	0.0087658	0.00587257	-0.00160496
5.6	0.013308	0.00933153	0.00577625	-0.0011559
5.8	0.0146868	0.0095283	0.00589854	-0.00080023
6	0.0148816	0.00949278	0.00592006	-0.00060652
6.2	0.0154629	0.00916094	0.00542732	-0.00062978
6.4	0.0158669	0.0088516	0.00538112	-0.00042581
6.6	0.0166266	0.00872988	0.00592272	-0.00020433
6.8	0.01661	0.00875821	0.00596215	-0.00042485
7	0.0167775	0.0087169	0.00558035	-0.00013788
7.2	0.0166424	0.00901533	0.00568288	0.00014118
7.4	0.0170015	0.00973376	0.00654159	0.0007541
7.6	0.0172451	0.0100411	0.00706198	0.00123467
7.8	0.017395	0.0105831	0.00778269	0.00130547
8	0.0170716	0.0105109	0.00814174	0.00119984
8.2	0.0174513	0.0113113	0.00930199	0.00142768
8.4	0.0179768	0.0118689	0.00959161	0.00165457
8.6	0.017493	0.0120336	0.00947041	0.00097204
8.8	0.0177913	0.012431	0.00989148	0.00046302
9	0.0184598	0.0131626	0.00992635	0.00113575
9.2	0.0190558	0.0131349	0.0098435	0.00139256
9.4	0.0194908	0.01351	0.00951121	0.00133756
9.6	0.019732	0.0136029	0.00903884	0.00129385
9.8	0.0196407	0.0133217	0.00877041	0.00095425
10	0.0192486	0.0130882	0.00884388	0.00074524
10.2	0.0191938	0.0126582	0.00789248	0.00037256
10.4	0.0193742	0.0129099	0.00788218	0.00016795
10.6	0.0196209	0.0133118	0.00811553	4.202e-05
10.8	0.0197252	0.0133907	0.00800722	-0.00027705
11	0.0198781	0.0136941	0.00795752	-0.00029489
11.2	0.0197463	0.0142676	0.00876986	-9.608e-05
11.4	0.0209602	0.0150051	0.00989204	0.00088794
11.6	0.0212305	0.0153639	0.00975339	0.00117141
11.8	0.0210997	0.0151548	0.0100952	0.00077026
12	0.0216507	0.0152148	0.0106896	0.0012338
12.2	0.0226191	0.0160407	0.011392	0.00165294
12.4	0.0232703	0.0161545	0.0114679	0.00130352
12.6	0.0237744	0.0163251	0.0117787	0.00156387
12.8	0.0246273	0.0168634	0.0119306	0.00216599
13	0.0251231	0.0173392	0.0118386	0.00252497
13.2	0.0255803	0.017558	0.0117315	0.00258701
13.4	0.0259106	0.0178895	0.0117334	0.00225799
13.6	0.0260068	0.017751	0.011764	0.00199376
13.8	0.0258033	0.0174819	0.0115493	0.00194479
14	0.0264022	0.0173233	0.0109047	0.00182071
14.2	0.0266944	0.0173167	0.0104867	0.00176444
14.4	0.0273755	0.0175289	0.0109312	0.00191124
14.6	0.0273235	0.0175018	0.010873	0.00199066
14.8	0.026997	0.0171171	0.0103707	0.00164046
15	0.0270829	0.0171797	0.0102371	0.00160928
15.2	0.0271211	0.0172226	0.0099948	0.00139578
15.4	0.0274845	0.0173043	0.00999817	0.0016821
15.6	0.0275308	0.0173151	0.00969935	0.00157774
15.8	0.0274389	0.0171266	0.00987206	0.00154776
16	0.0276894	0.0174798	0.00982357	0.00168404
16.2	0.0279054	0.0179486	0.00969067	0.00188027
16.4	0.0285059	0.0181367	0.00978158	0.00201542
16.6	0.0291779	0.0186281	0.009975	0.00275652
16.8	0.0294973	0.0189452	0.0101168	0.00276486
17	0.03025	0.0194161	0.0103952	0.00308044
17.2	0.0304748	0.020252	0.0109458	0.00339617
17.4	0.0307749	0.0203491	0.0113055	0.00329469
17.6	0.0312639	0.0202048	0.0116879	0.00319184
17.8	0.0311482	0.0195886	0.0111122	0.0029528
18	0.0312774	0.0197522	0.01167	0.00288995
18.2	0.0313157	0.0202107	0.0122572	0.00315026
18.4	0.0312718	0.0202479	0.0122258	0.00291941
18.6	0.0311323	0.0203631	0.0117034	0.00272007
18.8	0.0312957	0.0204111	0.011666	0.00241118
19	0.0312053	0.0203678	0.0114435	0.00196606
19.2	0.0312889	0.0206427	0.0113016	0.00176884
19.4	0.031467	0.0205896	0.0117581	0.00195411
19.6	0.031502	0.0202357	0.0112231	0.00173117
19.8	0.0314548	0.0202208	0.0110035	0.00171818
20	0.0318579	0.0196911	0.0105707	0.00176885
20.2	0.0322713	0.0195289	0.010149	0.00199991
20.4	0.0328832	0.0196939	0.0101591	0.00210201
20.6	0.0334707	0.0197727	0.0100686	0.00242873
20.8	0.0336612	0.0202564	0.0106842	0.00289536
21	0.0340857	0.0205665	0.0109683	0.00330424
21.2	0.0341109	0.0210557	0.0112846	0.00302856
21.4	0.0344357	0.0209134	0.0117459	0.00282874
21.6	0.0347429	0.0213346	0.0120148	0.00271557
21.8	0.0346688	0.0214853	0.0122322	0.00269739
22	0.0352602	0.0226478	0.0135518	0.00344431
22.2	0.0358947	0.0235249	0.0139753	0.00394282
22.4	0.0362125	0.0243564	0.0142207	0.00389553
22.6	0.0366509	0.0246425	0.0142483	0.00373176
22.8	0.0368866	0.0250407	0.0144441	0.00365005
23	0.037395	0.0254805	0.0148323	0.0035622
23.2	0.0379544	0.0255635	0.0150454	0.00338
23.4	0.0377299	0.0253445	0.014874	0.0032411
23.6	0.0373921	0.0247993	0.0143375	0.00299089
23.8	0.037255	0.0244366	0.0139658	0.00297458
24	0.03752	0.0239494	0.01341	0.00303666
24.2	0.037275	0.0239284	0.0128145	0.0027015
24.4	0.0380745	0.0243639	0.0130993	0.00301188
24.6	0.0386	0.0245198	0.0131472	0.00353522
24.8	0.0385013	0.024712	0.0135323	0.00370055
25	0.0388396	0.0242231	0.0133355	0.00376351
25.2	0.0390694	0.0240516	0.0132349	0.00393194
25.4	0.0388821	0.0238751	0.0132672	0.00392337
25.6	0.0391061	0.0242224	0.0132482	0.00386571
25.8	0.0392765	0.0239579	0.0132155	0.00399002
26	0.0396945	0.0247989	0.0135626	0.00464444
26.2	0.0396484	0.0251515	0.0137658	0.00430733
26.4	0.0397918	0.0253684	0.0135492	0.00371753
26.6	0.040572	0.0254996	0.0137038	0.00359721
26.8	0.0407716	0.0257847	0.0139646	0.00386499
27	0.0412361	0.0261615	0.0140561	0.00386788
27.2	0.0409967	0.0263407	0.0138885	0.00390884
27.4	0.040699	0.0263551	0.0136804	0.00375562
27.6	0.0408823	0.0262358	0.0135755	0.00339999
27.8	0.0413878	0.0264018	0.0135146	0.00329457
28	0.0421084	0.0263943	0.0139679	0.00353349
28.2	0.0427804	0.0265245	0.0141406	0.0032598
28.4	0.0436145	0.0265811	0.0147811	0.00371235
28.6	0.0442791	0.0268851	0.0156007	0.00426074
28.8	0.0444962	0.0269429	0.0154544	0.00461535
29	0.0451255	0.0265882	0.0159271	0.00510868
29.2	0.0450805	0.0265088	0.0158992	0.00490395
29.4	0.0449372	0.0264648	0.0157635	0.00459933
29.6	0.0456242	0.0267372	0.0155678	0.00438918
29.8	0.0457961	0.0261612	0.0147914	0.00409086
30	0.0464589	0.0264819	0.014989	0.00421542
30.2	0.0469223	0.0268072	0.0152736	0.00391716
30.4	0.0471399	0.0269289	0.0149907	0.00354312
30.6	0.0475099	0.0270931	0.0151118	0.00380677
30.8	0.0474159	0.0270556	0.0150352	0.0043062
31	0.0472889	0.0270752	0.0146259	0.00441783
31.2	0.046828	0.0270221	0.0140554	0.00416654
31.4	0.0468667	0.0272186	0.0137967	0.00401052
31.6	0.046652	0.0276784	0.0138444	0.00396212
31.8	0.0469607	0.0281866	0.0142339	0.0041022
32	0.0465385	0.0280211	0.0138487	0.0040143
32.2	0.0470737	0.0288573	0.0141855	0.0043968
32.4	0.047667	0.0294256	0.0148092	0.00496486
32.6	0.0483899	0.030497	0.0155695	0.00580499
32.8	0.0482112	0.0305998	0.0152339	0.00610884
33	0.0483909	0.0307211	0.0156919	0.00630777
33.2	0.0485883	0.0314215	0.0155451	0.00602855
33.4	0.0493392	0.0321073	0.0153555	0.00655441
33.6	0.0501585	0.0324841	0.0151868	0.00627095
33.8	0.0508693	0.0323507	0.014548	0.00594773
34	0.0517531	0.0329126	0.0149181	0.00605451
34.2	0.0523408	0.0329887	0.0144963	0.00595051
34.4	0.0523708	0.0322626	0.0143047	0.00565813
34.6	0.0530542	0.0319599	0.0142173	0.00615122
34.8	0.0535086	0.0316118	0.0144241	0.006706
35	0.0534666	0.031296	0.0141955	0.00648652
35.2	0.0535686	0.0317427	0.0141392	0.0059804
35.4	0.0541397	0.0322551	0.0147712	0.00625933
35.6	0.0546842	0.0324651	0.0153832	0.006112
35.8	0.0550803	0.0323478	0.0156066	0.00609474
36	0.0546247	0.0319991	0.0154721	0.00597974
36.2	0.055353	0.0325296	0.0162836	0.00625363
36.4	0.0552121	0.0328341	0.0170575	0.00617556
36.6	0.0549378	0.0327322	0.0175243	0.00626642
36.8	0.0546321	0.0321807	0.0177035	0.0064196
37	0.0546135	0.0324605	0.018001	0.00626899
37.2	0.0546316	0.0326605	0.0180838	0.005971
37.4	0.0545589	0.0326087	0.0181547	0.00612298
37.6	0.0543166	0.0327433	0.0180857	0.00566537
37.8	0.0538355	0.0323861	0.0174489	0.00468812
38	0.0535727	0.0322661	0.0172081	0.00441803
38.2	0.0535453	0.0319006	0.016998	0.00435479
38.4	0.0534302	0.0315923	0.0169697	0.00413041
38.6	0.0538562	0.0319604	0.0172629	0.0041597
38.8	0.0541898	0.0319039	0.0179487	0.00412019
39	0.0549231	0.0321081	0.0181641	0.00360468
39.2	0.0556486	0.0326161	0.0183239	0.00353741
39.4	0.0566697	0.0330704	0.0184082	0.00420551
39.6	0.0569914	0.0330281	0.0180185	0.00407336
39.8	0.0570041	0.0329168	0.0175352	0.00419379
40	0.0571048	0.0329142	0.0171414	0.00408234
40.2	0.0575676	0.0329641	0.0171535	0.00427682
40.4	0.057983	0.0329917	0.0174908	0.00453652
40.6	0.0578342	0.0322208	0.0169209	0.0047939
40.8	0.0580554	0.032256	0.0167682	0.00534114
41	0.0580751	0.032247	0.016688	0.00511811
41.2	0.0575492	0.0318961	0.0162168	0.00518104
41.4	0.0571242	0.032301	0.0161723	0.00567621
41.6	0.0564061	0.0327891	0.0157528	0.00567514
41.8	0.0566414	0.0328148	0.0153843	0.00532443
42	0.0571616	0.0331641	0.0152575	0.00570431
42.2	0.0575458	0.0335105	0.0156209	0.00622384
42.4	0.0572869	0.0336803	0.0156533	0.00623371
42.6	0.0583715	0.0343332	0.0167308	0.00646619
42.8	0.0594331	0.0344152	0.0168458	0.00634822
43	0.0608321	0.0345156	0.0169948	0.00618819
43.2	0.0614263	0.0345406	0.0166939	0.00635021
43.4	0.0625831	0.0350924	0.0167345	0.00658737
43.6	0.0630857	0.0348126	0.0168664	0.00665172
43.8	0.0637714	0.0350041	0.0172262	0.00674276
44	0.0644541	0.0355402	0.0179485	0.00691319
44.2	0.0650904	0.0357696	0.0182767	0.00684261
44.4	0.0652891	0.0362266	0.0185282	0.00683215
44.6	0.0648848	0.0363213	0.0185995	0.00695661
44.8	0.0649469	0.0366951	0.019374	0.00656405
45	0.0644823	0.0365837	0.0192683	0.00661346
45.2	0.0631292	0.0369014	0.019586	0.00703506
45.4	0.0630517	0.0371044	0.0195605	0.00687165
45.6	0.063396	0.0366956	0.0192253	0.00642942
45.8	0.0644717	0.0365433	0.0192873	0.00606054
46	0.0645046	0.0366003	0.019058	0.00628716
46.2	0.0645276	0.0364489	0.018877	0.00660484
46.4	0.0647711	0.0368144	0.0192077	0.0064823
46.6	0.0653524	0.0370542	0.019523	0.00690507
46.8	0.0655126	0.0366276	0.0190132	0.00655306
47	0.0658541	0.0363532	0.0188418	0.00658045
47.2	0.0661449	0.0364442	0.0188022	0.00706723
47.4	0.0667991	0.0368567	0.0190602	0.00715852
47.6	0.0669992	0.0372171	0.0194675	0.00770774
47.8	0.067298	0.0374251	0.0192531	0.00782447
48	0.0675755	0.0376596	0.0191185	0.00795325
48.2	0.0676203	0.0378053	0.0190687	0.00775883
48.4	0.06757	0.0382285	0.0195311	0.00809707
48.6	0.0675194	0.0381721	0.0200206	0.00812302
48.8	0.0675006	0.0384434	0.0203166	0.00813925
49	0.0674786	0.0387799	0.0201967	0.00839874
49.2	0.0673584	0.038751	0.0207515	0.00839828
49.4	0.0680251	0.0386543	0.0209239	0.00801084
49.6	0.0688251	0.0384634	0.0207255	0.00748138
49.8	0.0698469	0.0388379	0.0210547	0.00748925
50	0.0698606	0.0388267	0.0209191	0.00742758
50.2	0.0696443	0.0390925	0.0213508	0.00769959
50.4	0.0701564	0.0399246	0.0218153	0.00754127
50.6	0.0702143	0.0398567	0.0217376	0.00761881
50.8	0.0702799	0.0395977	0.0213231	0.00712899
51	0.0706838	0.0395782	0.0209244	0.00686073
51.2	0.0709155	0.0396072	0.0210569	0.00680595
51.4	0.0709366	0.0392948	0.0207002	0.0066404
51.6	0.0713339	0.0394552	0.0212459	0.00706649
51.8	0.0715401	0.0393925	0.0211696	0.00686713
52	0.0715635	0.0395373	0.0214151	0.00685178
52.2	0.0719394	0.0400828	0.021853	0.00708727
52.4	0.0725013	0.040293	0.0220986	0.00772251
52.6	0.0727676	0.040497	0.0226487	0.00821365
52.8	0.0733758	0.0409684	0.0227262	0.00849062
53	0.0732539	0.0411504	0.0226741	0.00860398
53.2	0.0735004	0.0414736	0.0232507	0.00931118
53.4	0.0733352	0.041529	0.0233609	0.00903386
53.6	0.0734903	0.0409473	0.0228129	0.00862398
53.8	0.0735961	0.0407749	0.0229107	0.00882936
54	0.0732941	0.0406069	0.0227129	0.00868416
54.2	0.0735336	0.04063	0.0224573	0.00885209
54.4	0.0745462	0.0409288	0.022309	0.00872319
54.6	0.0746719	0.0409531	0.0220799	0.00851034
54.8	0.07428	0.0406347	0.0217114	0.00807023
55	0.0750275	0.0408601	0.0219598	0.00793735
55.2	0.075013	0.0409836	0.0223985	0.00804291
55.4	0.0754543	0.0407997	0.0221582	0.00805649
55.6	0.0754157	0.0408485	0.0223875	0.00755204
55.8	0.0756718	0.0410263	0.0219148	0.00728072
56	0.0760954	0.0413576	0.0219503	0.00701916
56.2	0.0768371	0.0418256	0.0219524	0.00693789
56.4	0.0776019	0.0422813	0.0221891	0.00716116
56.6	0.0786042	0.0428303	0.0226874	0.0074361
56.8	0.0790219	0.0431444	0.0225819	0.00731274
57	0.0791727	0.0434672	0.0225851	0.00739967
57.2	0.0792597	0.0435833	0.0228493	0.0073531
57.4	0.0786233	0.0434727	0.0222861	0.00726815
57.6	0.0784388	0.0435401	0.0223458	0.00750627
57.8	0.0783582	0.0439087	0.0224074	0.00814107
58	0.0787751	0.0439396	0.022531	0.00825443
58.2	0.0788072	0.0438	0.0223518	0.00831486
58.4	0.0793184	0.0443141	0.0229465	0.00892921
58.6	0.0795594	0.0445574	0.0231377	0.00925598
58.8	0.0793974	0.0444612	0.0238167	0.00974693
59	0.0792947	0.0443875	0.0237974	0.0095676
59.2	0.0789718	0.0439483	0.0234445	0.00909884
59.4	0.0794307	0.0436883	0.022991	0.0091415
59.6	0.0795087	0.0439964	0.0229534	0.00920964
59.8	0.0800587	0.0437738	0.0225689	0.00891761
60	0.0804224	0.0438882	0.0228935	0.00831784
60.2	0.081139	0.044286	0.0233063	0.00850965
60.4	0.0820632	0.0448888	0.0236267	0.00859003
60.6	0.0828057	0.0453493	0.0239762	0.00907101
60.8	0.0821292	0.0454502	0.0239836	0.00895914
61	0.082239	0.0454201	0.023882	0.00855545
61.2	0.0816881	0.0453824	0.0233534	0.00816414
61.4	0.0817388	0.0457724	0.0230294	0.0083262
61.6	0.0816136	0.045496	0.023103	0.00773564
61.8	0.0815032	0.0451747	0.0228877	0.00750798
62	0.0816462	0.0447845	0.0225047	0.00672177
62.2	0.0820735	0.0451	0.0226871	0.00695176
62.4	0.0825049	0.0449498	0.0230948	0.00761012
62.6	0.0824534	0.0448104	0.0233828	0.00788623
62.8	0.0821699	0.0449357	0.0233738	0.00792616
63	0.081825	0.0448562	0.0225895	0.00727043
63.2	0.082237	0.045331	0.0231148	0.00758654
63.4	0.082905	0.045885	0.0236109	0.00825743
63.6	0.0831298	0.0459622	0.0234409	0.00810393
63.8	0.0831514	0.0459021	0.0232946	0.00781407
64	0.0834922	0.0465047	0.0238497	0.00764412
64.2	0.084079	0.0472204	0.0241975	0.00787786
64.4	0.0844573	0.0479067	0.0241432	0.00789641
64.6	0.0844229	0.0482778	0.0244998	0.00858176
64.8	0.0844884	0.0482896	0.0246013	0.00828642
65	0.0850338	0.0481128	0.0244844	0.00752788
65.2	0.0848101	0.0481761	0.0240848	0.00724305
65.4	0.0852297	0.048094	0.0240978	0.00731036
65.6	0.0853853	0.0479371	0.024139	0.00672689
65.8	0.0858925	0.0482739	0.0243108	0.00689279
66	0.0862823	0.0483506	0.0242608	0.0071954
66.2	0.0875365	0.0486442	0.0248079	0.00789167
66.4	0.0878726	0.0484364	0.0245556	0.0083062
66.6	0.0881225	0.0484941	0.0242499	0.00862666
66.8	0.0888152	0.0487183	0.0241354	0.00889701
67	0.0889104	0.0486324	0.024407	0.00910048
67.2	0.0892359	0.0488947	0.025047	0.00932141
67.4	0.0899252	0.0489214	0.0250202	0.00945842
67.6	0.090215	0.0490357	0.0245886	0.00938395
67.8	0.0904396	0.0492728	0.0247744	0.00949451
68	0.0906756	0.0490617	0.0243608	0.00897544
68.2	0.0909753	0.0491401	0.0240479	0.00887099
68.4	0.0915077	0.0494255	0.024246	0.00922306
68.6	0.0920474	0.0493775	0.0244004	0.00970161
68.8	0.0927897	0.0493903	0.0243498	0.00944121
69	0.0927135	0.0491983	0.0244247	0.00962329
69.2	0.0925385	0.0493531	0.0244762	0.00983738
69.4	0.0927808	0.0495965	0.0247162	0.00973308
69.6	0.0931369	0.0500818	0.0250003	0.00946617
69.8	0.0930682	0.0502746	0.0252703	0.00970442
70	0.0927066	0.0502252	0.0252774	0.00975477
70.2	0.0930987	0.0505678	0.0256371	0.00990611
70.4	0.0929613	0.050718	0.0258288	0.00996227
70.6	0.0927367	0.0505331	0.0259775	0.00988843
70.8	0.0926929	0.0501865	0.0262178	0.00941065
71	0.0923752	0.0501038	0.0262986	0.0094161
71.2	0.0921795	0.0503812	0.0262115	0.00920281
71.4	0.0926533	0.0507061	0.0267535	0.00942286
71.6	0.0926947	0.0508628	0.0263661	0.0092278
71.8	0.0930389	0.0509677	0.0262542	0.00909657
72	0.0933706	0.0513674	0.0261405	0.00936791
72.2	0.0936745	0.0514221	0.0260855	0.00951248
72.4	0.0936937	0.0518591	0.026145	0.0101501
72.6	0.0941585	0.0519686	0.025309	0.0105688
72.8	0.094232	0.0518808	0.0247762	0.0104775
73	0.0940055	0.0517766	0.0246396	0.0105383
73.2	0.0940889	0.0524194	0.0246829	0.0103233
73.4	0.094445	0.0529819	0.0250297	0.0101462
73.6	0.0948162	0.0532949	0.0252423	0.00972759
73.8	0.0947553	0.053739	0.0258562	0.0100839
74	0.0944913	0.0536493	0.0260185	0.0101669
74.2	0.0955239	0.0537243	0.0266584	0.0103427
74.4	0.0955344	0.0535583	0.0270503	0.0101328
74.6	0.0960858	0.053644	0.0270195	0.0103099
74.8	0.0967291	0.0533506	0.0267652	0.0101947
75	0.097293	0.0537979	0.0268789	0.0105614
75.2	0.0977964	0.0540046	0.0269931	0.010555
75.4	0.0981811	0.0540336	0.027115	0.0105692
75.6	0.0988405	0.0540602	0.0270095	0.0106259
75.8	0.0992481	0.0542909	0.027454	0.0113188
76	0.0990955	0.054273	0.0275246	0.0117992
76.2	0.0988961	0.053686	0.0270846	0.0114396
76.4	0.0992986	0.0540743	0.0271526	0.0119828
76.6	0.0994446	0.0536569	0.026212	0.0116515
76.8	0.0992423	0.0536496	0.0262379	0.0115949
77	0.0992104	0.0536952	0.0260907	0.0113098
77.2	0.0993969	0.0544196	0.0263511	0.011104
77.4	0.0999492	0.0547877	0.0267822	0.0108413
77.6	0.09992	0.0552359	0.0272196	0.010775
77.8	0.0997352	0.0552969	0.0276188	0.0111535
78	0.0995555	0.0547345	0.0276057	0.0110413
78.2	0.100018	0.0547293	0.0276538	0.0110093
78.4	0.0996947	0.0547646	0.0275415	0.0108113
78.6	0.100374	0.0547916	0.0276015	0.0111343
78.8	0.100765	0.0549711	0.0276697	0.010536
79	0.100564	0.0550463	0.0277262	0.0104812
79.2	0.100442	0.054628	0.0276148	0.0101157
79.4	0.0998703	0.0542755	0.0271138	0.00980319
79.6	0.100229	0.0544635	0.0273367	0.010335
79.8	0.0998711	0.0543785	0.0270995	0.0103438
80	0.100071	0.0542363	0.0268204	0.0101426
80.2	0.1006	0.0543816	0.026983	0.0103313
80.4	0.100911	0.0547993	0.0271083	0.0105892
80.6	0.100388	0.0546094	0.0268279	0.0103492
80.8	0.100882	0.0552186	0.0268296	0.0103723
81	0.100998	0.0557955	0.0268994	0.0102173
81.2	0.101499	0.0567418	0.0276177	0.0105601
81.4	0.102261	0.0573965	0.028247	0.0109262
81.6	0.102156	0.0576322	0.0284189	0.0110208
81.8	0.102189	0.0573879	0.02823	0.0109393
82	0.102649	0.0574156	0.0285169	0.0107677
82.2	0.103279	0.0575045	0.0285587	0.0108261
82.4	0.104203	0.0583192	0.0294136	0.0109897
82.6	0.104993	0.0586351	0.0299548	0.0114488
82.8	0.105459	0.0592666	0.0303545	0.0115903
83	0.105243	0.0588605	0.0306159	0.0118419
83.2	0.105658	0.0590031	0.0303157	0.012151
83.4	0.105758	0.0589578	0.029854	0.0126568
83.6	0.106423	0.0590284	0.0300138	0.0131191
83.8	0.106712	0.059155	0.0297686	0.0130503
84	0.106973	0.0591715	0.0296015	0.0134042
84.2	0.106777	0.0591432	0.0294129	0.0131912
84.4	0.106234	0.0588251	0.0290952	0.012643
84.6	0.106019	0.0584354	0.0290542	0.0121976
84.8	0.105795	0.0584462	0.0284829	0.0115422
85	0.105682	0.0583652	0.0286828	0.0114795
85.2	0.106164	0.0583715	0.0289152	0.0111533
85.4	0.10607	0.057859	0.0284908	0.0103225
85.6	0.10596	0.05728	0.0280738	0.00967702
85.8	0.106105	0.0572433	0.0277876	0.00914873
86	0.106522	0.0572509	0.0276129	0.00867037
86.2	0.107265	0.0573076	0.028122	0.00885075
86.4	0.107191	0.0578948	0.0287862	0.00886087
86.6	0.107582	0.0577858	0.0289627	0.00937889
86.8	0.108165	0.0582351	0.0295391	0.010041
87	0.109117	0.0580365	0.0300554	0.010323
87.2	0.109957	0.0585869	0.0299073	0.0110986
87.4	0.110744	0.059131	0.0304624	0.0116085
87.6	0.111957	0.0594208	0.0307522	0.0115753
87.8	0.112399	0.0603214	0.0306646	0.0123595
88	0.11272	0.0608817	0.0312272	0.0128818
88.2	0.112803	0.0612141	0.0312602	0.0124831
88.4	0.112697	0.0610111	0.0311598	0.0125699
88.6	0.113036	0.0613467	0.0316193	0.0128935
88.8	0.113076	0.0619191	0.0315171	0.0127618
89	0.113121	0.0622521	0.0316398	0.0129533
89.2	0.112776	0.0620723	0.0314498	0.0124949
89.4	0.111789	0.0617284	0.0310313	0.0123841
89.6	0.111522	0.0615306	0.0305896	0.0121654
89.8	0.111188	0.061256	0.0302626	0.0119403
90	0.111358	0.0610455	0.0300911	0.0119957
90.2	0.111516	0.0608342	0.0304176	0.011933
90.4	0.111292	0.0610569	0.0306821	0.0120742
90.6	0.111826	0.0610842	0.0305887	0.0124428
90.8	0.112295	0.0613412	0.0307722	0.0125707
91	0.11282	0.0612347	0.030821	0.0122988
91.2	0.113337	0.0615715	0.0309271	0.0122924
91.4	0.113622	0.0614757	0.0309908	0.0121778
91.6	0.114002	0.0615704	0.0310029	0.0121402
91.8	0.114102	0.0620969	0.0309392	0.0125003
92	0.114587	0.0624736	0.0315217	0.0125152
92.2	0.115118	0.06265	0.0312288	0.0122905
92.4	0.115803	0.0628866	0.0313946	0.0126239
92.6	0.116421	0.0633091	0.0317199	0.0128068
92.8	0.116612	0.0631911	0.0314318	0.0125275
93	0.116068	0.0626771	0.0307854	0.0123582
93.2	0.116181	0.0620684	0.0308546	0.0120217
93.4	0.116303	0.0618683	0.0307445	0.0119565
93.6	0.11662	0.0615984	0.0302527	0.0113886
93.8	0.117518	0.061614	0.0300047	0.0114069
94	0.118167	0.0618688	0.0295069	0.0112665
94.2	0.118322	0.062069	0.029468	0.0114088
94.4	0.118295	0.0623064	0.0296257	0.0115696
94.6	0.117745	0.0623776	0.0292192	0.0115128
94.8	0.118079	0.0628355	0.0296761	0.0116417
95	0.117899	0.0633859	0.0296913	0.0118313
95.2	0.117972	0.0637486	0.0302143	0.0116832
95.4	0.11712	0.0636805	0.0301087	0.0113882
95.6	0.117698	0.0649174	0.0307881	0.011702
95.8	0.118068	0.065247	0.031099	0.0120538
96	0.118124	0.0650775	0.0314457	0.0118713
96.2	0.118527	0.0651908	0.0314102	0.0121107
96.4	0.119028	0.0657423	0.0323616	0.0124213
96.6	0.119363	0.0654657	0.0324521	0.012663
96.8	0.119832	0.0655742	0.0325709	0.0130933
97	0.120096	0.0657063	0.0326769	0.0128856
97.2	0.120372	0.0652245	0.0328036	0.012373
97.4	0.120562	0.0652517	0.0324138	0.0120059
97.6	0.120542	0.0648194	0.0317317	0.0118758
97.8	0.121125	0.0648635	0.0312346	0.0121084
98	0.121544	0.0651899	0.0310367	0.012206
98.2	0.121794	0.0655386	0.0312349	0.012888
98.4	0.121851	0.0653322	0.0309611	0.0127687
98.6	0.122082	0.0655223	0.0312123	0.012915
98.8	0.122377	0.0658719	0.0315373	0.01355
99	0.122548	0.0667328	0.0318034	0.0138816
99.2	0.122855	0.0671109	0.0324125	0.0137577
99.4	0.123044	0.0675216	0.0327392	0.0139773
99.6	0.124048	0.0681531	0.0337506	0.014145
99.8	0.124392	0.0676964	0.0342998	0.0142599
100	0.124398	0.0675134	0.0347676	0.0140232
100.2	0.125198	0.0684631	0.0356188	0.014944
100.4	0.125379	0.0684985	0.0359883	0.0151924
100.6	0.125801	0.0684356	0.0360258	0.0154628
100.8	0.125728	0.0685143	0.035482	0.0149135
101	0.125877	0.0686757	0.0355	0.014166
101.2	0.125422	0.0683018	0.0348471	0.0137741
101.4	0.125584	0.0682325	0.0346	0.0137331
101.6	0.125206	0.0679137	0.0340947	0.0139042
101.8	0.125203	0.0683822	0.0340613	0.0142362
102	0.125546	0.0686697	0.0338451	0.0144138
102.2	0.125205	0.0682053	0.0333949	0.0142781
102.4	0.125129	0.0677263	0.0329099	0.0139736
102.6	0.125387	0.0677243	0.0329253	0.0136718
102.8	0.125118	0.0675809	0.0326275	0.0134211
103	0.125021	0.0680397	0.0329128	0.0131827
103.2	0.12525	0.0682565	0.0331905	0.0135223
103.4	0.125711	0.0681237	0.0333517	0.0134225
103.6	0.126083	0.0676627	0.0334028	0.013163
103.8	0.126444	0.0675027	0.0334141	0.0132811
104	0.126537	0.067353	0.0339497	0.0136448
104.2	0.127239	0.0676174	0.0343125	0.0139133
104.4	0.127271	0.0672638	0.0340236	0.0137315
104.6	0.127969	0.0681989	0.0347874	0.0137686
104.8	0.128315	0.0683829	0.0342827	0.0134823
105	0.129046	0.0689802	0.0348602	0.0139702
105.2	0.129618	0.069355	0.0353115	0.0146427
105.4	0.129934	0.0694119	0.0356037	0.0150563
105.6	0.129748	0.0696268	0.0356009	0.0153216
105.8	0.129861	0.0698579	0.0355086	0.0156727
106	0.130039	0.0700317	0.0354248	0.0158482
106.2	0.129866	0.0697343	0.0353971	0.0154147
106.4	0.130436	0.0701149	0.035863	0.0156219
106.6	0.130609	0.0701396	0.0362267	0.0151254
106.8	0.130475	0.0699108	0.0359502	0.0150047
107	0.130137	0.0702387	0.0360052	0.0154813
107.2	0.130309	0.0703161	0.0355696	0.0158697
107.4	0.130198	0.0699985	0.0348053	0.0152525
107.6	0.130487	0.0699857	0.0346281	0.0154913
107.8	0.130659	0.0699663	0.0347678	0.0154597
108	0.130752	0.0699569	0.035027	0.0156933
108.2	0.131514	0.070427	0.0354341	0.0159111
108.4	0.13139	0.0704957	0.0352097	0.0154126
108.6	0.131827	0.0709832	0.0351902	0.0150891
108.8	0.131985	0.0713647	0.0347159	0.0149844
109	0.132684	0.0716587	0.0354018	0.0152985
109.2	0.13351	0.0719141	0.0360339	0.0156903
109.4	0.133713	0.0717873	0.0358655	0.0155608
109.6	0.134026	0.0726068	0.0360104	0.0156718
109.8	0.134003	0.0723096	0.0361278	0.0156033
110	0.134349	0.0725995	0.0367232	0.0157282
110.2	0.134978	0.0726751	0.0372999	0.0155666
110.4	0.135476	0.0729308	0.0376741	0.0151697
110.6	0.135437	0.0728168	0.0376902	0.0150496
110.8	0.135487	0.0726035	0.0372484	0.0151704
111	0.135452	0.073113	0.0373127	0.0151023
111.2	0.135535	0.0728722	0.0370008	0.0149788
111.4	0.135431	0.0729702	0.036861	0.015059
111.6	0.13538	0.0728648	0.0368235	0.0152756
111.8	0.135289	0.0726088	0.0366025	0.0153336
112	0.135421	0.0726582	0.036528	0.0150804
112.2	0.135691	0.0730253	0.0366209	0.0148486
112.4	0.135192	0.0729671	0.0358735	0.0138241
112.6	0.135201	0.0732073	0.0359619	0.0138321
112.8	0.135073	0.0733844	0.0359612	0.0138988
113	0.135544	0.0729253	0.036103	0.0140198
113.2	0.13612	0.0730183	0.0360327	0.0142765
113.4	0.136013	0.0734312	0.0361401	0.0143947
113.6	0.136058	0.0740365	0.0361685	0.0145968
113.8	0.136301	0.0734245	0.0363186	0.0145006
114	0.136611	0.0738209	0.0364428	0.0149984
114.2	0.136904	0.0734593	0.0362073	0.0150757
114.4	0.136861	0.0731992	0.0363492	0.0146754
114.6	0.137462	0.0738168	0.0367698	0.0156991
114.8	0.137633	0.0733832	0.036813	0.0154036
115	0.138572	0.073633	0.0370394	0.0154338
115.2	0.13872	0.0733478	0.0372385	0.0154796
115.4	0.138632	0.0735588	0.0371117	0.0155936
115.6	0.13906	0.0738504	0.0370476	0.0156053
115.8	0.139643	0.0741127	0.0369931	0.0157403
116	0.140059	0.0743373	0.0369864	0.015506
116.2	0.139681	0.0744734	0.0373619	0.0152637
116.4	0.13965	0.0743754	0.0377024	0.0150414
116.6	0.140167	0.074509	0.0381087	0.0153453
116.8	0.140308	0.0743803	0.0375254	0.0150015
117	0.140299	0.0741531	0.0373349	0.0146246
117.2	0.140349	0.0742951	0.0374178	0.0148615
117.4	0.139899	0.0742142	0.0374016	0.0147737
117.6	0.139429	0.0737431	0.0365576	0.0144735
117.8	0.139583	0.0735307	0.0366825	0.0143836
118	0.139021	0.0733608	0.0360874	0.0143664
118.2	0.139145	0.0735859	0.0359667	0.0138173
118.4	0.139322	0.0739647	0.0362003	0.013358
118.6	0.139737	0.0744083	0.0359312	0.013375
118.8	0.139983	0.0737065	0.0355404	0.0125014
119	0.141084	0.0741378	0.035373	0.0127465
119.2	0.141213	0.0746601	0.0354867	0.013094
119.4	0.141926	0.0756465	0.0354406	0.013771
119.6	0.142948	0.0766026	0.035986	0.0144665
119.8	0.14349	0.0771216	0.0365126	0.0150234
120	0.144399	0.0778526	0.0377928	0.0158785
120.2	0.144689	0.0782349	0.0388227	0.0161365
120.4	0.145706	0.0790479	0.0394731	0.0166869
120.6	0.14649	0.0791646	0.039784	0.0169394
120.8	0.146226	0.0791403	0.0398	0.0168571
121	0.146073	0.0791522	0.0402416	0.0169646
121.2	0.146365	0.0795931	0.0408775	0.0178015
121.4	0.14641	0.0794639	0.0411917	0.017826
121.6	0.145977	0.0788093	0.040465	0.0173942
121.8	0.146156	0.0788686	0.0407712	0.0169803
122	0.145886	0.0791883	0.0401317	0.0167014
122.2	0.145741	0.0793597	0.0401325	0.0159657
122.4	0.145148	0.0788913	0.0397316	0.015887
122.6	0.145207	0.0783343	0.0394769	0.0154272
122.8	0.145893	0.0784285	0.0396556	0.0154928
123	0.146647	0.078688	0.0394793	0.0156438
123.2	0.147311	0.0794211	0.0399579	0.0159174
123.4	0.147971	0.0798742	0.0402393	0.0162113
123.6	0.148277	0.0798354	0.0401205	0.0164004
123.8	0.148668	0.0797848	0.0403554	0.0166379
124	0.149415	0.0801375	0.0408314	0.0171019
124.2	0.149688	0.080211	0.0410509	0.0172887
124.4	0.149559	0.0802832	0.040718	0.0171164
124.6	0.149632	0.0800451	0.0404799	0.0172509
124.8	0.149867	0.0804968	0.0401304	0.0175396
125	0.150216	0.0804898	0.0400025	0.0172777
125.2	0.150345	0.0808649	0.0399598	0.0173983
125.4	0.150036	0.0803505	0.0395602	0.0171962
125.6	0.149617	0.0798423	0.0387085	0.0168518
125.8	0.149563	0.0802236	0.0389687	0.0166337
126	0.148796	0.0801744	0.0384897	0.0165027
126.2	0.14855	0.0797859	0.0385046	0.0166352
126.4	0.14878	0.0796801	0.0388321	0.0171603
126.6	0.149529	0.0798684	0.0393448	0.0172175
126.8	0.150209	0.0801927	0.0395405	0.0176453
127	0.150808	0.080535	0.0400293	0.0177094
127.2	0.15107	0.080853	0.0402899	0.0182451
127.4	0.151231	0.0809884	0.0402172	0.0188191
127.6	0.151223	0.0807907	0.0401276	0.0188276
127.8	0.15187	0.0808873	0.0411399	0.0190558
128	0.15214	0.0811295	0.0413545	0.0189458
128.2	0.152342	0.0811393	0.0416857	0.0185778
128.4	0.15232	0.0810457	0.041247	0.0180998
128.6	0.1528	0.0813881	0.0413345	0.0181518
128.8	0.153058	0.081505	0.0408464	0.0175693
129	0.152852	0.0811603	0.0406012	0.0168447
129.2	0.152572	0.0814362	0.0406351	0.016602
129.4	0.15241	0.0811581	0.0402576	0.0164735
129.6	0.152646	0.0810624	0.0401942	0.0163882
129.8	0.152711	0.0810486	0.0403715	0.0161169
130	0.152054	0.0805999	0.0398439	0.015617
130.2	0.153258	0.0812161	0.0402977	0.0165039
130.4	0.153359	0.0808866	0.0399522	0.0162613
130.6	0.153455	0.0811843	0.0398313	0.0163486
130.8	0.153865	0.0813745	0.0396902	0.0163876
131	0.154098	0.0817824	0.0398701	0.0164251
131.2	0.154312	0.0819471	0.0396636	0.0170707
131.4	0.154717	0.0821801	0.0396204	0.0170102
131.6	0.154775	0.0818615	0.0396891	0.0164983
131.8	0.155418	0.0821194	0.0398711	0.0165494
132	0.155694	0.0821489	0.0397208	0.0164987
132.2	0.156108	0.0821237	0.0403005	0.0166357
132.4	0.156214	0.0822927	0.0402993	0.017081
132.6	0.156456	0.0826468	0.0405979	0.017268
132.8	0.156557	0.0826622	0.0404394	0.0169916
133	0.156773	0.0830622	0.0409117	0.0173238
133.2	0.1571	0.0832477	0.0415823	0.0178492
133.4	0.157142	0.0833543	0.04191	0.0183332
133.6	0.157268	0.0838229	0.0428868	0.018877
133.8	0.15701	0.0839263	0.0431986	0.0186787
134	0.156786	0.0842855	0.0432046	0.0187236
134.2	0.157476	0.0846688	0.0434151	0.0192113
134.4	0.156713	0.0848271	0.0432312	0.0190057
134.6	0.157399	0.085471	0.0435353	0.0193163
134.8	0.157795	0.0856933	0.0434119	0.0191122
135	0.158362	0.0859479	0.0436225	0.019348
135.2	0.158197	0.0858217	0.0434004	0.0190826
135.4	0.157716	0.0853326	0.0429211	0.0180538
135.6	0.15802	0.0848267	0.0424031	0.0174407
135.8	0.158768	0.0851468	0.042871	0.017679
136	0.158931	0.0844636	0.0430214	0.0176052
136.2	0.158955	0.0845916	0.0429236	0.0170311
136.4	0.1591	0.0850075	0.0428242	0.0171093
136.6	0.159412	0.0850703	0.0429827	0.0170732
136.8	0.159802	0.0853309	0.0429357	0.0173192
137	0.159963	0.0856076	0.0431067	0.0175527
137.2	0.160229	0.0853748	0.0428782	0.0176181
137.4	0.160348	0.0856416	0.0429296	0.0177052
137.6	0.160534	0.0859395	0.042761	0.017802
137.8	0.16121	0.0862659	0.0424638	0.0178456
138	0.161494	0.0867311	0.0423894	0.0181943
138.2	0.1615	0.0867844	0.0421262	0.0182958
138.4	0.161508	0.0874914	0.0421269	0.01914
138.6	0.162212	0.0873633	0.0420456	0.0190273
138.8	0.162109	0.0872977	0.042018	0.0190464
139	0.162202	0.087572	0.0425169	0.0192747
139.2	0.161323	0.0875297	0.0425932	0.0188191
139.4	0.162388	0.0875913	0.0433702	0.0190487
139.6	0.163993	0.0881849	0.0444294	0.0196983
139.8	0.164485	0.0887264	0.0452907	0.0202002
140	0.164385	0.088612	0.0451484	0.0197802
140.2	0.164803	0.0892482	0.0451813	0.0196464
140.4	0.165194	0.0892465	0.0452087	0.0200903
140.6	0.165191	0.0890704	0.0450432	0.0198562
140.8	0.165889	0.0894314	0.0447291	0.0202271
141	0.166215	0.0892585	0.0443782	0.0198524
141.2	0.166362	0.0888321	0.0437187	0.0194229
141.4	0.166633	0.0886965	0.0435285	0.0192591
141.6	0.166974	0.0887193	0.0431071	0.0192585
141.8	0.167769	0.0887811	0.0431171	0.0192688
142	0.167422	0.0884041	0.0431088	0.0191484
142.2	0.166744	0.0881865	0.0427206	0.0190442
142.4	0.166106	0.0877759	0.0425266	0.0189679
142.6	0.165557	0.0874228	0.0428988	0.0178989
142.8	0.165788	0.0874569	0.0432941	0.0179911
143	0.16616	0.0878143	0.0438368	0.0178592
143.2	0.166202	0.0875723	0.0438893	0.0179026
143.4	0.167134	0.0877374	0.0445946	0.0182369
143.6	0.167434	0.0880804	0.0453431	0.0185684
143.8	0.167162	0.0882586	0.0449821	0.0181891
144	0.167377	0.0885686	0.0450705	0.0179649
144.2	0.167432	0.0885811	0.0450562	0.0182365
144.4	0.167306	0.0887807	0.0449577	0.0184974
144.6	0.167505	0.0893205	0.0451178	0.0189606
144.8	0.168369	0.0893223	0.0451894	0.0193792
145	0.168368	0.0893896	0.0450801	0.0189364
145.2	0.168271	0.0892848	0.0447839	0.0188092
145.4	0.168934	0.0900566	0.0454128	0.0196213
145.6	0.169275	0.0903729	0.0458562	0.0198507
145.8	0.169796	0.0907827	0.0459669	0.0203435
146	0.169607	0.0905691	0.0454959	0.0202754
146.2	0.169361	0.0908179	0.0451735	0.0198342
146.4	0.169369	0.0904557	0.0451271	0.0193542
146.6	0.169918	0.0904727	0.0454594	0.018924
146.8	0.170774	0.0904235	0.0452635	0.0187031
147	0.170768	0.0902502	0.0449423	0.0183025
147.2	0.170221	0.0896698	0.0443921	0.0179843
147.4	0.170441	0.0897099	0.0448861	0.0184858
147.6	0.170396	0.0898552	0.0449653	0.018177
147.8	0.170306	0.0899891	0.0447522	0.018053
148	0.170509	0.0895373	0.0447314	0.0182032
148.2	0.170192	0.0892075	0.0443946	0.0180958
148.4	0.171155	0.0901141	0.0451806	0.0189939
148.6	0.171798	0.0905024	0.0454351	0.0187346
148.8	0.172102	0.0903912	0.0452681	0.0182234
149	0.171809	0.0913002	0.045506	0.0188374
149.2	0.172033	0.0916452	0.0456885	0.0192763
149.4	0.172693	0.0926735	0.0460326	0.0197314
149.6	0.173065	0.0928196	0.0456854	0.0196475
149.8	0.173866	0.0934904	0.0455511	0.020098
150	0.174661	0.0933694	0.0455158	0.0197011
150.2	0.175452	0.094168	0.0460199	0.0198672
150.4	0.175547	0.0939062	0.0462094	0.0197248
150.6	0.175987	0.0945234	0.0468727	0.0197579
150.8	0.176159	0.0941654	0.0467068	0.0191213
151	0.176135	0.0942377	0.0469049	0.0195764
151.2	0.175821	0.0939978	0.0468214	0.0199086
151.4	0.176168	0.0942891	0.0474837	0.0204758
151.6	0.175786	0.0940746	0.0472288	0.0198884
151.8	0.175809	0.0934489	0.0472579	0.0201632
152	0.175794	0.0929526	0.0472136	0.0201913
152.2	0.175037	0.0928306	0.0472808	0.0197693
152.4	0.175494	0.0931542	0.0473521	0.0194383
152.6	0.175231	0.0923959	0.0467373	0.0187295
152.8	0.17507	0.092701	0.0463152	0.019013
153	0.175005	0.0930002	0.0464358	0.0191243
153.2	0.175274	0.09314	0.0460524	0.0190932
153.4	0.17601	0.0934012	0.0458992	0.0189406
153.6	0.176283	0.0931446	0.0456476	0.0187824
153.8	0.177039	0.0934449	0.0458752	0.0188855
154	0.177768	0.0939496	0.0465202	0.019215
154.2	0.178242	0.0949311	0.0471007	0.0197757
154.4	0.178275	0.0949287	0.0474578	0.0196639
154.6	0.179067	0.0957353	0.0482392	0.0195613
154.8	0.179666	0.0958524	0.0483257	0.019632
155	0.179715	0.0966512	0.049045	0.0199573
155.2	0.179747	0.0968589	0.0493424	0.0201512
155.4	0.179991	0.0970998	0.0496678	0.020142
155.6	0.179356	0.0966531	0.0495358	0.0199422
155.8	0.179268	0.096565	0.0496876	0.0200044
156	0.179304	0.0968555	0.050257	0.0205284
156.2	0.178177	0.0960851	0.0495569	0.0196289
156.4	0.178866	0.0961688	0.0492214	0.0196821
156.6	0.179359	0.0963205	0.0492774	0.0203098
156.8	0.179402	0.0971004	0.0494175	0.0206163
157	0.179435	0.097088	0.0494537	0.0206544
157.2	0.179537	0.0973546	0.0493944	0.0211929
157.4	0.180126	0.097178	0.0491335	0.020957
157.6	0.179981	0.0970626	0.0489249	0.0209607
157.8	0.180388	0.0974385	0.0489787	0.0213042
158	0.180614	0.0977587	0.0495564	0.0215982
158.2	0.181283	0.0978761	0.0495867	0.021714
158.4	0.181213	0.0979378	0.0492387	0.0213094
158.6	0.181756	0.0983716	0.0495326	0.0211258
158.8	0.182153	0.0988286	0.0497001	0.0217847
159	0.182059	0.098541	0.0497671	0.0219581
159.2	0.182204	0.0983594	0.0496328	0.0221556
159.4	0.182502	0.0983132	0.049398	0.022081
159.6	0.182807	0.0983836	0.0493968	0.022343
159.8	0.183121	0.0984794	0.0492899	0.0223955
160	0.183768	0.0985285	0.0491707	0.0227729
160.2	0.183621	0.0980586	0.0486528	0.0220937
160.4	0.184263	0.0986706	0.0491689	0.0227087
160.6	0.184213	0.0987114	0.0485205	0.0223092
160.8	0.184216	0.0987931	0.0485786	0.0224685
161	0.184139	0.0983514	0.0480634	0.0222842
161.2	0.184121	0.098312	0.0475942	0.0221364
161.4	0.184324	0.0983238	0.0472162	0.0215598
161.6	0.183984	0.0980601	0.0471782	0.0210643
161.8	0.184389	0.0981586	0.0471924	0.020994
162	0.18421	0.0981855	0.047084	0.0202848
162.2	0.184433	0.0986629	0.0474313	0.0201912
162.4	0.184016	0.0992011	0.0475439	0.0198388
162.6	0.184737	0.0993278	0.0482186	0.0202689
162.8	0.185122	0.0994852	0.0486874	0.0205143
163	0.18503	0.0993611	0.0489658	0.0204905
163.2	0.184618	0.099452	0.049312	0.0202038
163.4	0.185451	0.0998598	0.0498486	0.0203677
163.6	0.185967	0.100221	0.0501781	0.0204613
163.8	0.185611	0.0998977	0.0498855	0.0201323
164	0.186549	0.100047	0.0502501	0.0205542
164.2	0.186589	0.100202	0.0510279	0.0209851
164.4	0.187103	0.100484	0.0512307	0.0216263
164.6	0.187425	0.100373	0.0509462	0.0217668
164.8	0.18733	0.100228	0.05081	0.0219119
165	0.187414	0.100179	0.0504903	0.0217166
165.2	0.187167	0.100511	0.0500326	0.0214184
165.4	0.187522	0.100691	0.0502238	0.0210612
165.6	0.187535	0.10065	0.0499219	0.021117
165.8	0.187892	0.100622	0.0494537	0.0210148
166	0.188052	0.100986	0.0497467	0.0211842
166.2	0.1885	0.101382	0.0502244	0.0217259
166.4	0.188807	0.101383	0.0500119	0.0213622
166.6	0.189652	0.101323	0.0504887	0.0218154
166.8	0.19013	0.101378	0.0508669	0.021856
167	0.190033	0.101547	0.0512282	0.0218464
167.2	0.190133	0.101279	0.0512883	0.0217018
167.4	0.190399	0.101326	0.0512977	0.0216164
167.6	0.190648	0.101311	0.0512318	0.0216655
167.8	0.19092	0.100867	0.0510302	0.0216396
168	0.191964	0.100869	0.0517	0.0221152
168.2	0.192424	0.101082	0.052239	0.02255
168.4	0.193094	0.100969	0.0519371	0.0225322
168.6	0.192608	0.100733	0.0516786	0.0222764
168.8	0.192496	0.100742	0.0510295	0.0216588
169	0.192057	0.10062	0.0503465	0.0214585
169.2	0.191489	0.100805	0.0502252	0.0213374
169.4	0.191586	0.100838	0.0500441	0.0212941
169.6	0.191097	0.100914	0.0493395	0.021157
169.8	0.191118	0.100949	0.0492803	0.0209518
170	0.191429	0.101613	0.0495775	0.0213307
170.2	0.191221	0.101968	0.049101	0.0213718
170.4	0.191745	0.102521	0.0496224	0.0216881
170.6	0.191915	0.103028	0.0501293	0.0222236
170.8	0.1921	0.103434	0.0503898	0.0226033
171	0.191907	0.103782	0.0505654	0.0226112
171.2	0.191977	0.104536	0.0506883	0.0225371
171.4	0.192055	0.104888	0.0511546	0.0226924
171.6	0.193327	0.105301	0.0520411	0.0231324
171.8	0.193971	0.104716	0.0518769	0.0228769
172	0.194813	0.104538	0.0522816	0.0229458
172.2	0.195418	0.104743	0.0528384	0.0229189
172.4	0.195776	0.104181	0.0530822	0.0229497
172.6	0.195935	0.103818	0.0530624	0.0227615
172.8	0.196592	0.103999	0.0529409	0.0226999
173	0.196398	0.10358	0.0527469	0.0225208
173.2	0.196529	0.103718	0.0533745	0.0227571
173.4	0.197013	0.103892	0.0533204	0.0226602
173.6	0.197162	0.104371	0.0531415	0.022907
173.8	0.197539	0.10433	0.0529081	0.022995
174	0.197689	0.104381	0.0526274	0.0234105
174.2	0.198046	0.105056	0.0528888	0.0244666
174.4	0.198178	0.105351	0.0533421	0.0249225
174.6	0.198122	0.105643	0.0533036	0.0250034
174.8	0.198094	0.105988	0.0536434	0.0250903
175	0.197732	0.106326	0.0533095	0.0247157
175.2	0.197316	0.106604	0.0532364	0.0243063
175.4	0.197359	0.106211	0.0529671	0.0244533
175.6	0.197324	0.105822	0.0526662	0.0238803
175.8	0.196985	0.10569	0.052254	0.0235235
176	0.197014	0.105802	0.0522555	0.0233523
176.2	0.196749	0.10589	0.0522431	0.0230901
176.4	0.196315	0.105639	0.0518242	0.0227051
176.6	0.1965	0.105581	0.0512869	0.0222005
176.8	0.196842	0.106033	0.0510991	0.0221229
177	0.197138	0.1059	0.0510293	0.022146
177.2	0.197117	0.105912	0.0512863	0.0224481
177.4	0.197816	0.106389	0.0514449	0.0225117
177.6	0.198562	0.106517	0.0517121	0.0231298
177.8	0.199181	0.10624	0.0519515	0.0231573
178	0.199652	0.106354	0.0523788	0.023532
178.2	0.200445	0.107064	0.0532687	0.0244676
178.4	0.200732	0.107101	0.0538028	0.0243059
178.6	0.201169	0.106894	0.0535843	0.0239453
178.8	0.201235	0.107246	0.0540657	0.0240475
179	0.20123	0.107886	0.0537923	0.024328
179.2	0.200969	0.107708	0.0536216	0.0241096
179.4	0.200866	0.107625	0.0534852	0.0242748
179.6	0.200869	0.107614	0.0532109	0.0240611
179.8	0.200767	0.107973	0.0530457	0.0244299
180	0.200296	0.107362	0.052616	0.0236288
180.2	0.200312	0.107293	0.0523282	0.0230704
180.4	0.200044	0.107167	0.0520499	0.0228008
180.6	0.200842	0.106797	0.0523428	0.0226673
180.8	0.201144	0.1066	0.0524015	0.0223773
181	0.201372	0.106398	0.052939	0.02299
181.2	0.201501	0.106447	0.0533655	0.0233714
181.4	0.201837	0.106521	0.053714	0.0236395
181.6	0.20247	0.106866	0.0543143	0.0246495
181.8	0.203165	0.107022	0.0547642	0.0253191
182	0.203712	0.107512	0.0551932	0.026023
182.2	0.204538	0.108102	0.0557062	0.0268507
182.4	0.205044	0.108393	0.0559736	0.0270224
182.6	0.205152	0.109338	0.0563305	0.0278328
182.8	0.205588	0.110477	0.0571959	0.0283119
183	0.205483	0.110567	0.0564944	0.0278782
183.2	0.205288	0.110157	0.0561343	0.0275578
183.4	0.205315	0.110114	0.0561915	0.0271327
183.6	0.205647	0.110365	0.0557475	0.0268764
183.8	0.20562	0.110129	0.0555388	0.0258225
184	0.205541	0.109663	0.0554088	0.0248745
184.2	0.205763	0.109808	0.0548245	0.0245126
184.4	0.205779	0.109481	0.0546714	0.0237958
184.6	0.206094	0.109063	0.0547525	0.0231107
184.8	0.20604	0.109049	0.0549648	0.0235649
185	0.205891	0.109225	0.0549598	0.0243288
185.2	0.205627	0.109115	0.0547801	0.0240045
185.4	0.205223	0.108672	0.05455	0.0237117
185.6	0.20549	0.10911	0.0548336	0.0245483
185.8	0.206216	0.109481	0.0550718	0.0249549
186	0.20662	0.10994	0.0550303	0.0254306
186.2	0.206612	0.109859	0.054797	0.0256377
186.4	0.206514	0.109985	0.0549982	0.0259832
186.6	0.206512	0.110685	0.055584	0.0261667
186.8	0.207119	0.110872	0.0555466	0.0257703
187	0.207033	0.11056	0.0553252	0.0256353
187.2	0.20744	0.110767	0.0556991	0.025623
187.4	0.207416	0.110602	0.0560562	0.0248211
187.6	0.208073	0.111004	0.0560575	0.0248083
187.8	0.208664	0.111089	0.0564473	0.0246067
188	0.208525	0.11095	0.0561152	0.0241243
188.2	0.208391	0.110928	0.0561815	0.0237317
188.4	0.208714	0.11065	0.056352	0.0235348
188.6	0.208736	0.110784	0.0568002	0.0240767
188.8	0.209136	0.110894	0.0569225	0.0247524
189	0.208947	0.11111	0.0567821	0.0242481
189.2	0.209002	0.110954	0.0564943	0.0235524
189.4	0.208965	0.111211	0.0562582	0.0238905
189.6	0.209673	0.111844	0.0561927	0.0243394
189.8	0.210583	0.112272	0.0556707	0.0246346
190	0.210808	0.112185	0.0554365	0.0247797
190.2	0.210973	0.112133	0.0549064	0.0248735
190.4	0.211346	0.112598	0.0551368	0.0248067
190.6	0.211634	0.113143	0.0549896	0.0247945
190.8	0.211683	0.113346	0.0549174	0.0249477
191	0.211466	0.113212	0.0547823	0.0244936
191.2	0.211981	0.113621	0.0549183	0.0242256
191.4	0.212389	0.113753	0.0552706	0.0241109
191.6	0.212692	0.114015	0.055171	0.0244748
191.8	0.212666	0.114212	0.0559522	0.0247924
192	0.212525	0.114032	0.0559076	0.0243624
192.2	0.212794	0.113728	0.0564318	0.0242773
192.4	0.213093	0.114078	0.0566214	0.024405
192.6	0.213376	0.114564	0.0572884	0.0248521
192.8	0.213218	0.114412	0.0573485	0.0246535
193	0.213252	0.114505	0.0578428	0.0248018
193.2	0.213781	0.114606	0.0580434	0.0253194
193.4	0.214352	0.115339	0.0586969	0.0260316
193.6	0.215306	0.115408	0.0584801	0.0258679
193.8	0.215789	0.11546	0.0583835	0.0261588
194	0.21569	0.115369	0.0582912	0.0261617
194.2	0.216154	0.115719	0.0580803	0.026309
194.4	0.216004	0.115397	0.0579574	0.0261954
194.6	0.215703	0.115052	0.0570322	0.0261036
194.8	0.215108	0.11482	0.0568879	0.0259356
195	0.215172	0.115161	0.0567726	0.0257018
195.2	0.215258	0.115057	0.0563467	0.0257059
195.4	0.21534	0.114925	0.0564475	0.0261807
195.6	0.215012	0.114863	0.0563919	0.026596
195.8	0.215022	0.115117	0.0568436	0.0265177
196	0.215137	0.115185	0.0567724	0.0264014
196.2	0.215474	0.115583	0.0569437	0.0263378
196.4	0.215715	0.116073	0.0574723	0.0264681
196.6	0.215698	0.115995	0.0575558	0.0267026
196.8	0.215561	0.115841	0.057678	0.0264347
197	0.215974	0.116021	0.0580401	0.0265621
197.2	0.216543	0.116093	0.0581979	0.02646
197.4	0.216763	0.116161	0.0580978	0.0262135
197.6	0.216639	0.115719	0.0574846	0.0258383
197.8	0.21666	0.115583	0.0572975	0.0254952
198	0.216882	0.115542	0.0572153	0.0255113
198.2	0.217118	0.115219	0.0570407	0.0251248
198.4	0.216791	0.114696	0.0567161	0.0248721
198.6	0.216547	0.115081	0.0560627	0.0248223
198.8	0.216455	0.115119	0.0563052	0.0248549
199	0.216712	0.115595	0.0562221	0.0248604
199.2	0.216815	0.115881	0.056355	0.0250964
199.4	0.217492	0.116307	0.0571037	0.0258501
199.6	0.217596	0.116469	0.0571546	0.0255936
199.8	0.217756	0.116677	0.0576562	0.0255513
200	0.218047	0.117367	0.0582773	0.0257788
200.2	0.218601	0.118024	0.0585507	0.0259207
200.4	0.218801	0.117794	0.0589932	0.0257599
200.6	0.219044	0.118129	0.059414	0.026059
200.8	0.219106	0.117666	0.0594294	0.0256309
201	0.219102	0.117584	0.0595701	0.0257206
201.2	0.219298	0.117256	0.0595833	0.0256845
201.4	0.219645	0.117427	0.0596984	0.025785
201.6	0.219695	0.117299	0.0595894	0.025762
201.8	0.219815	0.117189	0.0593796	0.0253567
202	0.220093	0.117209	0.0592664	0.025469
202.2	0.220136	0.116849	0.0591159	0.0251674
202.4	0.220545	0.117385	0.0590397	0.0255524
202.6	0.220789	0.117427	0.0584022	0.0258026
202.8	0.221289	0.117727	0.0582401	0.0256485
203	0.221618	0.117824	0.0577427	0.0254948
203.2	0.221896	0.11804	0.0577317	0.0256614
203.4	0.222286	0.117885	0.0575546	0.025846
203.6	0.222522	0.118025	0.0575059	0.0258183
203.8	0.222634	0.118518	0.0575759	0.0258509
204	0.222787	0.119288	0.0579269	0.0260319
204.2	0.223615	0.119522	0.0582278	0.0264311
204.4	0.22396	0.119348	0.0585086	0.0262446
204.6	0.224423	0.119622	0.0589569	0.026683
204.8	0.224627	0.119365	0.059343	0.0267084
205	0.22514	0.120268	0.0601867	0.0273572
205.2	0.225279	0.120148	0.060506	0.0269307
205.4	0.22557	0.12057	0.0608065	0.0271503
205.6	0.225236	0.120391	0.061035	0.0270226
205.8	0.225082	0.120098	0.0607546	0.0264116
206	0.225431	0.120009	0.0609541	0.026319
206.2	0.225756	0.119575	0.061233	0.0262198
206.4	0.225808	0.119664	0.0606265	0.0261928
206.6	0.22569	0.119611	0.0602917	0.026222
206.8	0.225673	0.119913	0.0599958	0.0259644
207	0.22564	0.119401	0.0593868	0.0257088
207.2	0.225325	0.119243	0.0592206	0.0255161
207.4	0.225249	0.118967	0.0590591	0.0254642
207.6	0.225595	0.119189	0.0590286	0.0252995
207.8	0.225689	0.1194	0.059165	0.0250888
208	0.225943	0.11973	0.0591822	0.0253706
208.2	0.226296	0.119951	0.0594493	0.0255686
208.4	0.226291	0.120061	0.0594107	0.0255429
208.6	0.226333	0.12004	0.0596068	0.0258978
208.8	0.226422	0.120133	0.059926	0.0258275
209	0.226559	0.120498	0.0600302	0.0258683
209.2	0.226488	0.11997	0.0596389	0.0254063
209.4	0.2267	0.120176	0.059757	0.025799
209.6	0.226673	0.12008	0.0601843	0.0256322
209.8	0.227158	0.119954	0.059735	0.0252805
210	0.227595	0.119763	0.0597995	0.0256049
210.2	0.22781	0.119578	0.0597258	0.0259541
210.4	0.227834	0.119687	0.0596972	0.0261338
210.6	0.228092	0.120061	0.0597602	0.026408
210.8	0.228141	0.120144	0.0596083	0.0257757
211	0.228045	0.120212	0.0594028	0.0255051
211.2	0.227888	0.12027	0.0599767	0.0255888
211.4	0.228012	0.120245	0.0601479	0.025666
211.6	0.22828	0.120769	0.0608839	0.0255125
211.8	0.228028	0.121043	0.0610877	0.0256425
212	0.228474	0.12177	0.0612549	0.0260509
212.2	0.228645	0.121876	0.0617416	0.0260379
212.4	0.22884	0.121968	0.0614967	0.025589
212.6	0.229224	0.122015	0.0616561	0.0255923
212.8	0.229706	0.122501	0.062119	0.0261279
213	0.23045	0.122846	0.0622931	0.0265757
213.2	0.23058	0.1228	0.0618562	0.0266129
213.4	0.230549	0.123068	0.0619141	0.026975
213.6	0.231183	0.123568	0.0621147	0.0272251
213.8	0.23173	0.123511	0.0615478	0.0274358
214	0.231695	0.123124	0.0609618	0.0277435
214.2	0.231624	0.123137	0.060749	0.0278573
214.4	0.231843	0.123246	0.0608129	0.0277889
214.6	0.231558	0.12322	0.0601459	0.0274842
214.8	0.231575	0.123588	0.0602919	0.0271915
215	0.231484	0.123788	0.0603352	0.0276111
215.2	0.231775	0.124143	0.0611768	0.0280447
215.4	0.231506	0.123707	0.0609811	0.0277677
215.6	0.231419	0.123689	0.0611647	0.0275856
215.8	0.231579	0.123604	0.0613822	0.0277219
216	0.23281	0.123994	0.0620191	0.0279337
216.2	0.232778	0.123657	0.0617434	0.027497
216.4	0.233789	0.124128	0.0620287	0.02773
216.6	0.234098	0.12438	0.0624392	0.0281754
216.8	0.23416	0.124333	0.0623524	0.0282359
217	0.23441	0.124249	0.0624769	0.0284029
217.2	0.234235	0.124008	0.0627185	0.0283696
217.4	0.234575	0.124379	0.063316	0.0285322
217.6	0.234753	0.12485	0.0637606	0.0284996
217.8	0.23463	0.124778	0.0632336	0.028349
218	0.23423	0.1244	0.0626455	0.0278206
218.2	0.233905	0.124168	0.062495	0.0273853
218.4	0.234351	0.124111	0.0625364	0.0272023
218.6	0.234281	0.124093	0.0624156	0.0269406
218.8	0.234773	0.124986	0.0631504	0.0269458
219	0.234906	0.124858	0.0629477	0.0266871
219.2	0.235291	0.124983	0.0631014	0.0268814
219.4	0.235391	0.124599	0.0627611	0.0268613
219.6	0.236079	0.124517	0.0626082	0.0267989
219.8	0.236515	0.124491	0.0628595	0.0264746
220	0.236931	0.124486	0.0628143	0.0264764
220.2	0.237138	0.124394	0.0623477	0.026164
220.4	0.23813	0.124847	0.0630051	0.0266
220.6	0.237814	0.124688	0.0627067	0.0262565
220.8	0.237771	0.124387	0.0628682	0.0262625
221	0.237789	0.124573	0.0631664	0.0267651
221.2	0.237575	0.124838	0.0631883	0.0268449
221.4	0.237381	0.125574	0.0631971	0.0269008
221.6	0.236934	0.125994	0.0628979	0.0273712
221.8	0.237245	0.126197	0.062304	0.0275092
222	0.236951	0.125997	0.0620449	0.0272039
222.2	0.236662	0.125751	0.0616136	0.0272714
222.4	0.236748	0.125917	0.0617089	0.0275541
222.6	0.236519	0.126438	0.0615413	0.0272588
222.8	0.236461	0.126682	0.0613117	0.0272101
223	0.23678	0.126576	0.0611468	0.0274687
223.2	0.237631	0.127192	0.061795	0.0284538
223.4	0.237852	0.127409	0.0619305	0.0283135
223.6	0.238391	0.127333	0.062407	0.0281963
223.8	0.238141	0.127446	0.0626517	0.0274691
224	0.238604	0.127397	0.0626772	0.0278265
224.2	0.239561	0.127737	0.0631462	0.0279257
224.4	0.239759	0.127823	0.063404	0.0280596
224.6	0.239885	0.128127	0.0634584	0.0279641
224.8	0.23955	0.12806	0.0632752	0.028221
225	0.239558	0.128007	0.0628111	0.0283761
225.2	0.239668	0.127891	0.0628389	0.0281957
225.4	0.240096	0.127912	0.0625696	0.0282157
225.6	0.24041	0.127795	0.0621241	0.0285124
225.8	0.241025	0.127639	0.0620461	0.0283727
226	0.240825	0.127643	0.0618629	0.0285109
226.2	0.240926	0.12764	0.0614379	0.0285627
226.4	0.241519	0.127629	0.0619935	0.0287686
226.6	0.241466	0.127933	0.0620892	0.0285727
226.8	0.241765	0.12831	0.0626701	0.0289948
227	0.242817	0.128852	0.0636625	0.0297852
227.2	0.242945	0.129491	0.0637808	0.0296976
227.4	0.243486	0.129749	0.0641247	0.0294943
227.6	0.243847	0.129549	0.0645068	0.0295208
227.8	0.243769	0.129768	0.0644815	0.0292789
228	0.244029	0.129579	0.064645	0.029494
228.2	0.244214	0.130058	0.0647152	0.0294796
228.4	0.244172	0.130252	0.0645545	0.029382
228.6	0.244872	0.130884	0.0653255	0.0297264
228.8	0.245019	0.13053	0.0647973	0.0294474
229	0.245375	0.1304	0.0647215	0.0289581
229.2	0.245365	0.130143	0.0646798	0.028687
229.4	0.245658	0.130595	0.0644168	0.029137
229.6	0.245135	0.130333	0.0643437	0.0290577
229.8	0.244943	0.130196	0.0640976	0.0288227
230	0.244765	0.13009	0.0640107	0.0288034
230.2	0.245018	0.129679	0.0638985	0.0285912
230.4	0.24488	0.129396	0.0642356	0.0286816
230.6	0.244194	0.129563	0.0642048	0.0285842
230.8	0.244675	0.129776	0.0643307	0.0285501
231	0.245117	0.130152	0.0641079	0.0288531
231.2	0.244981	0.130176	0.0637157	0.0283051
231.4	0.245474	0.130344	0.0641011	0.0280852
231.6	0.245305	0.1303	0.0643733	0.0280089
231.8	0.245407	0.130363	0.064781	0.0283378
232	0.245923	0.130582	0.0649212	0.0284952
232.2	0.246655	0.131276	0.0649213	0.0290377
232.4	0.247278	0.131746	0.0653943	0.0289068
232.6	0.247695	0.132215	0.0658234	0.0291808
232.8	0.247767	0.132235	0.0656907	0.0291388
233	0.247436	0.132575	0.0660755	0.0291892
233.2	0.247309	0.132525	0.0659492	0.0293579
233.4	0.247009	0.132387	0.0660563	0.0292521
233.6	0.247174	0.131985	0.0660678	0.029248
233.8	0.247655	0.132133	0.0658727	0.0293937
234	0.248033	0.131986	0.0661276	0.0296479
234.2	0.248215	0.131825	0.066021	0.0297819
234.4	0.248446	0.131947	0.0659741	0.0298118
234.6	0.248444	0.131814	0.0662444	0.0297441
234.8	0.248978	0.131795	0.066483	0.0296068
235	0.249468	0.132121	0.0665637	0.0298768
235.2	0.24969	0.132069	0.0666937	0.0299124
235.4	0.250378	0.132601	0.0671099	0.0300807
235.6	0.25051	0.13309	0.0677223	0.0303484
235.8	0.251366	0.133081	0.0678104	0.0306939
236	0.251911	0.133877	0.0680102	0.03096
236.2	0.252559	0.134597	0.0676165	0.031187
236.4	0.252351	0.13479	0.0675731	0.0310598
236.6	0.252555	0.135208	0.0676728	0.0319628
236.8	0.252421	0.135439	0.0678645	0.0321361
237	0.252112	0.135896	0.0676778	0.031735
237.2	0.252237	0.135874	0.0670514	0.0313367
237.4	0.251805	0.135835	0.0669062	0.0308723
237.6	0.252517	0.136461	0.0671942	0.0314008
237.8	0.25233	0.136684	0.0670188	0.0312206
238	0.251962	0.136395	0.0672343	0.0311807
238.2	0.251741	0.135974	0.0667835	0.0306564
238.4	0.251716	0.135502	0.0667375	0.0304209
238.6	0.25127	0.134976	0.0669268	0.0304142
238.8	0.251802	0.134716	0.0671396	0.0305104
239	0.252226	0.134677	0.066991	0.0307368
239.2	0.252066	0.134564	0.0669832	0.0305474
239.4	0.25191	0.134552	0.0673453	0.0303119
239.6	0.252263	0.134837	0.0676346	0.0301675
239.8	0.253005	0.13437	0.0678889	0.030042
240	0.253102	0.134662	0.0675991	0.0303251
240.2	0.253791	0.13494	0.0676559	0.030942
240.4	0.253781	0.134777	0.068125	0.0314952
240.6	0.254305	0.135255	0.0683946	0.0318122
240.8	0.254017	0.13499	0.0681056	0.0314348
241	0.253744	0.135133	0.0678147	0.0311456
241.2	0.254288	0.135597	0.0680663	0.0312057
241.4	0.25461	0.136075	0.0683494	0.031058
241.6	0.255256	0.136265	0.0686792	0.0311643
241.8	0.255312	0.136321	0.0686404	0.0311255
242	0.255472	0.136149	0.0686111	0.0311578
242.2	0.255961	0.136068	0.0681684	0.0310611
242.4	0.256639	0.136087	0.0684297	0.0311482
242.6	0.256614	0.136362	0.0683961	0.0310637
242.8	0.256881	0.136434	0.0683123	0.0310947
243	0.256659	0.136181	0.0675245	0.0309329
243.2	0.256435	0.136012	0.0678093	0.0303888
243.4	0.256388	0.136152	0.0675997	0.0307819
243.6	0.25686	0.136568	0.0676117	0.0306657
243.8	0.257184	0.136312	0.0674433	0.0301872
244	0.256986	0.136369	0.0665701	0.0304879
244.2	0.257031	0.136637	0.0669315	0.0309954
244.4	0.25701	0.136708	0.067275	0.0309535
244.6	0.257043	0.136749	0.0675572	0.0306287
244.8	0.256681	0.136728	0.0682028	0.0308092
245	0.256375	0.137078	0.0685851	0.030797
245.2	0.257065	0.138107	0.0693166	0.0315553
245.4	0.257355	0.138643	0.0695645	0.0317253
245.6	0.257649	0.138814	0.0696089	0.0317977
245.8	0.258136	0.139095	0.0697986	0.0322718
246	0.258555	0.139409	0.0700272	0.0324924
246.2	0.259183	0.139765	0.0697531	0.032628
246.4	0.259244	0.139878	0.0698721	0.0326085
246.6	0.259568	0.140091	0.0698818	0.0324595
246.8	0.25958	0.139992	0.0694436	0.0326189
247	0.259724	0.139795	0.0690277	0.0324799
247.2	0.259836	0.139656	0.0695157	0.032225
247.4	0.259499	0.139712	0.0688281	0.0321058
247.6	0.259461	0.139898	0.068567	0.0313354
247.8	0.259207	0.139276	0.0679857	0.0308764
248	0.258464	0.138784	0.0673527	0.0305624
248.2	0.258518	0.138815	0.0678256	0.0306455
248.4	0.258657	0.13884	0.0686437	0.0304403
248.6	0.258419	0.138442	0.068973	0.0300531
248.8	0.258276	0.138767	0.0695545	0.0301778
249	0.257934	0.13875	0.0691249	0.0302741
249.2	0.25804	0.139004	0.0691939	0.0304839
249.4	0.258315	0.138746	0.0691209	0.0300084
249.6	0.25874	0.138609	0.0689158	0.0297452
249.8	0.259129	0.138569	0.0689623	0.0302067
250	0.259788	0.1387	0.0694756	0.0301634
250.2	0.260531	0.138592	0.0694976	0.0301158
250.4	0.260726	0.138743	0.0704989	0.0306036
250.6	0.261225	0.139346	0.0708824	0.0308459
250.8	0.261189	0.139369	0.0710145	0.0310737
251	0.261738	0.139647	0.071486	0.0313744
251.2	0.261417	0.139822	0.0717166	0.0315283
251.4	0.261757	0.140545	0.0716977	0.0314861
251.6	0.262002	0.140899	0.0718521	0.0317194
251.8	0.261848	0.140635	0.0716553	0.0317274
252	0.262557	0.141216	0.071718	0.0321399
252.2	0.262897	0.141695	0.0718901	0.0322948
252.4	0.26339	0.141892	0.0719706	0.0322352
252.6	0.263731	0.142209	0.0717885	0.0322861
252.8	0.263756	0.142443	0.0718581	0.0323975
253	0.263461	0.142489	0.0716067	0.0323589
253.2	0.26324	0.142333	0.0710546	0.0322766
253.4	0.263613	0.142048	0.0706557	0.0318001
253.6	0.264426	0.142198	0.0706406	0.0318281
253.8	0.265047	0.1421	0.0704375	0.031917
254	0.265231	0.141813	0.0701736	0.0313911
254.2	0.265684	0.141513	0.0699072	0.0311581
254.4	0.266093	0.141796	0.0700565	0.031746
254.6	0.266019	0.141743	0.0696516	0.031696
254.8	0.266501	0.141006	0.0695207	0.0312291
255	0.266285	0.140812	0.0690261	0.0311429
255.2	0.26621	0.140612	0.0688249	0.0309399
255.4	0.267074	0.140363	0.0691594	0.0307898
255.6	0.267043	0.140372	0.0695375	0.0308138
255.8	0.266897	0.140491	0.0698757	0.031064
256	0.266918	0.140917	0.0704454	0.0315683
256.2	0.266753	0.141156	0.0706554	0.031334
256.4	0.266453	0.141206	0.0710185	0.0317259
256.6	0.265923	0.141442	0.0709289	0.0323199
256.8	0.265222	0.141594	0.071456	0.0327812
257	0.26526	0.142085	0.0719671	0.0330577
257.2	0.264871	0.142049	0.0718486	0.0326884
257.4	0.265253	0.14197	0.071857	0.0319115
257.6	0.265605	0.142157	0.0719269	0.0321377
257.8	0.2658	0.142398	0.0716486	0.031913
258	0.266025	0.142318	0.0711626	0.0318477
258.2	0.266705	0.142463	0.0712677	0.0317368
258.4	0.266593	0.142344	0.0709488	0.0313543
258.6	0.26637	0.142121	0.0704158	0.0309192
258.8	0.266757	0.142157	0.0701718	0.0309843
259	0.266772	0.142175	0.0695572	0.0309411
259.2	0.267499	0.142656	0.0701173	0.0309968
259.4	0.267656	0.142695	0.0707196	0.0313123
259.6	0.267893	0.143284	0.0715122	0.0318067
259.8	0.267964	0.143528	0.0717863	0.0322951
260	0.268269	0.143986	0.0717366	0.0324826
260.2	0.268593	0.144451	0.0722267	0.0324597
260.4	0.268367	0.144377	0.0721912	0.0328
260.6	0.268731	0.144604	0.0719536	0.032723
260.8	0.269339	0.144963	0.072739	0.0325569
261	0.27019	0.14484	0.0729585	0.0323555
261.2	0.270171	0.144869	0.0730903	0.0320402
261.4	0.270403	0.144573	0.0730624	0.0321336
261.6	0.270612	0.144674	0.0731299	0.0323468
261.8	0.270876	0.144623	0.0729087	0.0323309
262	0.271026	0.144715	0.0728313	0.0326302
262.2	0.271177	0.144956	0.0728342	0.0322397
262.4	0.271523	0.145422	0.0728387	0.0322584
262.6	0.271522	0.145428	0.0723531	0.0325568
262.8	0.271513	0.145666	0.0724473	0.0330989
263	0.271084	0.145688	0.072249	0.0326657
263.2	0.27113	0.145605	0.0725299	0.0325016
263.4	0.271221	0.145603	0.0728881	0.032849
263.6	0.271936	0.146131	0.0735139	0.0333692
263.8	0.272088	0.146404	0.0737824	0.0330832
264	0.272588	0.146769	0.0741029	0.0329345
264.2	0.27257	0.146693	0.0747435	0.0328227
264.4	0.272642	0.146387	0.074465	0.0325667
264.6	0.272943	0.146244	0.0746318	0.0323864
264.8	0.273385	0.146206	0.0744907	0.0326743
265	0.273977	0.146327	0.0745814	0.0332065
265.2	0.274017	0.146352	0.0750391	0.033349
265.4	0.274142	0.146046	0.0750359	0.0337355
265.6	0.274583	0.146029	0.0747756	0.0337534
265.8	0.275056	0.1464	0.0751785	0.0341379
266	0.275483	0.146765	0.075175	0.0343419
266.2	0.276252	0.147002	0.0751109	0.0343617
266.4	0.27701	0.14744	0.0757781	0.0349215
266.6	0.276863	0.14723	0.0753234	0.0347969
266.8	0.276918	0.14781	0.0757541	0.0352439
267	0.277087	0.148472	0.0759562	0.0355227
267.2	0.277853	0.14866	0.0761452	0.0356959
267.4	0.277717	0.148997	0.0763512	0.0355148
267.6	0.278022	0.149422	0.076669	0.0352627
267.8	0.277925	0.149714	0.0766496	0.0349118
268	0.278072	0.149755	0.0760335	0.0348281
268.2	0.278096	0.149672	0.0760348	0.0348977
268.4	0.278195	0.149417	0.0754495	0.0344838
268.6	0.278075	0.149589	0.0749665	0.034594
268.8	0.278363	0.149923	0.0743592	0.0346975
269	0.277879	0.149408	0.0743686	0.0343313
269.2	0.275976	0.149233	0.074428	0.0335872
269.4	0.276557	0.14903	0.0740997	0.0334407
269.6	0.277438	0.148887	0.0739231	0.0334763
269.8	0.278007	0.149232	0.0742335	0.0338303
270	0.278303	0.148389	0.0736529	0.0334204
270.2	0.27941	0.148455	0.0739312	0.0334407
270.4	0.280288	0.148856	0.0748036	0.0339335
270.6	0.280535	0.149032	0.0747267	0.0343412
270.8	0.281007	0.149012	0.0751473	0.0346814
271	0.281507	0.149419	0.0754335	0.0350629
271.2	0.281243	0.148773	0.0749667	0.0342534
271.4	0.281228	0.149021	0.0748493	0.0339449
271.6	0.281451	0.148903	0.074552	0.0340539
271.8	0.281209	0.149147	0.0740049	0.0340404
272	0.280813	0.14874	0.073562	0.0339754
272.2	0.28033	0.148649	0.0734398	0.0340269
272.4	0.27972	0.148805	0.0730137	0.033941
272.6	0.279419	0.149053	0.073309	0.0343917
272.8	0.278844	0.149	0.0733978	0.0340872
273	0.277945	0.148819	0.0735521	0.0337411
273.2	0.277427	0.1495	0.0738441	0.0334086
273.4	0.279556	0.15012	0.0744565	0.0339625
273.6	0.279661	0.150589	0.0749799	0.0346948
273.8	0.279657	0.150755	0.0752522	0.0346949
274	0.280121	0.150658	0.0758986	0.0345862
274.2	0.281011	0.15133	0.0764248	0.0350295
274.4	0.281681	0.15176	0.077165	0.0354911
274.6	0.282081	0.151874	0.077659	0.0357823
274.8	0.282387	0.151903	0.0778347	0.0355632
275	0.282507	0.152619	0.0774092	0.0358338
275.2	0.281923	0.152356	0.0766729	0.0354621
275.4	0.282302	0.15253	0.0767181	0.0354864
275.6	0.281933	0.151681	0.0761716	0.0351426
275.8	0.281708	0.152154	0.0759298	0.0348828
276	0.281327	0.151588	0.0758121	0.0346797
276.2	0.281335	0.151783	0.0757309	0.0348328
276.4	0.281812	0.151822	0.0760393	0.0348559
276.6	0.282097	0.151325	0.0762254	0.0345946
276.8	0.282153	0.151248	0.0758446	0.0340196
277	0.282402	0.151625	0.07629	0.0339201
277.2	0.282767	0.152105	0.0765625	0.0336463
277.4	0.282698	0.152542	0.0769355	0.0341662
277.6	0.282326	0.152288	0.0769632	0.0346147
277.8	0.283103	0.152479	0.0771118	0.0350315
278	0.283659	0.152289	0.0770936	0.0351497
278.2	0.284282	0.152692	0.0769392	0.0359715
278.4	0.285138	0.153035	0.0774045	0.0365678
278.6	0.285465	0.153446	0.0778392	0.0371154
278.8	0.285645	0.153621	0.0774131	0.0373126
279	0.28537	0.153933	0.0770745	0.0375847
279.2	0.284818	0.153633	0.0766071	0.0372872
279.4	0.284667	0.153325	0.076695	0.0367768
279.6	0.284283	0.152875	0.0766742	0.0367968
279.8	0.284646	0.152876	0.0767911	0.0361854
280	0.284798	0.152571	0.0768589	0.0356941
280.2	0.28451	0.152253	0.0764584	0.0350708
280.4	0.284232	0.151539	0.0760781	0.0337944
280.6	0.284235	0.150914	0.0757086	0.0329035
280.8	0.284528	0.150891	0.0757881	0.0325423
281	0.285031	0.151062	0.0766706	0.0324887
281.2	0.285219	0.150893	0.0761629	0.032117
281.4	0.285018	0.150484	0.0756558	0.0318128
281.6	0.285466	0.150127	0.075237	0.0317716
281.8	0.286802	0.150703	0.0752124	0.0324137
282	0.287054	0.150649	0.0747781	0.0323169
282.2	0.287561	0.151469	0.0752175	0.0334277
282.4	0.288323	0.151862	0.0756428	0.033953
282.6	0.288283	0.152562	0.0755465	0.0344355
282.8	0.288439	0.153085	0.0755745	0.0348261
283	0.288601	0.153581	0.0754451	0.0350668
283.2	0.288682	0.154001	0.075424	0.0352729
283.4	0.288333	0.153878	0.0753438	0.0352113
283.6	0.288506	0.154172	0.0755851	0.0355477
283.8	0.28925	0.154906	0.0758528	0.0356562
284	0.289166	0.155576	0.0759172	0.0358949
284.2	0.288915	0.155875	0.0761276	0.0358495
284.4	0.289305	0.156403	0.0765491	0.0360977
284.6	0.290186	0.156896	0.0772576	0.0371792
284.8	0.290713	0.157201	0.0779681	0.0376971
285	0.290958	0.157265	0.0782579	0.0380367
285.2	0.29096	0.15683	0.077397	0.0375259
285.4	0.291301	0.156585	0.077484	0.0375074
285.6	0.291589	0.156657	0.0777583	0.0379675
285.8	0.291873	0.156852	0.0782413	0.0381968
286	0.29156	0.156708	0.078056	0.0380096
286.2	0.292027	0.15694	0.0788772	0.0386116
286.4	0.29252	0.157115	0.0788628	0.038479
286.6	0.292743	0.157243	0.0791014	0.0381587
286.8	0.292665	0.156515	0.0789503	0.0374269
287	0.292949	0.156221	0.0790272	0.0369138
287.2	0.292599	0.155944	0.0790296	0.0362444
287.4	0.292114	0.155661	0.0785918	0.0355685
287.6	0.29245	0.156107	0.0790106	0.0352458
287.8	0.2934	0.156677	0.0793732	0.0355199
288	0.293327	0.156974	0.079467	0.0354838
288.2	0.293583	0.157453	0.0796858	0.0357673
288.4	0.293979	0.157819	0.0797189	0.0363925
288.6	0.294174	0.158133	0.0795707	0.0366572
288.8	0.294099	0.158434	0.0791715	0.036811
289	0.293914	0.15857	0.0790383	0.0367504
289.2	0.294577	0.158977	0.0786779	0.0367382
289.4	0.295032	0.159125	0.0791393	0.0368726
289.6	0.294826	0.15919	0.0788718	0.0373183
289.8	0.293808	0.159255	0.0789189	0.0370068
290	0.294595	0.159543	0.0786748	0.0371997
290.2	0.295672	0.159981	0.0796351	0.0375225
290.4	0.295939	0.159782	0.0796068	0.0369121
290.6	0.296303	0.159551	0.0798964	0.0367127
290.8	0.296411	0.159018	0.0796556	0.0362693
291	0.296555	0.158795	0.0796129	0.0356258
291.2	0.296592	0.15879	0.078931	0.0354057
291.4	0.296955	0.158434	0.0786775	0.0351922
291.6	0.297122	0.158168	0.0782988	0.035002
291.8	0.297235	0.157893	0.0785899	0.0352844
292	0.296668	0.157713	0.0783936	0.0355594
292.2	0.297034	0.158	0.0789079	0.035985
292.4	0.297128	0.157856	0.0789104	0.0361405
292.6	0.296725	0.158341	0.0786409	0.0362618
292.8	0.296141	0.158649	0.0783167	0.0365261
293	0.295958	0.158551	0.0781757	0.0362735
293.2	0.296422	0.159023	0.0778081	0.036583
293.4	0.296535	0.159286	0.0781145	0.0367379
293.6	0.295929	0.159481	0.0777437	0.0370439
293.8	0.295559	0.159799	0.0777311	0.0367255
294	0.296778	0.160421	0.0784402	0.0370318
294.2	0.297743	0.161319	0.0798295	0.0374885
294.4	0.297824	0.161586	0.0805079	0.0372528
294.6	0.298521	0.16225	0.0812406	0.0377016
294.8	0.299139	0.162484	0.0816055	0.0379929
295	0.299215	0.162341	0.0814149	0.0377897
295.2	0.299241	0.162186	0.081031	0.0380147
295.4	0.299376	0.161504	0.0808778	0.0378404
295.6	0.299161	0.161412	0.080833	0.0378063
295.8	0.29877	0.161046	0.0810941	0.0377722
296	0.298564	0.160927	0.0809793	0.0378781
296.2	0.298244	0.160252	0.0810061	0.0374786
296.4	0.297639	0.159588	0.0804215	0.0368897
296.6	0.296816	0.159779	0.079939	0.0367043
296.8	0.295203	0.159742	0.0793723	0.0367418
297	0.295752	0.159294	0.0788387	0.0360084
297.2	0.296589	0.159628	0.0789228	0.0361475
297.4	0.297628	0.16023	0.0794532	0.0363808
297.6	0.29822	0.160517	0.0795488	0.0365482
297.8	0.299464	0.16101	0.0800401	0.0369009
298	0.30066	0.161842	0.0814675	0.0375463
298.2	0.302224	0.162325	0.0822196	0.0379269
298.4	0.302746	0.1628	0.0828816	0.0382934
298.6	0.304078	0.163113	0.0833683	0.038421
298.8	0.30466	0.163032	0.0833409	0.038327
299	0.30477	0.162744	0.0832181	0.0383239
299.2	0.304953	0.163016	0.0829364	0.0385101
299.4	0.305287	0.162949	0.0825635	0.0383841
299.6	0.304868	0.163456	0.0828381	0.03834
299.8	0.304305	0.163096	0.082317	0.038317
300	0.303672	0.162925	0.0819659	0.038415
300.2	0.302837	0.16273	0.0816326	0.0380625
300.4	0.302382	0.162834	0.0817582	0.0380637
300.6	0.301044	0.163057	0.0814408	0.0381143
300.8	0.300592	0.163555	0.0815498	0.0383766
301	0.30183	0.163463	0.0811626	0.0379578
301.2	0.302219	0.163857	0.0818358	0.0383705
301.4	0.303025	0.16446	0.0819583	0.0384189
301.6	0.303204	0.16408	0.0817678	0.0379767
301.8	0.302871	0.163645	0.0817006	0.037776
302	0.303488	0.163969	0.082132	0.0378383
302.2	0.304107	0.163655	0.0821874	0.037465
302.4	0.304353	0.163863	0.0824612	0.0375148
302.6	0.304929	0.163662	0.0826284	0.0368934
302.8	0.305261	0.163646	0.0826481	0.0371672
303	0.305624	0.164054	0.0827585	0.0375008
303.2	0.305924	0.164516	0.0827301	0.0375423
303.4	0.306493	0.164598	0.0826259	0.0376434
303.6	0.306791	0.165239	0.0824995	0.0384849
303.8	0.307247	0.165291	0.0821571	0.0390206
304	0.307103	0.165607	0.0823471	0.0396932
304.2	0.307186	0.165746	0.0822833	0.039949
304.4	0.30683	0.165648	0.0820537	0.0403883
304.6	0.306462	0.165662	0.0815953	0.0402308
304.8	0.307181	0.165717	0.0817642	0.0403743
305	0.307213	0.165167	0.0813121	0.0398082
305.2	0.306956	0.16469	0.0812955	0.0394008
305.4	0.307212	0.164642	0.0812738	0.0390166
305.6	0.306565	0.163762	0.0813086	0.0387437
305.8	0.306525	0.16386	0.0812706	0.0387488
306	0.30714	0.164058	0.0816942	0.0387342
306.2	0.306597	0.163479	0.0815712	0.0383292
306.4	0.306574	0.163621	0.0816962	0.0378122
306.6	0.306707	0.163753	0.0816663	0.0376968
306.8	0.306769	0.164	0.0815711	0.0376734
307	0.307159	0.164653	0.0821544	0.0376054
307.2	0.307201	0.164604	0.0822687	0.037525
307.4	0.307808	0.165054	0.0825582	0.0375449
307.6	0.308204	0.165716	0.082833	0.037924
307.8	0.308555	0.166302	0.0836462	0.0382717
308	0.308307	0.16601	0.083483	0.0385937
308.2	0.308108	0.166034	0.0830701	0.0384698
308.4	0.308179	0.166394	0.0828459	0.0390116
308.6	0.308757	0.166505	0.0829485	0.039159
308.8	0.308741	0.16685	0.0831298	0.0394658
309	0.308844	0.166887	0.0829145	0.0394063
309.2	0.308839	0.166935	0.0829393	0.0397185
309.4	0.309189	0.16707	0.0834204	0.0401047
309.6	0.308737	0.166726	0.0829944	0.0397695
309.8	0.308488	0.166539	0.082663	0.0395358
310	0.307907	0.166351	0.0825882	0.0392594
310.2	0.307745	0.166273	0.0823328	0.0387812
310.4	0.308085	0.166362	0.0822672	0.0382669
310.6	0.308421	0.166467	0.081953	0.0384959
310.8	0.308663	0.166478	0.0818177	0.0384115
311	0.308732	0.166392	0.0821571	0.037583
311.2	0.308813	0.166271	0.0821908	0.037106
311.4	0.309404	0.166795	0.0829511	0.0372642
311.6	0.310607	0.167082	0.0836924	0.0377719
311.8	0.311039	0.167108	0.0839785	0.0380688
312	0.310938	0.166932	0.0833512	0.0381551
312.2	0.310838	0.166907	0.0829198	0.0382222
312.4	0.311616	0.167694	0.083538	0.0393937
312.6	0.311419	0.167963	0.0840824	0.0397076
312.8	0.311509	0.168405	0.0839525	0.0398788
313	0.311693	0.168707	0.0838693	0.0401632
313.2	0.311808	0.168791	0.0838947	0.0400091
313.4	0.311638	0.168688	0.0838987	0.0400735
313.6	0.311211	0.168391	0.0834255	0.0393671
313.8	0.311178	0.16848	0.0836228	0.0394017
314	0.311625	0.169079	0.083904	0.0393208
314.2	0.311855	0.169034	0.084038	0.0389088
314.4	0.312096	0.169122	0.0838188	0.038741
314.6	0.312664	0.168917	0.08381	0.0388707
314.8	0.312442	0.16857	0.0841577	0.038236
315	0.312632	0.168539	0.0845698	0.0373474
315.2	0.313489	0.168822	0.0851033	0.0378947
315.4	0.31413	0.169042	0.0857007	0.0382128
315.6	0.315078	0.168986	0.0862925	0.0386414
315.8	0.314846	0.168883	0.0864162	0.0386937
316	0.314817	0.168914	0.0864162	0.0393829
316.2	0.3144	0.168671	0.0871044	0.0401869
316.4	0.314999	0.169404	0.0879939	0.0410268
316.6	0.314558	0.169189	0.0873845	0.0413022
316.8	0.314518	0.168977	0.0866445	0.0413503
317	0.31403	0.168588	0.0862815	0.0411914
317.2	0.314242	0.168389	0.0861193	0.0409831
317.4	0.313759	0.168188	0.0860357	0.0408883
317.6	0.314141	0.168284	0.0859641	0.0405439
317.8	0.31473	0.168607	0.0863712	0.0409872
318	0.315019	0.168562	0.0862715	0.0410037
318.2	0.315015	0.168329	0.0860362	0.0402267
318.4	0.315116	0.168115	0.0856307	0.0396821
318.6	0.31534	0.167828	0.0856094	0.0394426
318.8	0.315398	0.167931	0.085578	0.0387634
319	0.31613	0.168614	0.0856266	0.0387561
319.2	0.316462	0.168955	0.0854056	0.0386756
319.4	0.316755	0.16972	0.0855712	0.0384977
319.6	0.316636	0.170043	0.0860339	0.0389215
319.8	0.316707	0.170545	0.0862065	0.0387054
320	0.316587	0.170748	0.0863288	0.039159
320.2	0.316636	0.171264	0.0863789	0.0392319
320.4	0.317081	0.171519	0.0861166	0.039152
320.6	0.316751	0.171474	0.0854443	0.0390924
320.8	0.316813	0.171477	0.0854258	0.0390397
321	0.316934	0.171959	0.0856277	0.0392392
321.2	0.31765	0.172773	0.0862082	0.0398198
321.4	0.31815	0.173207	0.086611	0.0403067
321.6	0.319349	0.173925	0.0871128	0.0409988
321.8	0.31963	0.173708	0.0873285	0.0420027
322	0.319641	0.173787	0.0871749	0.0418432
322.2	0.319579	0.173514	0.0870233	0.0416047
322.4	0.319312	0.173199	0.0867202	0.041487
322.6	0.319635	0.173108	0.0868085	0.041713
322.8	0.319799	0.173028	0.0869894	0.0416197
323	0.319605	0.17292	0.086917	0.0412291
323.2	0.319809	0.172927	0.0869419	0.0412088
323.4	0.319594	0.172896	0.0871707	0.0413359
323.6	0.319225	0.17247	0.0873202	0.041131
323.8	0.319182	0.172504	0.0868804	0.0405039
324	0.318937	0.171971	0.0862457	0.0402909
324.2	0.319414	0.172073	0.0858654	0.0402341
324.4	0.319496	0.172174	0.0860019	0.0401556
324.6	0.319381	0.172186	0.0857438	0.04033
324.8	0.319236	0.172326	0.0859778	0.0405237
325	0.319385	0.172292	0.0858598	0.0405562
325.2	0.319862	0.172473	0.0862675	0.040806
325.4	0.320646	0.173291	0.0865677	0.0414988
325.6	0.320872	0.173859	0.0869072	0.0419329
325.8	0.32053	0.173661	0.0866983	0.0420603
326	0.320492	0.174088	0.0865209	0.0419253
326.2	0.32026	0.173997	0.086421	0.0419984
326.4	0.320363	0.174336	0.0865233	0.0418402
326.6	0.320984	0.17462	0.0868383	0.0417606
326.8	0.321214	0.174495	0.0868754	0.0413465
327	0.32203	0.174613	0.0871673	0.0413391
327.2	0.322911	0.175096	0.0880131	0.0417864
327.4	0.323039	0.175093	0.0880104	0.0417483
327.6	0.323552	0.175236	0.0878624	0.0417121
327.8	0.323957	0.175388	0.0873774	0.0414872
328	0.324522	0.17519	0.0871028	0.0414122
328.2	0.3248	0.17503	0.0869338	0.0411573
328.4	0.324687	0.175165	0.0867993	0.0410833
328.6	0.324625	0.174859	0.0861948	0.0409236
328.8	0.32442	0.174482	0.0860195	0.0404766
329	0.324482	0.174383	0.0860057	0.0402894
329.2	0.324653	0.175031	0.0866738	0.0405802
329.4	0.32488	0.175789	0.0866018	0.040704
329.6	0.3243	0.175705	0.0865113	0.0404518
329.8	0.324077	0.175459	0.0863136	0.0403267
330	0.324236	0.175134	0.0862789	0.0404855
330.2	0.32411	0.175243	0.0864747	0.0405719
330.4	0.324254	0.175345	0.0870329	0.0407496
330.6	0.324923	0.175286	0.0875083	0.040802
330.8	0.325448	0.17538	0.0878333	0.0406675
331	0.326208	0.176077	0.0885403	0.0412643
331.2	0.326221	0.175987	0.0888012	0.0407841
331.4	0.326343	0.175767	0.0884362	0.0410388
331.6	0.326381	0.175381	0.0880946	0.0413578
331.8	0.326476	0.175627	0.0882927	0.0415362
332	0.32613	0.175411	0.0879956	0.0416014
332.2	0.326199	0.175651	0.0877845	0.0418931
332.4	0.326169	0.17615	0.0883103	0.0424988
332.6	0.326696	0.176598	0.088773	0.0429754
332.8	0.326475	0.176874	0.0893711	0.043221
333	0.326172	0.177456	0.0893398	0.0431904
333.2	0.326222	0.178177	0.0898494	0.0435179
333.4	0.326504	0.178894	0.0897479	0.0434492
333.6	0.326952	0.178928	0.0901215	0.0437872
333.8	0.327387	0.179258	0.0903749	0.0439566
334	0.327762	0.179477	0.0905305	0.0441007
334.2	0.327757	0.179645	0.0903724	0.0438805
334.4	0.328571	0.179352	0.0905696	0.043677
334.6	0.329224	0.179051	0.0903721	0.0433405
334.8	0.329497	0.179215	0.090271	0.0430602
335	0.329689	0.178802	0.0901569	0.0430446
335.2	0.33002	0.177989	0.0897054	0.0426138
335.4	0.33008	0.177766	0.0895014	0.042641
335.6	0.329823	0.177619	0.0891199	0.0425871
335.8	0.330024	0.17752	0.0888377	0.0422635
336	0.329899	0.177274	0.0887204	0.0419504
336.2	0.330256	0.177481	0.0890342	0.0420692
336.4	0.32989	0.177024	0.0894169	0.041924
336.6	0.330461	0.176971	0.0893866	0.0418989
336.8	0.329858	0.176879	0.0889385	0.0413112
337	0.329443	0.176975	0.0887521	0.0411518
337.2	0.329658	0.177426	0.0892463	0.0414436
337.4	0.329948	0.177717	0.0895679	0.0413662
337.6	0.330033	0.177824	0.0896701	0.0413033
337.8	0.330164	0.178483	0.0897081	0.0412913
338	0.330296	0.178523	0.0899338	0.0414629
338.2	0.330332	0.178426	0.0899152	0.0413013
338.4	0.330559	0.178513	0.0904764	0.0418862
338.6	0.330223	0.178915	0.0907096	0.0424472
338.8	0.330562	0.17948	0.0910226	0.0429783
339	0.330978	0.179798	0.0911187	0.0434637
339.2	0.33129	0.1803	0.0910851	0.0437491
339.4	0.331053	0.181063	0.0909423	0.0434725
339.6	0.331465	0.181238	0.090511	0.0438719
339.8	0.331809	0.181122	0.090349	0.043359
340	0.332	0.181402	0.090851	0.0438697
340.2	0.332646	0.181472	0.0906053	0.0441241
340.4	0.332787	0.180977	0.0904434	0.0439893
340.6	0.333016	0.180721	0.0897577	0.0435919
340.8	0.332671	0.180602	0.0895692	0.04358
341	0.332737	0.180096	0.0893486	0.0432055
341.2	0.333568	0.180126	0.089765	0.0433742
341.4	0.333767	0.180117	0.0900067	0.0429714
341.6	0.333951	0.179979	0.0898176	0.0425992
341.8	0.333998	0.180161	0.0899926	0.0424876
342	0.333676	0.179969	0.0902559	0.042384
342.2	0.333751	0.1802	0.0899449	0.0422993
342.4	0.333712	0.180451	0.0902762	0.0421392
342.6	0.33379	0.180413	0.0901185	0.0417341
342.8	0.33399	0.18029	0.090025	0.0418388
343	0.333997	0.180799	0.0898138	0.0418044
343.2	0.333425	0.180736	0.0895105	0.0412109
343.4	0.333695	0.181107	0.0895409	0.0414882
343.6	0.333847	0.181112	0.0894336	0.0416274
343.8	0.333534	0.181505	0.0897972	0.0416653
344	0.334166	0.18234	0.0902909	0.042681
344.2	0.334636	0.182385	0.0900315	0.0427636
344.4	0.334319	0.182096	0.0901803	0.0425126
344.6	0.334082	0.181957	0.0899627	0.0425587
344.8	0.334252	0.18214	0.0901144	0.0431385
345	0.334848	0.182039	0.0905282	0.0433101
345.2	0.335321	0.18212	0.0910388	0.0438279
345.4	0.335033	0.182141	0.0908281	0.0436233
345.6	0.335083	0.181953	0.0907481	0.0434884
345.8	0.334968	0.182152	0.0906587	0.043197
346	0.335298	0.182216	0.0907911	0.0429277
346.2	0.33595	0.182574	0.091237	0.0426731
346.4	0.335458	0.1823	0.0913671	0.0415491
346.6	0.335602	0.182109	0.0912946	0.0415426
346.8	0.33565	0.181919	0.0910266	0.0413258
347	0.335404	0.182066	0.0907496	0.0408862
347.2	0.335534	0.181859	0.0908231	0.041114
347.4	0.336468	0.1826	0.0910833	0.04224
347.6	0.33688	0.183524	0.0915038	0.0425427
347.8	0.337431	0.184241	0.0920146	0.0433905
348	0.338474	0.184821	0.0922335	0.0437457
348.2	0.338488	0.184575	0.0920226	0.0437854
348.4	0.338454	0.184605	0.0924192	0.0438145
348.6	0.338533	0.184776	0.0923683	0.0441274
348.8	0.338978	0.184988	0.0931504	0.0446543
349	0.339559	0.184515	0.0937393	0.0448847
349.2	0.339277	0.183767	0.0932566	0.0443784
349.4	0.339375	0.183292	0.093228	0.0442239
349.6	0.339665	0.182961	0.093494	0.043714
349.8	0.339832	0.182866	0.0935936	0.0431446
350	0.33978	0.182263	0.0935204	0.0429554
350.2	0.339474	0.18164	0.0933962	0.0427961
350.4	0.339519	0.181399	0.0931784	0.0425723
350.6	0.340254	0.181679	0.0933077	0.0433
350.8	0.340442	0.181993	0.0930067	0.0430728
351	0.34044	0.182625	0.0928437	0.043216
351.2	0.341228	0.183162	0.0933004	0.0436097
351.4	0.341829	0.184449	0.0936121	0.04414
351.6	0.342216	0.185191	0.0939778	0.0444616
351.8	0.34261	0.185953	0.0940901	0.0451064
352	0.342853	0.18615	0.0937802	0.0446657
352.2	0.342908	0.186692	0.0940752	0.0448607
352.4	0.342859	0.187052	0.0944211	0.0444987
352.6	0.342846	0.187074	0.0948315	0.0441028
352.8	0.343024	0.187071	0.0957204	0.0439896
353	0.342597	0.186668	0.0952166	0.0438333
353.2	0.342476	0.186458	0.0951904	0.0435125
353.4	0.342631	0.186173	0.0954377	0.0434674
353.6	0.34235	0.186118	0.0952164	0.0430413
353.8	0.341081	0.185869	0.0949631	0.0435754
354	0.341304	0.18536	0.0942186	0.0439277
354.2	0.342039	0.185621	0.0938193	0.0442389
354.4	0.343358	0.18654	0.0941757	0.044878
354.6	0.34411	0.186914	0.0942935	0.0455712
354.8	0.344677	0.18744	0.094216	0.0453833
355	0.345508	0.187676	0.0944778	0.045837
355.2	0.346294	0.187808	0.0952876	0.0461931
355.4	0.346257	0.187873	0.0951044	0.0465622
355.6	0.346615	0.187547	0.0951675	0.0468708
355.8	0.346868	0.18765	0.0946814	0.0467077
356	0.346381	0.187043	0.0939141	0.0459908
356.2	0.346798	0.187196	0.0942886	0.0462959
356.4	0.346226	0.186608	0.0943085	0.0455815
356.6	0.346021	0.186706	0.0943656	0.0453699
356.8	0.345649	0.18725	0.0944628	0.0456804
357	0.345059	0.187232	0.0942713	0.0453312
357.2	0.345249	0.187562	0.0947979	0.0452555
357.4	0.344593	0.187621	0.0945504	0.0449603
357.6	0.344275	0.18788	0.0941256	0.0451317
357.8	0.344148	0.188462	0.0942285	0.0456652
358	0.345678	0.18907	0.0939852	0.0456811
358.2	0.346283	0.189758	0.0942073	0.0459616
358.4	0.346982	0.190435	0.0948405	0.0463742
358.6	0.347504	0.190837	0.0952748	0.0465925
358.8	0.348025	0.191378	0.0955707	0.0464601
359	0.348569	0.191685	0.0962216	0.0467501
359.2	0.348596	0.191797	0.096639	0.0466342
359.4	0.348445	0.191659	0.0964412	0.0464487
359.6	0.348896	0.191806	0.0965968	0.0464512
359.8	0.348805	0.191749	0.0962858	0.0460941
360.01	0.348805	0.191749	0.0962858	0.0460941
360.21	0.34833	0.191007	0.0961222	0.0457366
360.41	0.347872	0.19054	0.0955741	0.0452991
360.61	0.347614	0.189933	0.0951976	0.0451518
360.81	0.347362	0.189662	0.0953618	0.0454676
361.01	0.34685	0.189534	0.0949118	0.0457541
361.21	0.34686	0.189886	0.0951362	0.0463513
361.41	0.346296	0.189713	0.0948854	0.0463885
361.61	0.345869	0.189494	0.0944888	0.0466529
361.81	0.345407	0.189305	0.0943293	0.0465879
362.01	0.345058	0.189557	0.0941046	0.0471285
362.21	0.344768	0.189766	0.0939556	0.0471559
362.41	0.344862	0.189916	0.0939216	0.0470821
362.61	0.343873	0.189255	0.0934408	0.0466567
362.81	0.343298	0.188584	0.0929772	0.0463042
363.01	0.343111	0.188483	0.0932997	0.0463716
363.21	0.342591	0.187978	0.0928728	0.0457971
363.41	0.342532	0.187768	0.0928594	0.0460014
363.61	0.342269	0.187165	0.093034	0.0457187
363.81	0.342127	0.186913	0.0931724	0.0455651
364.01	0.342126	0.186322	0.0930039	0.0455733
364.21	0.342039	0.186053	0.092883	0.0449162
364.41	0.342253	0.186197	0.0928843	0.0452282
364.61	0.343007	0.18662	0.0936274	0.0459598
364.81	0.343685	0.18736	0.0941727	0.0467975
365.01	0.344398	0.187683	0.0943237	0.0471797
365.21	0.344932	0.1878	0.0944792	0.0474231
365.41	0.344685	0.187592	0.0940058	0.0472962
365.61	0.344895	0.187403	0.0939932	0.047531
365.81	0.34456	0.187157	0.0936198	0.0472613
366.01	0.344364	0.186825	0.0933144	0.0471317
366.21	0.34402	0.186349	0.0928063	0.0464585
366.41	0.343994	0.186145	0.0927409	0.0460457
366.61	0.343644	0.186025	0.0927354	0.046269
366.81	0.344169	0.185966	0.0926503	0.0466944
367.01	0.343831	0.185429	0.0927242	0.0467228
367.21	0.343075	0.184787	0.0920143	0.0463242
367.41	0.342783	0.184292	0.0917224	0.0462518
367.61	0.341653	0.183121	0.0909448	0.0453715
367.81	0.341563	0.182928	0.0910211	0.0451998
368.01	0.341208	0.18219	0.0908713	0.0449249
368.21	0.341348	0.182638	0.0915037	0.045512
368.41	0.341383	0.182401	0.0916829	0.0456233
368.61	0.341671	0.182486	0.0917347	0.0457198
368.81	0.342077	0.182497	0.0918162	0.0457408
369.01	0.342124	0.18208	0.0920521	0.0455233
369.21	0.341877	0.182582	0.0919533	0.045335
369.41	0.341563	0.182912	0.0923273	0.04521
369.61	0.341635	0.182828	0.0925383	0.0449448
369.81	0.341553	0.182866	0.0922369	0.0441242
370.01	0.342205	0.183438	0.0929321	0.0440717
370.21	0.34233	0.183838	0.0927947	0.0440192
370.41	0.34274	0.184387	0.0928947	0.0441295
370.61	0.342668	0.184411	0.0930881	0.044789
370.81	0.342629	0.184238	0.0925109	0.0444323
371.01	0.342264	0.1839	0.0922323	0.0437298
371.21	0.34162	0.18353	0.0915505	0.043435
371.41	0.341214	0.183238	0.0910664	0.0432828
371.61	0.340819	0.182903	0.0906544	0.0427935
371.81	0.340991	0.183001	0.0907335	0.043434
372.01	0.340643	0.182074	0.0900525	0.0436311
372.21	0.340534	0.18196	0.0900007	0.0436952
372.41	0.339912	0.18188	0.089722	0.0434839
372.61	0.340001	0.181895	0.0894212	0.0435049
372.81	0.340384	0.182238	0.0896527	0.0439196
373.01	0.340556	0.182495	0.0898933	0.0444807
373.21	0.340207	0.183078	0.0898156	0.0444837
373.41	0.339882	0.182394	0.0896687	0.0440681
373.61	0.340034	0.182612	0.0899411	0.0440396
373.81	0.34	0.182854	0.0901163	0.043883
374.01	0.339596	0.182918	0.0899382	0.0438082
374.21	0.339335	0.182572	0.0894578	0.043648
374.41	0.33902	0.182302	0.0895538	0.0438027
374.61	0.338833	0.182035	0.089949	0.0437884
374.81	0.338644	0.182071	0.0899832	0.0436969
375.01	0.338715	0.182107	0.0902095	0.0441471
375.21	0.338293	0.181911	0.0898514	0.0447633
375.41	0.338079	0.182172	0.0896277	0.0450374
375.61	0.337889	0.181782	0.0895104	0.045082
375.81	0.33773	0.181675	0.0895935	0.0456918
376.01	0.337988	0.181209	0.0899962	0.0456114
376.21	0.337936	0.181356	0.0900801	0.0454421
376.41	0.338216	0.181916	0.0903521	0.0454898
376.61	0.338736	0.181931	0.089968	0.0451262
376.81	0.339225	0.18173	0.0897394	0.045251
377.01	0.339182	0.181444	0.0894803	0.0448154
377.21	0.338719	0.181026	0.0887679	0.0439045
377.41	0.339288	0.180815	0.0888488	0.0436942
377.61	0.339521	0.180934	0.0887431	0.0434338
377.81	0.339546	0.180558	0.0881976	0.0429271
378.01	0.339392	0.180259	0.0875996	0.0423428
378.21	0.339687	0.180271	0.0880323	0.0427843
378.41	0.339462	0.179938	0.088655	0.0429031
378.61	0.339225	0.180239	0.0886309	0.0431323
378.81	0.339006	0.180453	0.0886989	0.0437874
379.01	0.339326	0.18105	0.0889497	0.0441277
379.21	0.339079	0.1813	0.0887726	0.044568
379.41	0.338747	0.181507	0.0890413	0.0446229
379.61	0.338862	0.181477	0.0896358	0.0451629
379.81	0.339065	0.181584	0.0900339	0.0457397
380.01	0.339083	0.181411	0.0903536	0.0458922
380.21	0.33882	0.181554	0.0898859	0.0458423
380.41	0.338957	0.181963	0.090408	0.0458278
380.61	0.339206	0.181633	0.0903303	0.0457889
380.81	0.339212	0.181285	0.0900511	0.0458237
381.01	0.338807	0.180992	0.0894415	0.0451055
381.21	0.339017	0.180716	0.0893115	0.045157
381.41	0.339669	0.180697	0.0896933	0.0450315
381.61	0.339587	0.180537	0.0893061	0.0448114
381.81	0.339872	0.180465	0.0894436	0.044636
382.01	0.340131	0.180579	0.089728	0.0444025
382.21	0.339992	0.180374	0.0897433	0.044296
382.41	0.339615	0.179981	0.0897672	0.0434835
382.61	0.339723	0.180277	0.0895526	0.0434568
382.81	0.339443	0.180201	0.089403	0.0431169
383.01	0.339884	0.180397	0.089652	0.0430833
383.21	0.339217	0.179694	0.0886405	0.0426239
383.41	0.33924	0.179797	0.0888954	0.0424464
383.61	0.339624	0.180187	0.089269	0.0427981
383.81	0.339007	0.179822	0.088752	0.0426654
384.01	0.338813	0.180184	0.0887107	0.0427219
384.21	0.338521	0.180063	0.0882938	0.0425714
384.41	0.338532	0.179933	0.08833	0.0427399
384.61	0.338898	0.180191	0.0883366	0.0429462
384.81	0.33855	0.180318	0.0878181	0.0426699
385.01	0.338982	0.180257	0.0877832	0.0426985
385.21	0.339597	0.180371	0.088461	0.0437532
385.41	0.34029	0.180619	0.0889575	0.0441141
385.61	0.340714	0.180981	0.0893526	0.0445069
385.81	0.340791	0.181108	0.0896036	0.0440313
386.01	0.340528	0.181095	0.0897063	0.0439714
386.21	0.340442	0.181074	0.0901963	0.0443035
386.41	0.340676	0.181499	0.0907339	0.0446022
386.61	0.340468	0.181503	0.0907555	0.0446727
386.81	0.339791	0.180899	0.0902904	0.0443045
387.01	0.339818	0.180897	0.0904611	0.0445466
387.21	0.339091	0.18067	0.0899638	0.0445048
387.41	0.339596	0.18148	0.0904862	0.0450655
387.61	0.3391	0.181246	0.0900626	0.0446885
387.81	0.338788	0.180847	0.0897625	0.0446096
388.01	0.338831	0.181232	0.0899788	0.0448961
388.21	0.338969	0.181035	0.0899255	0.0449688
388.41	0.339132	0.181275	0.0900056	0.0449246
388.61	0.339272	0.181346	0.0899424	0.0449705
388.81	0.339233	0.180686	0.0896016	0.0450554
389.01	0.339592	0.180292	0.0895938	0.0459363
389.21	0.33971	0.179846	0.0890172	0.0455983
389.41	0.339684	0.179865	0.0888556	0.0451876
389.61	0.339112	0.179662	0.0886554	0.0443678
389.81	0.338597	0.179675	0.0885352	0.0440995
390.01	0.338495	0.179507	0.0886974	0.0443763
390.21	0.339027	0.1801	0.0890963	0.0447244
390.41	0.338783	0.180441	0.0886265	0.0446611
390.61	0.337912	0.179539	0.0879495	0.0438123
390.81	0.33787	0.179006	0.0872878	0.0436491
391.01	0.337283	0.17878	0.0868864	0.0434725
391.21	0.337421	0.178856	0.0867154	0.0434022
391.41	0.337849	0.179078	0.0864491	0.0434736
391.61	0.337564	0.178518	0.0863197	0.0425631
391.81	0.337474	0.178224	0.0862063	0.0423309
392.01	0.337845	0.178771	0.0866968	0.0426778
392.21	0.338001	0.178187	0.086237	0.0423275
392.41	0.337931	0.178135	0.0862788	0.0420678
392.61	0.337745	0.17803	0.0864319	0.0420556
392.81	0.337805	0.178108	0.0868655	0.0424597
393.01	0.337701	0.178254	0.0868641	0.0422537
393.21	0.338092	0.1785	0.0865965	0.04195
393.41	0.338081	0.178972	0.0870444	0.0422512
393.61	0.338341	0.179213	0.0876459	0.0423567
393.81	0.338928	0.17979	0.0883263	0.0426843
394.01	0.339193	0.180226	0.0884105	0.0427481
394.21	0.339889	0.181129	0.0889257	0.0431499
394.41	0.339065	0.18053	0.0884624	0.0429348
394.61	0.338943	0.180051	0.0885585	0.042614
394.81	0.338954	0.179782	0.0883927	0.0427083
395.01	0.339007	0.179967	0.0888151	0.0429563
395.21	0.33953	0.180185	0.0891226	0.0429653
395.41	0.339072	0.179915	0.0888008	0.0431141
395.61	0.338813	0.179209	0.0886382	0.0426388
395.81	0.338277	0.178756	0.0882132	0.0427162
396.01	0.33836	0.178626	0.0884188	0.0429622
396.21	0.337772	0.177925	0.0878252	0.0425871
396.41	0.337429	0.177835	0.0880535	0.0424556
396.61	0.336722	0.177583	0.0878594	0.0421164
396.81	0.336106	0.177097	0.0879018	0.0420857
397.01	0.336048	0.177132	0.0881064	0.0418264
397.21	0.336357	0.176995	0.0877858	0.0419679
397.41	0.33635	0.177098	0.0883684	0.0419432
397.61	0.336664	0.177447	0.0889686	0.0420154
397.81	0.336998	0.177574	0.0888426	0.0417389
398.01	0.337361	0.178277	0.089157	0.0421806
398.21	0.337945	0.178994	0.0894475	0.0424878
398.41	0.337579	0.178928	0.089031	0.0428601
398.61	0.338944	0.179762	0.0896976	0.0432589
398.81	0.339135	0.179662	0.0895021	0.0430964
399.01	0.339643	0.180279	0.0901005	0.0437016
399.21	0.339609	0.180239	0.0899405	0.043392
399.41	0.339468	0.180672	0.0899677	0.0440685
[truncated: 1,595 more rows]

## Sheet: Fig.3b
Time (s)	BLI signal (nm)
	ACE2	MR3+ACE2	MR3
0	0	0.00113	0
0.2	0.00261	0.00091	4e-05
0.4	0.00919	0	0.00022
0.6	0.00614	0.00236	0.00532
0.8	0.00991	0.00141	0.00633
1	0.01061	0.00441	0.00054
1.2	0.01384	0.00228	0.00723
1.4	0.01107	0.0071	0.00664
1.6	0.0171	0.00502	0.00878
1.8	0.01551	0.00229	0.00989
2	0.01457	0.00536	0.00877
2.2	0.01601	0.00561	0.00961
2.4	0.02109	0.00935	0.00933
2.6	0.02361	0.00821	0.00767
2.8	0.02238	0.00911	0.00985
3	0.01845	0.01253	0.01233
3.2	0.02598	0.00789	0.01488
3.4	0.02505	0.01109	0.01399
3.6	0.0274	0.01088	0.01482
3.8	0.03152	0.01049	0.01399
4	0.02741	0.00875	0.01837
4.2	0.02959	0.01145	0.01545
4.4	0.0287	0.01343	0.01801
4.6	0.03317	0.01427	0.01684
4.8	0.03336	0.01837	0.01775
5	0.03665	0.01644	0.02038
5.2	0.03676	0.01604	0.01441
5.4	0.03453	0.01622	0.01752
5.6	0.0335	0.01874	0.01825
5.8	0.03856	0.01687	0.01731
6	0.03851	0.01201	0.01937
6.2	0.04062	0.01856	0.02118
6.4	0.04071	0.01604	0.02149
6.6	0.04359	0.01891	0.02044
6.8	0.0406	0.02416	0.02636
7	0.03977	0.02144	0.02088
7.2	0.04337	0.01888	0.02448
7.4	0.0456	0.01779	0.0223
7.6	0.04692	0.0227	0.02107
7.8	0.0471	0.01934	0.02419
8	0.04985	0.02039	0.02068
8.2	0.05254	0.01945	0.01803
8.4	0.05565	0.02479	0.02318
8.6	0.05156	0.02773	0.024
8.8	0.04649	0.02136	0.02091
9	0.05295	0.02645	0.0237
9.2	0.0567	0.02566	0.02792
9.4	0.05355	0.02546	0.02692
9.6	0.05312	0.03184	0.02524
9.8	0.0589	0.0297	0.0255
10	0.05907	0.02422	0.02572
10.2	0.06354	0.03281	0.02908
10.4	0.05906	0.03042	0.02759
10.6	0.06036	0.03218	0.02754
10.8	0.06049	0.03048	0.02697
11	0.06205	0.03021	0.02871
11.2	0.06295	0.03095	0.02899
11.4	0.06752	0.03226	0.02617
11.6	0.06661	0.03077	0.02967
11.8	0.06308	0.02917	0.02911
12	0.0649	0.03529	0.02668
12.2	0.06805	0.0373	0.03089
12.4	0.0659	0.04168	0.03519
12.6	0.06974	0.03728	0.03042
12.8	0.07512	0.03265	0.03191
13	0.07454	0.03462	0.02966
13.2	0.0739	0.03604	0.03273
13.4	0.07669	0.042	0.03244
13.6	0.07743	0.03801	0.03028
13.8	0.07617	0.03838	0.03043
14	0.07837	0.03955	0.0283
14.2	0.0737	0.03753	0.03756
14.4	0.0748	0.03847	0.03469
14.6	0.07921	0.03584	0.03532
14.8	0.08135	0.04276	0.03221
15	0.08127	0.04485	0.02956
15.2	0.08386	0.04267	0.032
15.4	0.08257	0.04524	0.03563
15.6	0.08527	0.0462	0.03417
15.8	0.0856	0.04441	0.03662
16	0.08923	0.04472	0.03603
16.2	0.08792	0.04176	0.03499
16.4	0.09207	0.04361	0.03187
16.6	0.08696	0.04778	0.03495
16.8	0.08962	0.04756	0.03404
17	0.09133	0.04798	0.03676
17.2	0.09063	0.04707	0.03446
17.4	0.09497	0.05184	0.03593
17.6	0.09681	0.04441	0.03895
17.8	0.09493	0.052	0.03872
18	0.09845	0.04977	0.0379
18.2	0.09429	0.05058	0.03803
18.4	0.10253	0.0525	0.03715
18.6	0.09675	0.05079	0.03941
18.8	0.09944	0.05389	0.04191
19	0.09669	0.05205	0.03939
19.2	0.1036	0.05064	0.03702
19.4	0.10048	0.0504	0.0366
19.6	0.09766	0.05476	0.03943
19.8	0.10142	0.05347	0.04346
20	0.10344	0.06071	0.04353
20.2	0.10772	0.05819	0.04093
20.4	0.11011	0.0554	0.03995
20.6	0.10678	0.05705	0.03939
20.8	0.11193	0.05802	0.03641
21	0.10752	0.05713	0.03906
21.2	0.10869	0.05737	0.04277
21.4	0.10841	0.05885	0.04161
21.6	0.11095	0.06222	0.04263
21.8	0.10996	0.05596	0.04062
22	0.11346	0.06381	0.04081
22.2	0.11375	0.06106	0.04309
22.4	0.11474	0.06226	0.05153
22.6	0.11636	0.05576	0.04386
22.8	0.11778	0.05922	0.04127
23	0.11801	0.06597	0.04355
23.2	0.11843	0.06491	0.04346
23.4	0.11886	0.06292	0.04591
23.6	0.11987	0.06534	0.04448
23.8	0.1247	0.06731	0.04382
24	0.12358	0.0695	0.04732
24.2	0.12677	0.06637	0.04762
24.4	0.12055	0.06205	0.04808
24.6	0.12847	0.06618	0.04579
24.8	0.12198	0.06593	0.04822
25	0.12397	0.0639	0.04596
25.2	0.12618	0.06495	0.04933
25.4	0.12756	0.06706	0.05052
25.6	0.12805	0.06985	0.04939
25.8	0.13316	0.06856	0.04723
26	0.13266	0.07013	0.04978
26.2	0.12504	0.06539	0.0474
26.4	0.13092	0.06815	0.04811
26.6	0.13206	0.07136	0.0497
26.8	0.13273	0.07225	0.04558
27	0.13576	0.07306	0.05423
27.2	0.13866	0.06627	0.04755
27.4	0.13827	0.07163	0.0513
27.6	0.13919	0.06861	0.04788
27.8	0.14105	0.07038	0.04942
28	0.13837	0.0717	0.05199
28.2	0.14403	0.07228	0.0508
28.4	0.13983	0.07365	0.05095
28.6	0.14206	0.07437	0.05228
28.8	0.14672	0.07352	0.05281
29	0.1413	0.07115	0.05237
29.2	0.15182	0.07537	0.05093
29.4	0.14508	0.07435	0.05379
29.6	0.14987	0.08008	0.05573
29.8	0.14689	0.07522	0.05406
30	0.15134	0.07599	0.05178
30.2	0.14551	0.07245	0.05399
30.4	0.14689	0.07361	0.05277
30.6	0.15362	0.07968	0.05435
30.8	0.15374	0.07827	0.05291
31	0.1565	0.07591	0.05459
31.2	0.15208	0.07665	0.05386
31.4	0.15648	0.07764	0.05634
31.6	0.15364	0.07646	0.05671
31.8	0.15142	0.08326	0.05966
32	0.15481	0.08071	0.05603
32.2	0.1579	0.07806	0.0574
32.4	0.15881	0.07971	0.05061
32.6	0.15593	0.07743	0.05734
32.8	0.16143	0.07989	0.05983
33	0.16158	0.08262	0.05823
33.2	0.16612	0.07962	0.05728
33.4	0.15946	0.08375	0.0582
33.6	0.16271	0.08448	0.05632
33.8	0.1655	0.08012	0.05872
34	0.16026	0.07978	0.06133
34.2	0.16748	0.08218	0.05639
34.4	0.17159	0.0822	0.05988
34.6	0.16884	0.08475	0.05636
34.8	0.16906	0.08116	0.05861
35	0.17162	0.08343	0.05896
35.2	0.16797	0.08212	0.05882
35.4	0.16508	0.08621	0.05606
35.6	0.17095	0.08099	0.05568
35.8	0.16834	0.08546	0.06044
36	0.17395	0.08489	0.06631
36.2	0.17344	0.08618	0.05996
36.4	0.17441	0.08566	0.05542
36.6	0.17705	0.08272	0.05877
36.8	0.17704	0.08602	0.06022
37	0.17661	0.08537	0.0608
37.2	0.18219	0.08886	0.0631
37.4	0.17932	0.08474	0.06054
37.6	0.17733	0.08902	0.06347
37.8	0.17777	0.08454	0.06153
38	0.17893	0.08584	0.06279
38.2	0.17962	0.08767	0.05612
38.4	0.18172	0.08865	0.0614
38.6	0.18339	0.08928	0.06436
38.8	0.18094	0.09082	0.06144
39	0.18437	0.08876	0.06388
39.2	0.18881	0.08936	0.06189
39.4	0.18458	0.08832	0.06457
39.6	0.19048	0.09171	0.06425
39.8	0.18608	0.09186	0.06489
40	0.18992	0.09153	0.06245
40.2	0.18737	0.09184	0.06638
40.4	0.18983	0.08822	0.06402
40.6	0.19076	0.08371	0.06174
40.8	0.19196	0.09029	0.06316
41	0.19485	0.08714	0.06679
41.2	0.19086	0.0883	0.06639
41.4	0.19494	0.0903	0.06308
41.6	0.19139	0.08805	0.06703
41.8	0.19584	0.09406	0.06289
42	0.19655	0.0927	0.06423
42.2	0.19585	0.09398	0.06585
42.4	0.19819	0.09015	0.06407
42.6	0.19937	0.09652	0.06538
42.8	0.19892	0.0958	0.06557
43	0.20138	0.09492	0.06908
43.2	0.20212	0.09032	0.06442
43.4	0.20536	0.09281	0.06995
43.6	0.20224	0.09626	0.06545
43.8	0.2035	0.09297	0.06842
44	0.2016	0.09369	0.06724
44.2	0.20878	0.09455	0.06779
44.4	0.20614	0.0948	0.06661
44.6	0.20629	0.09514	0.06586
44.8	0.20956	0.09795	0.06857
45	0.20933	0.09632	0.06829
45.2	0.20867	0.09504	0.06586
45.4	0.2099	0.09628	0.06973
45.6	0.21092	0.09599	0.07092
45.8	0.20991	0.09626	0.07015
46	0.21041	0.09575	0.06976
46.2	0.21317	0.09682	0.07163
46.4	0.21554	0.09801	0.07226
46.6	0.21036	0.09466	0.06836
46.8	0.21124	0.09688	0.06888
47	0.21426	0.09896	0.07035
47.2	0.21588	0.09736	0.06991
47.4	0.21601	0.09605	0.0703
47.6	0.21524	0.09842	0.0692
47.8	0.2185	0.0939	0.07065
48	0.21851	0.09887	0.06922
48.2	0.22148	0.09961	0.07047
48.4	0.22269	0.09734	0.07267
48.6	0.22408	0.09836	0.07094
48.8	0.2232	0.0996	0.07077
49	0.22066	0.10033	0.07058
49.2	0.22422	0.09582	0.07088
49.4	0.22729	0.09723	0.07163
49.6	0.22756	0.09842	0.07351
49.8	0.22735	0.10006	0.07271
50	0.22573	0.09791	0.07133
50.2	0.23034	0.0976	0.06916
50.4	0.23105	0.10062	0.07242
50.6	0.23211	0.09808	0.07496
50.8	0.22811	0.0995	0.07444
51	0.23129	0.10298	0.07124
51.2	0.23212	0.10137	0.07225
51.4	0.23335	0.09606	0.07749
51.6	0.23029	0.10399	0.07773
51.8	0.23397	0.10458	0.07441
52	0.23668	0.1053	0.07468
52.2	0.23454	0.10024	0.07304
52.4	0.23455	0.10318	0.07052
52.6	0.23465	0.10473	0.07208
52.8	0.23898	0.10097	0.07334
53	0.2413	0.09801	0.07316
53.2	0.2371	0.10127	0.07346
53.4	0.23935	0.10407	0.07594
53.6	0.23968	0.1011	0.07304
53.8	0.24317	0.09975	0.07634
54	0.23806	0.10384	0.0755
54.2	0.24529	0.10546	0.07813
54.4	0.24231	0.09761	0.07549
54.6	0.23713	0.10365	0.07752
54.8	0.24383	0.10184	0.07258
55	0.24459	0.10389	0.0743
55.2	0.24868	0.10538	0.07765
55.4	0.24189	0.10527	0.07754
55.6	0.25045	0.10444	0.07509
55.8	0.25164	0.10208	0.07773
56	0.24958	0.10428	0.07645
56.2	0.2468	0.10893	0.07753
56.4	0.25004	0.1024	0.07744
56.6	0.24945	0.10546	0.07785
56.8	0.2467	0.10754	0.07674
57	0.25283	0.11048	0.07495
57.2	0.25075	0.10636	0.07557
57.4	0.25743	0.10844	0.07871
57.6	0.25442	0.11058	0.07417
57.8	0.25634	0.10794	0.07552
58	0.25653	0.10636	0.07533
58.2	0.25683	0.10714	0.07984
58.4	0.26112	0.10593	0.0797
58.6	0.26159	0.10548	0.07926
58.8	0.25854	0.10709	0.07535
59	0.26087	0.10466	0.07794
59.2	0.25872	0.10575	0.0786
59.4	0.26069	0.10276	0.07795
59.6	0.26106	0.1092	0.07765
59.8	0.26749	0.1092	0.07206
60	0.26367	0.1075	0.07773
60.2	0.26567	0.10538	0.07747
60.4	0.26533	0.10555	0.08035
60.6	0.26383	0.10852	0.0828
60.8	0.264	0.10138	0.07466
61	0.26484	0.10787	0.07905
61.2	0.26831	0.11027	0.08353
61.4	0.26417	0.10829	0.08006
61.6	0.26885	0.10886	0.08263
61.8	0.26953	0.11061	0.07949
62	0.26658	0.10468	0.08076
62.2	0.27021	0.10872	0.08118
62.4	0.27129	0.1098	0.07934
62.6	0.27397	0.10962	0.08188
62.8	0.27569	0.10997	0.07882
63	0.27654	0.10594	0.08127
63.2	0.27621	0.10775	0.08231
63.4	0.27051	0.11115	0.08126
63.6	0.2754	0.11308	0.08056
63.8	0.27877	0.10742	0.08373
64	0.27832	0.10792	0.0782
64.2	0.27608	0.10611	0.08234
64.4	0.27773	0.10979	0.08075
64.6	0.28199	0.11159	0.07927
64.8	0.28675	0.1146	0.08199
65	0.28271	0.11064	0.08396
65.2	0.28109	0.10715	0.07961
65.4	0.28225	0.1092	0.08385
65.6	0.28256	0.1085	0.08206
65.8	0.28316	0.1123	0.08252
66	0.28285	0.10938	0.08285
66.2	0.2856	0.11102	0.08297
66.4	0.28651	0.11273	0.08445
66.6	0.28601	0.11012	0.0845
66.8	0.28661	0.1102	0.08097
67	0.28958	0.11519	0.08236
67.2	0.2909	0.11067	0.08238
67.4	0.28491	0.11051	0.0851
67.6	0.29436	0.11167	0.0783
67.8	0.29325	0.11363	0.08123
68	0.29106	0.11396	0.08252
68.2	0.29342	0.11124	0.08356
68.4	0.29087	0.11506	0.08149
68.6	0.29796	0.11088	0.0833
68.8	0.29433	0.11113	0.08339
69	0.29488	0.10931	0.07892
69.2	0.29533	0.10952	0.08727
69.4	0.29959	0.11735	0.08369
69.6	0.29756	0.11207	0.08476
69.8	0.30001	0.10877	0.08239
70	0.29628	0.1133	0.08519
70.2	0.29472	0.11186	0.08573
70.4	0.29604	0.11661	0.08622
70.6	0.29887	0.11238	0.08597
70.8	0.29933	0.11426	0.08176
71	0.30524	0.11204	0.08585
71.2	0.30508	0.11323	0.08311
71.4	0.30319	0.10943	0.08446
71.6	0.30306	0.10791	0.08785
71.8	0.30386	0.11406	0.08484
72	0.30475	0.1125	0.08669
72.2	0.30391	0.11241	0.08383
72.4	0.30984	0.1103	0.08767
72.6	0.30835	0.11526	0.08623
72.8	0.30661	0.1153	0.0882
73	0.30611	0.11202	0.08632
73.2	0.311	0.11226	0.08522
73.4	0.30661	0.11482	0.08456
73.6	0.30851	0.11612	0.08554
73.8	0.30837	0.1119	0.08671
74	0.31065	0.11289	0.08696
74.2	0.31011	0.11896	0.08666
74.4	0.31087	0.11338	0.085
74.6	0.31262	0.11415	0.08577
74.8	0.31672	0.11038	0.08402
75	0.31591	0.11821	0.09075
75.2	0.31468	0.11462	0.08758
75.4	0.31813	0.11185	0.08523
75.6	0.31808	0.11367	0.08158
75.8	0.32476	0.11336	0.08694
76	0.32476	0.11515	0.08777
76.2	0.31994	0.11173	0.0867
76.4	0.31908	0.11191	0.09248
76.6	0.32171	0.11616	0.09334
76.8	0.32314	0.11463	0.09026
77	0.32007	0.11345	0.08814
77.2	0.31964	0.11424	0.08817
77.4	0.32351	0.10952	0.08682
77.6	0.31995	0.11705	0.0895
77.8	0.32829	0.11121	0.09067
78	0.32501	0.11299	0.08947
78.2	0.32484	0.11783	0.08893
78.4	0.32671	0.1155	0.0868
78.6	0.32571	0.11807	0.08899
78.8	0.32763	0.11491	0.08542
79	0.33017	0.11832	0.09087
79.2	0.32873	0.11366	0.09134
79.4	0.33036	0.11298	0.08932
79.6	0.32949	0.11402	0.08757
79.8	0.33718	0.11676	0.09184
80	0.33346	0.11946	0.0919
80.2	0.33461	0.11574	0.08928
80.4	0.33187	0.11681	0.09329
80.6	0.33167	0.11898	0.09077
80.8	0.33491	0.11347	0.08965
81	0.33377	0.11479	0.09208
81.2	0.33241	0.11071	0.0935
81.4	0.33403	0.11732	0.09413
81.6	0.33876	0.11525	0.09088
81.8	0.33711	0.11911	0.08825
82	0.34082	0.11556	0.09182
82.2	0.33787	0.11688	0.08956
82.4	0.34272	0.11838	0.09037
82.6	0.33924	0.11853	0.08832
82.8	0.33872	0.12061	0.08847
83	0.34401	0.12029	0.09149
83.2	0.34475	0.1152	0.09087
83.4	0.34445	0.11791	0.09107
83.6	0.34549	0.11599	0.09543
83.8	0.34503	0.11585	0.09203
84	0.34268	0.11583	0.09161
84.2	0.34567	0.12174	0.09228
84.4	0.34409	0.12141	0.09154
84.6	0.34724	0.11937	0.09299
84.8	0.34726	0.11538	0.09306
85	0.34663	0.11689	0.09353
85.2	0.34756	0.12023	0.08979
85.4	0.34927	0.12273	0.08976
85.6	0.34854	0.12298	0.08924
85.8	0.35231	0.12106	0.09097
86	0.35155	0.11817	0.09316
86.2	0.35277	0.12041	0.0908
86.4	0.35396	0.11735	0.08962
86.6	0.35235	0.11991	0.092
86.8	0.35781	0.1186	0.09429
87	0.35357	0.11865	0.08899
87.2	0.35443	0.12147	0.08878
87.4	0.35717	0.12044	0.09268
87.6	0.35425	0.12335	0.0953
87.8	0.35972	0.1191	0.09143
88	0.35955	0.12095	0.09267
88.2	0.35509	0.12005	0.09413
88.4	0.35724	0.12255	0.09103
88.6	0.35665	0.12134	0.09322
88.8	0.36059	0.11872	0.09552
89	0.3581	0.12196	0.09161
89.2	0.36794	0.1233	0.09425
89.4	0.36354	0.12278	0.09266
89.6	0.36553	0.11958	0.09414
89.8	0.36092	0.11943	0.09112
90	0.36573	0.11717	0.09123
90.2	0.36622	0.12233	0.09082
90.4	0.36806	0.11849	0.09334
90.6	0.36244	0.12152	0.09249
90.8	0.36763	0.12147	0.09468
91	0.37068	0.12274	0.09245
91.2	0.36765	0.12221	0.09449
91.4	0.36916	0.12019	0.09264
91.6	0.36978	0.12217	0.09345
91.8	0.37436	0.12011	0.09307
92	0.37153	0.12154	0.09487
92.2	0.3713	0.1223	0.09334
92.4	0.37185	0.12134	0.09739
92.6	0.37017	0.12215	0.09516
92.8	0.37208	0.12281	0.09653
93	0.3747	0.12494	0.09746
93.2	0.37484	0.12354	0.09522
93.4	0.37434	0.12283	0.09344
93.6	0.3734	0.12287	0.09542
93.8	0.37357	0.11998	0.09316
94	0.37578	0.12284	0.09681
94.2	0.37604	0.12361	0.09652
94.4	0.37221	0.12279	0.09496
94.6	0.38413	0.11931	0.09329
94.8	0.37705	0.12164	0.09835
95	0.37678	0.11975	0.09005
95.2	0.3782	0.1201	0.09463
95.4	0.38003	0.12567	0.09478
95.6	0.38275	0.12127	0.09597
95.8	0.38495	0.12607	0.09632
96	0.38454	0.12143	0.09695
96.2	0.38258	0.1229	0.09797
96.4	0.38408	0.11911	0.09461
96.6	0.38449	0.12316	0.0981
96.8	0.38191	0.12291	0.09627
97	0.38346	0.12358	0.10037
97.2	0.38658	0.12054	0.09399
97.4	0.38604	0.12474	0.09897
97.6	0.38755	0.12291	0.09731
97.8	0.38798	0.12868	0.0944
98	0.39349	0.12443	0.09386
98.2	0.39032	0.12298	0.09549
98.4	0.39253	0.12189	0.09686
98.6	0.38789	0.12504	0.09516
98.8	0.39513	0.11977	0.09839
99	0.3886	0.12433	0.09503
99.2	0.38823	0.12247	0.09953
99.4	0.38888	0.12356	0.09934
99.6	0.39548	0.12335	0.09541
99.8	0.39792	0.12597	0.0964
100	0.39554	0.12745	0.09647
100.2	0.3952	0.12253	0.09491
100.4	0.39731	0.12425	0.09732
100.6	0.3964	0.12426	0.10056
100.8	0.39446	0.12561	0.09696
101	0.39588	0.1253	0.09778
101.2	0.3981	0.12397	0.10126
101.4	0.39846	0.12172	0.09607
101.6	0.39482	0.12484	0.09758
101.8	0.39684	0.12765	0.09675
102	0.399	0.12368	0.09582
102.2	0.3988	0.12389	0.10116
102.4	0.4022	0.12545	0.09731
102.6	0.40672	0.12621	0.09581
102.8	0.40969	0.12895	0.09616
103	0.40536	0.12591	0.09535
103.2	0.40542	0.12529	0.098
103.4	0.40441	0.12727	0.09832
103.6	0.40712	0.12441	0.09972
103.8	0.40286	0.1249	0.09841
104	0.40733	0.12864	0.09946
104.2	0.41216	0.12416	0.09933
104.4	0.4108	0.12814	0.09819
104.6	0.40921	0.12147	0.09926
104.8	0.41385	0.12418	0.10404
105	0.41228	0.12553	0.10007
105.2	0.41048	0.12424	0.10032
105.4	0.4092	0.12092	0.09862
105.6	0.41328	0.12493	0.09478
105.8	0.41161	0.12828	0.09592
106	0.41306	0.12379	0.09587
106.2	0.4154	0.12452	0.10186
106.4	0.41395	0.12945	0.09981
106.6	0.41625	0.12705	0.09995
106.8	0.41323	0.12473	0.09839
107	0.41573	0.12658	0.09965
107.2	0.41161	0.12779	0.09948
107.4	0.41383	0.12428	0.10123
107.6	0.4187	0.12358	0.1007
107.8	0.41501	0.1267	0.09757
108	0.41837	0.12322	0.09933
108.2	0.4215	0.12219	0.10102
108.4	0.4135	0.12485	0.09877
108.6	0.41687	0.12614	0.0958
108.8	0.42158	0.12317	0.10247
109	0.42155	0.12978	0.10044
109.2	0.42147	0.12802	0.0968
109.4	0.42376	0.12533	0.10255
109.6	0.42425	0.13115	0.10268
109.8	0.42291	0.13103	0.10092
110	0.42082	0.12849	0.10016
110.2	0.42415	0.12899	0.09947
110.4	0.4278	0.12696	0.1
110.6	0.42165	0.12494	0.0995
110.8	0.42634	0.12679	0.09785
111	0.42835	0.12565	0.09911
111.2	0.4341	0.12396	0.09973
111.4	0.42736	0.12499	0.09992
111.6	0.42999	0.1294	0.10048
111.8	0.43083	0.12322	0.10104
112	0.43351	0.12632	0.09991
112.2	0.43301	0.13262	0.10036
112.4	0.42987	0.12741	0.102
112.6	0.43208	0.12604	0.09996
112.8	0.43275	0.12973	0.09775
113	0.43179	0.13046	0.10239
113.2	0.43638	0.12541	0.10354
113.4	0.43564	0.12602	0.10167
113.6	0.43363	0.12726	0.10133
113.8	0.43561	0.1258	0.09878
114	0.43773	0.12577	0.09803
114.2	0.43508	0.12795	0.10287
114.4	0.43648	0.12744	0.10468
114.6	0.4362	0.12794	0.1025
114.8	0.43401	0.12966	0.09918
115	0.44062	0.12995	0.1002
115.2	0.44073	0.13198	0.10229
115.4	0.44036	0.12635	0.1016
115.6	0.43741	0.12929	0.09879
115.8	0.44834	0.12546	0.09908
116	0.44413	0.1268	0.1059
116.2	0.44007	0.12985	0.098
116.4	0.44185	0.12746	0.103
116.6	0.44488	0.12528	0.10076
116.8	0.44579	0.12711	0.10285
117	0.44097	0.1283	0.09912
117.2	0.44728	0.13048	0.10237
117.4	0.44986	0.12959	0.10321
117.6	0.44914	0.12798	0.09815
117.8	0.44851	0.13133	0.10316
118	0.44927	0.13011	0.10473
118.2	0.45171	0.12596	0.1019
118.4	0.44912	0.1286	0.10277
118.6	0.44871	0.12821	0.10122
118.8	0.44831	0.12712	0.09886
119	0.44795	0.12876	0.10427
119.2	0.44444	0.1287	0.10325
119.4	0.4502	0.12946	0.10372
119.6	0.45058	0.13461	0.10144
119.8	0.45827	0.13212	0.10802
120	0.45442	0.13121	0.10411
120.2	0.45142	0.12864	0.09904
120.4	0.45194	0.12999	0.10521
120.6	0.45539	0.13038	0.10443
120.8	0.45048	0.13152	0.10091
121	0.45278	0.13573	0.09974
121.2	0.4537	0.13168	0.10366
121.4	0.45572	0.12635	0.10467
121.6	0.45512	0.1316	0.09917
121.8	0.45598	0.13376	0.10541
122	0.45709	0.13263	0.10029
122.2	0.46004	0.13182	0.10293
122.4	0.45385	0.13019	0.10268
122.6	0.45715	0.12351	0.1044
122.8	0.45654	0.12767	0.10376
123	0.45993	0.1302	0.10308
123.2	0.45966	0.13027	0.10075
123.4	0.46105	0.13068	0.1049
123.6	0.45724	0.13138	0.09958
123.8	0.46628	0.13137	0.10451
124	0.4666	0.12941	0.10567
124.2	0.46241	0.1294	0.10213
124.4	0.46284	0.13152	0.10127
124.6	0.46922	0.13592	0.10225
124.8	0.46818	0.13227	0.1023
125	0.46674	0.12949	0.10335
125.2	0.47054	0.12487	0.10455
125.4	0.46256	0.13133	0.10165
125.6	0.46917	0.13104	0.10503
125.8	0.46911	0.13312	0.10201
126	0.46701	0.13256	0.10317
126.2	0.47544	0.12946	0.10688
126.4	0.47139	0.1338	0.10623
126.6	0.47411	0.13184	0.09971
126.8	0.47208	0.13027	0.10351
127	0.47461	0.13152	0.10076
127.2	0.47682	0.13034	0.10619
127.4	0.47383	0.12884	0.10422
127.6	0.47416	0.13024	0.10404
127.8	0.47532	0.1299	0.10842
128	0.47608	0.13099	0.10523
128.2	0.47481	0.1288	0.10352
128.4	0.47623	0.13135	0.10582
128.6	0.48022	0.12964	0.10359
128.8	0.47877	0.13251	0.10256
129	0.47664	0.13189	0.1034
129.2	0.48532	0.13192	0.10362
129.4	0.47892	0.13216	0.10393
129.6	0.47701	0.13339	0.1038
129.8	0.47926	0.1304	0.10231
130	0.48785	0.12908	0.10344
130.2	0.48389	0.13215	0.10259
130.4	0.47916	0.13045	0.10677
130.6	0.48688	0.13197	0.10395
130.8	0.48616	0.134	0.10031
131	0.48291	0.1311	0.10459
131.2	0.48246	0.1336	0.10277
131.4	0.48537	0.13262	0.10093
131.6	0.48684	0.13095	0.10282
131.8	0.48561	0.13228	0.10255
132	0.48414	0.13312	0.10514
132.2	0.48929	0.1354	0.10402
132.4	0.48916	0.12859	0.10419
132.6	0.49233	0.1342	0.10648
132.8	0.48601	0.1323	0.10777
133	0.48565	0.13564	0.10228
133.2	0.49037	0.13093	0.10686
133.4	0.49549	0.13299	0.10418
133.6	0.48768	0.13381	0.10492
133.8	0.49113	0.13064	0.10667
134	0.49465	0.13332	0.10932
134.2	0.49285	0.13075	0.10787
134.4	0.49239	0.13384	0.10529
134.6	0.49302	0.13447	0.10535
134.8	0.49489	0.13085	0.10491
135	0.49289	0.12982	0.10509
135.2	0.49887	0.13278	0.10832
135.4	0.49895	0.1352	0.10647
135.6	0.49514	0.132	0.10432
135.8	0.50046	0.13259	0.10168
136	0.5007	0.13317	0.10712
136.2	0.49653	0.13394	0.10385
136.4	0.49848	0.13605	0.10602
136.6	0.50423	0.13837	0.10544
136.8	0.49878	0.13726	0.10465
137	0.50238	0.13159	0.10816
137.2	0.50337	0.13184	0.10774
137.4	0.49999	0.1326	0.11025
137.6	0.50495	0.13711	0.10704
137.8	0.50671	0.13375	0.1074
138	0.50296	0.13531	0.10546
138.2	0.5061	0.13214	0.10752
138.4	0.50395	0.13512	0.11083
138.6	0.50669	0.13827	0.10232
138.8	0.50507	0.13477	0.10569
139	0.5085	0.13664	0.1068
139.2	0.50871	0.13449	0.10804
139.4	0.50963	0.1302	0.10992
139.6	0.51181	0.13364	0.10828
139.8	0.50935	0.13404	0.10644
140	0.51214	0.13165	0.10992
140.2	0.51294	0.1322	0.10615
140.4	0.51278	0.13628	0.10561
140.6	0.50935	0.13525	0.10784
140.8	0.50929	0.13228	0.10581
141	0.51011	0.13592	0.10742
141.2	0.50776	0.13454	0.10629
141.4	0.5109	0.13446	0.10561
141.6	0.51668	0.13595	0.10691
141.8	0.51395	0.13769	0.10727
142	0.51313	0.12905	0.10852
142.2	0.51745	0.13556	0.10606
142.4	0.51706	0.13364	0.10809
142.6	0.51627	0.13371	0.10798
142.8	0.51843	0.13511	0.10434
143	0.51802	0.13323	0.10553
143.2	0.51552	0.13898	0.10697
143.4	0.51896	0.13375	0.10665
143.6	0.51976	0.13553	0.11203
143.8	0.52102	0.13629	0.11165
144	0.5197	0.13556	0.10953
144.2	0.51673	0.13402	0.11122
144.4	0.52135	0.13461	0.10689
144.6	0.5204	0.13709	0.11058
144.8	0.52113	0.13931	0.10943
145	0.52056	0.13848	0.10846
145.2	0.52186	0.1351	0.1082
145.4	0.52009	0.13383	0.109
145.6	0.52795	0.13646	0.10832
145.8	0.52341	0.13294	0.1101
146	0.52418	0.13327	0.10778
146.2	0.52482	0.13614	0.10876
146.4	0.53049	0.13797	0.10995
146.6	0.52678	0.13701	0.10679
146.8	0.52372	0.13769	0.11049
147	0.52773	0.13179	0.10802
147.2	0.52709	0.13571	0.10964
147.4	0.52626	0.13721	0.10867
147.6	0.52895	0.13571	0.1072
147.8	0.52968	0.13725	0.10841
148	0.5317	0.13636	0.10648
148.2	0.53305	0.13641	0.10713
148.4	0.53434	0.13323	0.10883
148.6	0.5344	0.13531	0.10915
148.8	0.53075	0.13546	0.10872
149	0.53482	0.14062	0.10874
149.2	0.5347	0.13435	0.11036
149.4	0.53229	0.13771	0.10808
149.6	0.53643	0.13685	0.11124
149.8	0.53707	0.1383	0.11199
150	0.53492	0.13971	0.10889
150.2	0.53662	0.1361	0.10742
150.4	0.54033	0.13774	0.10508
150.6	0.53571	0.1385	0.10876
150.8	0.53833	0.14124	0.11067
151	0.53679	0.13545	0.11015
151.2	0.53796	0.13851	0.11168
151.4	0.53675	0.13787	0.11155
151.6	0.54248	0.13547	0.11146
151.8	0.54345	0.13638	0.10953
152	0.53689	0.13907	0.1124
152.2	0.5444	0.13726	0.10983
152.4	0.53747	0.13681	0.11239
152.6	0.5438	0.14334	0.10716
152.8	0.53916	0.13504	0.11147
153	0.54338	0.13821	0.10909
153.2	0.54058	0.13538	0.10862
153.4	0.5399	0.13806	0.11259
153.6	0.5438	0.13826	0.11327
153.8	0.54918	0.13382	0.10723
154	0.54633	0.13911	0.11083
154.2	0.54326	0.13807	0.11261
154.4	0.54666	0.13427	0.11014
154.6	0.5467	0.13229	0.11026
154.8	0.55167	0.13825	0.1105
155	0.54845	0.13747	0.10811
155.2	0.55486	0.13852	0.11084
155.4	0.54721	0.13783	0.11067
155.6	0.55304	0.13535	0.11102
155.8	0.55183	0.13852	0.10971
156	0.54665	0.13535	0.11353
156.2	0.55167	0.13691	0.11341
156.4	0.55375	0.13703	0.10871
156.6	0.55492	0.13288	0.1122
156.8	0.54816	0.13686	0.1086
157	0.55319	0.14216	0.10923
157.2	0.55388	0.14164	0.11215
157.4	0.55472	0.14133	0.10841
157.6	0.55689	0.14165	0.11104
157.8	0.55649	0.14039	0.10889
158	0.55819	0.14204	0.11098
158.2	0.55711	0.13555	0.10958
158.4	0.55691	0.13642	0.11106
158.6	0.55928	0.13552	0.1128
158.8	0.55758	0.14022	0.10924
159	0.55529	0.13977	0.107
159.2	0.55749	0.13511	0.1128
159.4	0.55488	0.13835	0.10962
159.6	0.56069	0.14005	0.10755
159.8	0.56258	0.13837	0.11246
160	0.56164	0.14316	0.11216
160.2	0.56367	0.13997	0.11419
160.4	0.56254	0.13663	0.10853
160.6	0.56358	0.13659	0.11096
160.8	0.55828	0.1363	0.1106
161	0.55926	0.13843	0.10856
161.2	0.56963	0.1395	0.11072
161.4	0.56613	0.142	0.11021
161.6	0.56224	0.13827	0.11117
161.8	0.56469	0.13863	0.11173
162	0.56335	0.1387	0.11273
162.2	0.56175	0.13841	0.11506
162.4	0.5638	0.13677	0.11217
162.6	0.567	0.13815	0.10873
162.8	0.56941	0.13806	0.11264
163	0.56732	0.13751	0.11319
163.2	0.56903	0.1425	0.11119
163.4	0.57288	0.13667	0.10837
163.6	0.57255	0.13978	0.10998
163.8	0.57212	0.13945	0.10979
164	0.57029	0.13673	0.11174
164.2	0.5702	0.1426	0.11036
164.4	0.57145	0.1395	0.1129
164.6	0.57371	0.14076	0.11327
164.8	0.5746	0.14524	0.113
165	0.57416	0.14046	0.10766
165.2	0.57608	0.13958	0.11305
165.4	0.57079	0.14078	0.1119
165.6	0.57763	0.1379	0.11211
165.8	0.57755	0.13764	0.10966
166	0.58154	0.13766	0.11404
166.2	0.57123	0.14163	0.11074
166.4	0.5777	0.13883	0.11198
166.6	0.58059	0.14283	0.1138
166.8	0.57182	0.13697	0.11438
167	0.58453	0.14057	0.10996
167.2	0.57759	0.1398	0.1109
167.4	0.58016	0.143	0.11804
167.6	0.5854	0.13661	0.11612
167.8	0.58198	0.14417	0.11427
168	0.58199	0.14269	0.11428
168.2	0.57844	0.1452	0.11329
168.4	0.58201	0.13791	0.11616
168.6	0.5822	0.14029	0.11031
168.8	0.58143	0.14037	0.10942
169	0.58193	0.1431	0.1112
169.2	0.58604	0.14051	0.11301
169.4	0.58616	0.14223	0.11083
169.6	0.58639	0.13601	0.11472
169.8	0.59061	0.14324	0.11307
170	0.58891	0.14105	0.11281
170.2	0.58504	0.142	0.11343
170.4	0.58725	0.1397	0.1135
170.6	0.58316	0.13934	0.11207
170.8	0.58925	0.13794	0.11583
171	0.58762	0.14246	0.11148
171.2	0.58823	0.14064	0.11403
171.4	0.58926	0.14099	0.11146
171.6	0.58676	0.13874	0.11063
171.8	0.58962	0.13968	0.11205
172	0.58985	0.14442	0.1109
172.2	0.58905	0.14436	0.11535
172.4	0.5893	0.14145	0.1189
172.6	0.58869	0.14097	0.11358
172.8	0.59368	0.13562	0.11212
173	0.59369	0.14345	0.11436
173.2	0.59592	0.14488	0.11512
173.4	0.59434	0.13987	0.1151
173.6	0.59394	0.13923	0.11781
173.8	0.59624	0.13829	0.11308
174	0.58837	0.13737	0.11216
174.2	0.59067	0.14255	0.11178
174.4	0.59718	0.14005	0.11371
174.6	0.59572	0.13768	0.11325
174.8	0.59683	0.14044	0.1159
175	0.5943	0.14571	0.11591
175.2	0.59658	0.14078	0.114
175.4	0.5987	0.138	0.11679
175.6	0.6059	0.1452	0.11277
175.8	0.60594	0.13952	0.1145
176	0.59809	0.14115	0.11332
176.2	0.60354	0.14145	0.10907
176.4	0.60584	0.13862	0.11563
176.6	0.60287	0.14018	0.11178
176.8	0.60015	0.13605	0.11431
177	0.60181	0.1398	0.11349
177.2	0.60422	0.14205	0.11172
177.4	0.60301	0.14041	0.11557
177.6	0.60541	0.14623	0.11568
177.8	0.60034	0.14416	0.10995
178	0.60477	0.13951	0.11839
178.2	0.60315	0.14362	0.11431
178.4	0.60345	0.14276	0.11401
178.6	0.60452	0.14424	0.11257
178.8	0.60407	0.1414	0.11184
179	0.60433	0.14431	0.11667
179.2	0.60598	0.14232	0.11474
179.4	0.61008	0.14286	0.11257
179.6	0.60659	0.14248	0.1127
179.8	0.6133	0.14299	0.11244
180	0.60891	0.14207	0.11167
180.2	0.61148	0.14426	0.11577
180.4	0.60745	0.14344	0.11532
180.6	0.61173	0.14129	0.11667
180.8	0.60864	0.14149	0.11403
181	0.60964	0.14249	0.11271
181.2	0.61341	0.1402	0.11493
181.4	0.61256	0.1411	0.1135
181.6	0.6152	0.13934	0.11565
181.8	0.61533	0.14127	0.11383
182	0.61548	0.14706	0.11687
182.2	0.61674	0.14298	0.11913
182.4	0.61896	0.14066	0.11567
182.6	0.61671	0.14338	0.11399
182.8	0.61422	0.14313	0.11484
183	0.61076	0.14308	0.11477
183.2	0.61494	0.14136	0.11633
183.4	0.61953	0.13913	0.11619
183.6	0.61763	0.14651	0.11641
183.8	0.62174	0.14353	0.11548
184	0.62122	0.14292	0.11672
184.2	0.62296	0.14091	0.11676
184.4	0.62094	0.1441	0.11533
184.6	0.62199	0.14722	0.11454
184.8	0.62242	0.14293	0.11915
185	0.62059	0.14108	0.11397
185.2	0.623	0.14207	0.11663
185.4	0.62671	0.14731	0.11916
185.6	0.62249	0.14191	0.1168
185.8	0.62852	0.14626	0.1151
186	0.62989	0.14214	0.12099
186.2	0.62522	0.13603	0.11893
186.4	0.62562	0.14215	0.11447
186.6	0.62684	0.14354	0.11499
186.8	0.6253	0.14532	0.11634
187	0.63425	0.14479	0.11777
187.2	0.62673	0.13949	0.11614
187.4	0.62814	0.14192	0.11639
187.6	0.62641	0.14432	0.11919
187.8	0.63108	0.14691	0.1181
188	0.62508	0.14399	0.11861
188.2	0.62688	0.14084	0.11505
188.4	0.63299	0.1429	0.11888
188.6	0.63195	0.14144	0.11831
188.8	0.63234	0.14322	0.11472
189	0.63382	0.14243	0.11354
189.2	0.62837	0.1459	0.1184
189.4	0.63429	0.14464	0.12096
189.6	0.6297	0.14658	0.12019
189.8	0.63469	0.14227	0.11827
190	0.63964	0.14447	0.11535
190.2	0.63424	0.14588	0.11444
190.4	0.6327	0.14616	0.11577
190.6	0.63608	0.14556	0.11793
190.8	0.63485	0.1426	0.11759
191	0.63405	0.14607	0.11547
191.2	0.63798	0.14283	0.12032
191.4	0.63405	0.1461	0.12133
191.6	0.63487	0.14569	0.1186
191.8	0.6374	0.14331	0.11976
192	0.63957	0.14411	0.11813
192.2	0.63457	0.14326	0.11745
192.4	0.64098	0.13998	0.11637
192.6	0.63716	0.14649	0.12031
192.8	0.6417	0.14486	0.11896
193	0.64148	0.14361	0.11788
193.2	0.64427	0.14128	0.1178
193.4	0.63957	0.15009	0.11734
193.6	0.64132	0.14392	0.11838
193.8	0.64088	0.14918	0.11913
194	0.64415	0.15001	0.11933
194.2	0.64703	0.14137	0.11778
194.4	0.64153	0.14219	0.11876
194.6	0.64392	0.14901	0.11786
194.8	0.64255	0.1466	0.11571
195	0.64171	0.14608	0.12075
195.2	0.64252	0.14366	0.12274
195.4	0.6457	0.14459	0.12039
195.6	0.64202	0.14502	0.12054
195.8	0.64621	0.14626	0.11965
196	0.64778	0.14372	0.11734
196.2	0.64888	0.14499	0.11786
196.4	0.6509	0.14331	0.1137
196.6	0.64534	0.14528	0.11689
196.8	0.64488	0.142	0.11672
197	0.64586	0.14203	0.11583
197.2	0.64504	0.14886	0.11846
197.4	0.6506	0.14314	0.11832
197.6	0.65297	0.14109	0.11948
197.8	0.65151	0.14542	0.1212
198	0.65028	0.14512	0.11823
198.2	0.64989	0.1471	0.11924
198.4	0.6519	0.14178	0.12066
198.6	0.65479	0.14601	0.12159
198.8	0.65605	0.1446	0.11744
199	0.65467	0.14518	0.12119
199.2	0.64919	0.1476	0.11799
199.4	0.65124	0.14778	0.11508
199.6	0.6594	0.14886	0.11963
199.8	0.65585	0.14888	0.12071
200	0.65394	0.14392	0.12118
200.2	0.65563	0.14621	0.12021
200.4	0.65966	0.14722	0.12167
200.6	0.6577	0.14575	0.12158
200.8	0.65721	0.14474	0.11885
201	0.66159	0.14875	0.1202
201.2	0.658	0.1454	0.11711
201.4	0.65803	0.14449	0.11681
201.6	0.66171	0.14325	0.11921
201.8	0.66246	0.14623	0.12058
202	0.66211	0.14322	0.11767
202.2	0.6615	0.14895	0.11953
202.4	0.66064	0.14808	0.12348
202.6	0.65884	0.14715	0.11825
202.8	0.664	0.14271	0.12053
203	0.65862	0.14549	0.12089
203.2	0.66631	0.14509	0.12187
203.4	0.66881	0.15126	0.12216
203.6	0.66474	0.14529	0.11748
203.8	0.67145	0.14155	0.12178
204	0.66433	0.1492	0.11527
204.2	0.66374	0.15172	0.11931
204.4	0.66113	0.1512	0.11989
204.6	0.6644	0.14592	0.11787
204.8	0.66663	0.14634	0.121
205	0.66433	0.14493	0.12153
205.2	0.66639	0.14537	0.12208
205.4	0.66621	0.14273	0.11878
205.6	0.67108	0.14874	0.11897
205.8	0.6707	0.14764	0.11943
206	0.67003	0.14704	0.11836
206.2	0.6698	0.14227	0.1204
206.4	0.67372	0.14827	0.11971
206.6	0.66913	0.14789	0.1232
206.8	0.66864	0.14301	0.11811
207	0.6724	0.14334	0.12485
207.2	0.67138	0.14524	0.12197
207.4	0.6711	0.14694	0.12098
207.6	0.66795	0.14592	0.12164
207.8	0.67341	0.14706	0.11884
208	0.67155	0.14675	0.12255
208.2	0.67606	0.14656	0.12095
208.4	0.67742	0.14552	0.12156
208.6	0.67794	0.14893	0.12005
208.8	0.67532	0.1424	0.11927
209	0.67429	0.14304	0.11993
209.2	0.67704	0.14407	0.1226
209.4	0.67676	0.14896	0.12284
209.6	0.6791	0.14845	0.12238
209.8	0.67596	0.15159	0.11847
210	0.6803	0.14849	0.1198
210.2	0.68206	0.1468	0.11995
210.4	0.67692	0.14476	0.12225
210.6	0.67503	0.14557	0.11797
210.8	0.67876	0.14683	0.12183
211	0.68184	0.14559	0.11838
211.2	0.68122	0.1468	0.12407
211.4	0.67952	0.14904	0.11997
211.6	0.67972	0.14684	0.12018
211.8	0.68943	0.15192	0.12006
212	0.6818	0.14992	0.12428
212.2	0.68396	0.14717	0.12088
212.4	0.68842	0.14861	0.11953
212.6	0.68326	0.14934	0.12117
212.8	0.68323	0.14313	0.11978
213	0.68029	0.14532	0.12233
213.2	0.68232	0.15024	0.12026
213.4	0.6863	0.14915	0.12039
213.6	0.68917	0.14437	0.12197
213.8	0.68658	0.15028	0.12342
214	0.69163	0.14854	0.1206
214.2	0.68815	0.15164	0.12174
214.4	0.68611	0.14777	0.12212
214.6	0.68759	0.14922	0.12272
214.8	0.68951	0.14397	0.11885
215	0.68694	0.14546	0.12058
215.2	0.68457	0.15096	0.11948
215.4	0.68905	0.1501	0.12149
215.6	0.68885	0.14744	0.12161
215.8	0.68925	0.14737	0.12227
216	0.69148	0.14826	0.12433
216.2	0.69095	0.15123	0.12379
216.4	0.69259	0.14696	0.12094
216.6	0.68912	0.14757	0.1257
216.8	0.68924	0.14555	0.12269
217	0.69837	0.14894	0.12321
217.2	0.69498	0.14792	0.12458
217.4	0.69164	0.15222	0.12252
217.6	0.6977	0.1484	0.11912
217.8	0.69465	0.14426	0.12076
218	0.69692	0.14847	0.12314
218.2	0.6952	0.14681	0.11949
218.4	0.69497	0.14598	0.12338
218.6	0.69349	0.14697	0.12505
218.8	0.69613	0.14926	0.12146
219	0.69962	0.1484	0.12305
219.2	0.69301	0.14662	0.12198
219.4	0.69985	0.14518	0.12128
219.6	0.69695	0.14537	0.12186
219.8	0.69944	0.14924	0.12243
220	0.69847	0.1477	0.12239
220.2	0.69868	0.14758	0.1234
220.4	0.69986	0.14788	0.12363
220.6	0.69806	0.15047	0.12413
220.8	0.69907	0.14855	0.12254
221	0.69951	0.1491	0.12252
221.2	0.70035	0.15107	0.12276
221.4	0.70096	0.14755	0.12202
221.6	0.70289	0.14954	0.12268
221.8	0.70104	0.15062	0.12097
222	0.69807	0.15355	0.12126
222.2	0.70124	0.15225	0.1222
222.4	0.703	0.1449	0.12465
222.6	0.70366	0.1498	0.12283
222.8	0.70042	0.15115	0.12361
223	0.70505	0.14827	0.12251
223.2	0.70749	0.14672	0.12447
223.4	0.70372	0.14926	0.12394
223.6	0.70891	0.15015	0.12473
223.8	0.70875	0.14535	0.12667
224	0.71078	0.15423	0.12347
224.2	0.7083	0.14905	0.12377
224.4	0.70828	0.15172	0.12481
224.6	0.70742	0.15195	0.12158
224.8	0.71177	0.14457	0.12038
225	0.71102	0.15085	0.12081
225.2	0.71158	0.1431	0.12354
225.4	0.71145	0.14774	0.12221
225.6	0.70621	0.15185	0.12542
225.8	0.71624	0.1502	0.12328
226	0.71364	0.15174	0.11963
226.2	0.71031	0.15322	0.12856
226.4	0.71116	0.14912	0.12132
226.6	0.71294	0.14773	0.1256
226.8	0.71563	0.1487	0.12532
227	0.71401	0.15431	0.12358
227.2	0.71835	0.15038	0.12778
227.4	0.71495	0.14899	0.12636
227.6	0.71348	0.14811	0.12653
227.8	0.71755	0.14935	0.12097
228	0.71508	0.14756	0.12197
228.2	0.7197	0.15038	0.12631
228.4	0.71918	0.14948	0.12635
228.6	0.7187	0.15176	0.126
228.8	0.71828	0.14431	0.1263
229	0.71972	0.14939	0.12433
229.2	0.71802	0.14852	0.12428
229.4	0.71831	0.1496	0.1203
229.6	0.72167	0.15645	0.12461
229.8	0.71568	0.15143	0.12496
230	0.72419	0.15009	0.12092
230.2	0.71679	0.15	0.12487
230.4	0.72356	0.14808	0.12145
230.6	0.72282	0.14595	0.12538
230.8	0.72164	0.15056	0.12754
231	0.72058	0.14912	0.12282
231.2	0.72084	0.1496	0.12301
231.4	0.72729	0.1502	0.12313
231.6	0.72524	0.1506	0.12292
231.8	0.72382	0.14982	0.12021
232	0.7272	0.14808	0.12561
232.2	0.72647	0.15104	0.12412
232.4	0.72545	0.1472	0.12532
232.6	0.72472	0.15	0.12891
232.8	0.72811	0.14519	0.12882
233	0.72844	0.14816	0.12988
233.2	0.72733	0.15279	0.1277
233.4	0.72998	0.15113	0.12759
233.6	0.7273	0.15335	0.12471
233.8	0.72918	0.15349	0.12373
234	0.72622	0.14931	0.12279
234.2	0.73054	0.14575	0.12318
234.4	0.72697	0.15045	0.12485
234.6	0.72785	0.1493	0.12434
234.8	0.72907	0.15018	0.12291
235	0.72689	0.14908	0.12089
235.2	0.72742	0.14992	0.12172
235.4	0.73095	0.15157	0.12338
235.6	0.72661	0.15054	0.12509
235.8	0.73331	0.15384	0.12631
236	0.72708	0.15546	0.12717
236.2	0.73025	0.14507	0.12419
236.4	0.73371	0.15125	0.12509
236.6	0.73639	0.1505	0.12444
236.8	0.73379	0.15146	0.12556
237	0.73537	0.15236	0.12616
237.2	0.73066	0.15332	0.12606
237.4	0.73148	0.15229	0.12613
237.6	0.73465	0.15118	0.12615
237.8	0.73904	0.14846	0.12533
238	0.74456	0.14951	0.12976
238.2	0.73853	0.15253	0.12499
238.4	0.73959	0.15023	0.126
238.6	0.73633	0.14924	0.12526
238.8	0.73201	0.15289	0.12039
239	0.74057	0.14932	0.1229
239.2	0.73322	0.15409	0.12244
239.4	0.73623	0.15393	0.12727
239.6	0.74128	0.14858	0.12579
239.8	0.73838	0.1528	0.12405
240	0.74022	0.1521	0.1234
240.2	0.74468	0.15032	0.12779
240.4	0.74412	0.15241	0.12716
240.6	0.74113	0.15247	0.12569
240.8	0.74252	0.14955	0.12552
241	0.74746	0.15536	0.12588
241.2	0.73965	0.14876	0.12746
241.4	0.73958	0.15243	0.12832
241.6	0.7418	0.15271	0.12199
241.8	0.74421	0.1514	0.12544
242	0.74521	0.15427	0.12569
242.2	0.74276	0.15189	0.11936
242.4	0.7432	0.15392	0.12428
242.6	0.74982	0.15045	0.12473
242.8	0.74679	0.15137	0.12424
243	0.74748	0.15167	0.12571
243.2	0.75038	0.15189	0.1268
243.4	0.74796	0.15309	0.12337
243.6	0.74893	0.15645	0.13042
243.8	0.74636	0.15189	0.12406
244	0.7502	0.15621	0.1298
244.2	0.74879	0.15555	0.12316
244.4	0.74838	0.15181	0.12947
244.6	0.75173	0.15006	0.12725
244.8	0.75154	0.15144	0.12619
245	0.74423	0.15065	0.12897
245.2	0.75243	0.15207	0.12772
245.4	0.74998	0.15214	0.12909
245.6	0.75132	0.15484	0.12124
245.8	0.75085	0.15726	0.12854
246	0.75138	0.15201	0.12428
246.2	0.75159	0.15023	0.12628
246.4	0.74688	0.15268	0.12613
246.6	0.75621	0.14972	0.12631
246.8	0.75455	0.15437	0.12414
247	0.75368	0.15327	0.12589
247.2	0.75772	0.15441	0.13118
247.4	0.75635	0.15459	0.12504
247.6	0.75631	0.15258	0.1229
247.8	0.75596	0.15139	0.12324
248	0.75737	0.1513	0.12474
248.2	0.75654	0.15421	0.13104
248.4	0.75807	0.15368	0.12623
248.6	0.76214	0.15498	0.12894
248.8	0.75806	0.15509	0.12571
249	0.75814	0.15366	0.12873
249.2	0.75737	0.14962	0.12586
249.4	0.75273	0.15124	0.1245
249.6	0.76067	0.15448	0.12627
249.8	0.76257	0.14424	0.12767
250	0.75708	0.15143	0.12435
250.2	0.75572	0.15446	0.12892
250.4	0.76156	0.15224	0.12679
250.6	0.76333	0.15732	0.12771
250.8	0.76325	0.15351	0.12611
251	0.76752	0.15444	0.12604
251.2	0.76125	0.15117	0.12535
251.4	0.76415	0.15618	0.12787
251.6	0.76383	0.15643	0.12949
251.8	0.77097	0.15231	0.12679
252	0.76777	0.15471	0.12842
252.2	0.76787	0.15197	0.126
252.4	0.76499	0.15303	0.12829
252.6	0.76478	0.15529	0.12684
252.8	0.76624	0.15335	0.12617
253	0.76672	0.153	0.12835
253.2	0.76968	0.1548	0.12722
253.4	0.76415	0.15671	0.12614
253.6	0.76515	0.15153	0.12572
253.8	0.76968	0.15586	0.12502
254	0.77164	0.15529	0.12764
254.2	0.7714	0.15286	0.12477
254.4	0.76952	0.15642	0.12796
254.6	0.76369	0.15952	0.12666
254.8	0.77292	0.15684	0.12384
255	0.77162	0.15591	0.12514
255.2	0.77234	0.15128	0.12469
255.4	0.77098	0.15049	0.1278
255.6	0.77224	0.15472	0.12505
255.8	0.76638	0.15586	0.12673
256	0.7675	0.15337	0.12353
256.2	0.77606	0.15351	0.12679
256.4	0.7681	0.15553	0.12741
256.6	0.76995	0.1582	0.12637
256.8	0.77538	0.14823	0.12742
257	0.77139	0.15749	0.12752
257.2	0.77323	0.15551	0.12665
257.4	0.77148	0.15407	0.1272
257.6	0.77474	0.15806	0.12467
257.8	0.7724	0.15178	0.12628
258	0.77164	0.15361	0.12778
258.2	0.77521	0.1542	0.13505
258.4	0.77648	0.15628	0.12467
258.6	0.77708	0.15447	0.12598
258.8	0.7755	0.15302	0.128
259	0.77547	0.15649	0.12506
259.2	0.7806	0.15329	0.12945
259.4	0.77471	0.15142	0.12469
259.6	0.77963	0.15336	0.12491
259.8	0.77702	0.15043	0.1254
260	0.77785	0.1549	0.12614
260.2	0.78138	0.15518	0.12703
260.4	0.776	0.15716	0.12656
260.6	0.78301	0.15157	0.12792
260.8	0.77728	0.1563	0.12927
261	0.78244	0.1585	0.13391
261.2	0.78508	0.15516	0.1296
261.4	0.78171	0.15699	0.1281
261.6	0.78303	0.15475	0.13176
261.8	0.78362	0.15581	0.12883
262	0.78391	0.15734	0.12235
262.2	0.78469	0.15744	0.12858
262.4	0.78298	0.15522	0.13074
262.6	0.78433	0.15153	0.12933
262.8	0.78637	0.1562	0.12916
263	0.78809	0.15332	0.12618
263.2	0.78928	0.15452	0.1283
263.4	0.78494	0.15126	0.1267
263.6	0.78421	0.15242	0.12894
263.8	0.78147	0.15631	0.12778
264	0.78979	0.15682	0.12531
264.2	0.79	0.15283	0.12683
264.4	0.78511	0.15724	0.12769
264.6	0.78725	0.15655	0.12599
264.8	0.7836	0.15814	0.12619
265	0.78644	0.15261	0.12706
265.2	0.78707	0.15372	0.13161
265.4	0.78591	0.15624	0.126
265.6	0.79035	0.1562	0.12949
265.8	0.78869	0.16042	0.12509
266	0.79221	0.15823	0.12673
266.2	0.78997	0.15265	0.12887
266.4	0.78691	0.14966	0.13034
266.6	0.78951	0.15818	0.12879
266.8	0.79027	0.15719	0.12759
267	0.79138	0.15219	0.127
267.2	0.79309	0.15534	0.1287
267.4	0.78972	0.15451	0.12761
267.6	0.79286	0.15537	0.12559
267.8	0.79248	0.15664	0.12821
268	0.7955	0.15913	0.12881
268.2	0.79189	0.15324	0.12864
268.4	0.79235	0.15821	0.12849
268.6	0.79942	0.1557	0.13129
268.8	0.79563	0.15858	0.12765
269	0.79672	0.15462	0.12571
269.2	0.79494	0.15146	0.12709
269.4	0.79921	0.15588	0.12757
269.6	0.79554	0.15742	0.12501
269.8	0.79816	0.15403	0.12841
270	0.79975	0.15861	0.12837
270.2	0.79638	0.15497	0.13135
270.4	0.7962	0.15717	0.12688
270.6	0.80045	0.15677	0.13034
270.8	0.79986	0.15578	0.12648
271	0.80165	0.15485	0.12843
271.2	0.79742	0.15279	0.13019
271.4	0.80077	0.15384	0.12972
271.6	0.80215	0.15784	0.13044
271.8	0.80242	0.15496	0.12895
272	0.79923	0.15438	0.13102
272.2	0.80106	0.15597	0.12734
272.4	0.80272	0.154	0.13062
272.6	0.80518	0.15859	0.1331
272.8	0.80146	0.15588	0.12662
273	0.80182	0.15599	0.12901
273.2	0.80456	0.15529	0.13236
273.4	0.80249	0.15731	0.13076
273.6	0.80356	0.15984	0.12823
273.8	0.80419	0.15733	0.12771
274	0.80589	0.15762	0.13123
274.2	0.80722	0.15685	0.12983
274.4	0.80601	0.15706	0.12951
274.6	0.80949	0.16376	0.13174
274.8	0.80829	0.15558	0.12634
275	0.80769	0.15831	0.12756
275.2	0.80465	0.15305	0.12794
275.4	0.80448	0.15835	0.12826
275.6	0.80676	0.15694	0.12817
275.8	0.80948	0.15795	0.12547
276	0.80327	0.15882	0.13129
276.2	0.81059	0.15583	0.12873
276.4	0.80935	0.16084	0.13404
276.6	0.80637	0.1584	0.13037
276.8	0.81086	0.1556	0.12927
277	0.81306	0.15581	0.12782
277.2	0.81213	0.15814	0.12707
277.4	0.81142	0.15522	0.13164
277.6	0.81431	0.1548	0.12839
277.8	0.81389	0.15401	0.13049
278	0.81298	0.15518	0.12998
278.2	0.80953	0.15495	0.12947
278.4	0.81262	0.15826	0.1299
278.6	0.81249	0.15882	0.13056
278.8	0.81474	0.15925	0.13093
279	0.81421	0.15679	0.12964
279.2	0.81298	0.15999	0.13144
279.4	0.8159	0.15565	0.12733
279.6	0.81562	0.15572	0.12797
279.8	0.82124	0.15785	0.12862
280	0.81507	0.15682	0.12946
280.2	0.82129	0.15717	0.12593
280.4	0.81472	0.15746	0.12877
280.6	0.82024	0.15327	0.13268
280.8	0.81577	0.16008	0.12861
281	0.82234	0.158	0.12989
281.2	0.8183	0.1554	0.13287
281.4	0.81794	0.15407	0.12971
281.6	0.81865	0.15764	0.13212
281.8	0.82174	0.15725	0.12796
282	0.82113	0.15425	0.12907
282.2	0.81857	0.15617	0.12674
282.4	0.81932	0.16043	0.12983
282.6	0.82005	0.16214	0.12803
282.8	0.82295	0.15676	0.13068
283	0.81695	0.15846	0.12752
283.2	0.81753	0.15716	0.12853
283.4	0.82297	0.15706	0.12909
283.6	0.81802	0.15671	0.12807
283.8	0.81857	0.15653	0.12628
284	0.82563	0.1588	0.12987
284.2	0.82738	0.1564	0.13067
284.4	0.82213	0.15954	0.12946
284.6	0.81957	0.15341	0.12876
284.8	0.8237	0.15879	0.12784
285	0.83009	0.15768	0.13044
285.2	0.82536	0.15885	0.13207
285.4	0.82904	0.15998	0.13209
285.6	0.82387	0.15839	0.13203
285.8	0.82587	0.15795	0.13285
286	0.82761	0.15866	0.12875
286.2	0.82606	0.15446	0.1288
286.4	0.82813	0.1575	0.13222
286.6	0.82731	0.15961	0.13117
286.8	0.82662	0.15589	0.13536
287	0.82528	0.16289	0.12856
287.2	0.82887	0.15737	0.13124
287.4	0.83126	0.15857	0.13189
287.6	0.8259	0.15841	0.1315
287.8	0.82642	0.15724	0.13084
288	0.83057	0.15757	0.12712
288.2	0.83233	0.16025	0.12929
288.4	0.83278	0.15792	0.1295
288.6	0.8337	0.15719	0.13101
288.8	0.83491	0.16062	0.1234
289	0.8288	0.15823	0.13092
289.2	0.83203	0.15953	0.13229
289.4	0.83114	0.16101	0.13276
289.6	0.83256	0.15578	0.12983
289.8	0.83437	0.16135	0.12887
290	0.83269	0.15551	0.13101
290.2	0.83204	0.15994	0.13331
290.4	0.83144	0.15836	0.13384
290.6	0.84004	0.15742	0.13439
290.8	0.83652	0.15585	0.13136
291	0.83668	0.15909	0.12995
291.2	0.83547	0.15845	0.12658
291.4	0.83719	0.1582	0.13021
291.6	0.83612	0.15967	0.12953
291.8	0.8362	0.15713	0.1305
292	0.83905	0.156	0.13217
292.2	0.84059	0.16029	0.13379
292.4	0.83861	0.16031	0.12779
292.6	0.83996	0.16112	0.13054
292.8	0.84023	0.15774	0.13309
293	0.8368	0.15951	0.13166
293.2	0.83484	0.16105	0.1316
293.4	0.83817	0.15811	0.12901
293.6	0.84253	0.15959	0.1313
293.8	0.83633	0.16095	0.13258
294	0.83937	0.15919	0.13022
294.2	0.83832	0.15701	0.13122
294.4	0.84304	0.16028	0.12825
294.6	0.83851	0.15891	0.13109
294.8	0.83781	0.15809	0.13085
295	0.84343	0.15885	0.13425
295.2	0.84472	0.16238	0.13229
295.4	0.83951	0.15797	0.13209
295.6	0.84301	0.15986	0.12869
295.8	0.84678	0.1557	0.13053
296	0.84529	0.15825	0.13276
296.2	0.842	0.15804	0.13273
296.4	0.84572	0.15953	0.13367
296.6	0.84621	0.16246	0.13498
296.8	0.84757	0.15799	0.13009
297	0.84606	0.15998	0.13328
297.2	0.84375	0.16383	0.13216
297.4	0.8467	0.16002	0.13098
297.6	0.84396	0.15652	0.13392
297.8	0.84644	0.16	0.12983
298	0.85348	0.16195	0.13287
298.2	0.84679	0.15797	0.13156
298.4	0.84795	0.16355	0.13568
298.6	0.85162	0.16299	0.12816
298.8	0.84558	0.16165	0.13205
299	0.84915	0.15909	0.13235
299.2	0.84524	0.16259	0.13087
299.4	0.853	0.15948	0.13464
299.6	0.85153	0.1601	0.13283
299.8	0.85138	0.15519	0.13063
300	0.84171	0.16176	0.13366
300.2	0.85079	0.15641	0.12794
300.4	0.85283	0.16348	0.13199
300.6	0.84758	0.15976	0.13375
300.8	0.85414	0.15731	0.13058
301	0.85575	0.16078	0.13257
301.2	0.84845	0.16285	0.13082
301.4	0.85084	0.16235	0.12922
301.6	0.85307	0.16029	0.13038
301.8	0.85446	0.15747	0.13015
302	0.85787	0.1614	0.13213
302.2	0.85328	0.15903	0.13199
302.4	0.85226	0.16487	0.1301
302.6	0.85928	0.16177	0.1345
302.8	0.85643	0.15703	0.13281
303	0.85482	0.15943	0.13017
303.2	0.85334	0.15901	0.13116
303.4	0.85518	0.15658	0.13165
303.6	0.8558	0.1584	0.13446
303.8	0.85552	0.16367	0.13349
304	0.85624	0.16344	0.13438
304.2	0.8546	0.16118	0.12872
304.4	0.85433	0.16186	0.13352
304.6	0.85565	0.16375	0.13395
304.8	0.85736	0.16213	0.13267
305	0.86325	0.159	0.13213
305.2	0.86259	0.1616	0.13472
305.4	0.85964	0.15834	0.13507
305.6	0.85583	0.16004	0.13417
305.8	0.86405	0.15681	0.13115
306	0.86408	0.1565	0.13026
306.2	0.86332	0.15933	0.13533
306.4	0.86111	0.15689	0.13156
306.6	0.8603	0.16213	0.13546
306.8	0.85758	0.16714	0.13466
307	0.86114	0.15974	0.1315
307.2	0.86188	0.15781	0.13508
307.4	0.86325	0.16362	0.13431
307.6	0.86253	0.16027	0.13007
307.8	0.8634	0.16013	0.12996
308	0.86303	0.15978	0.13072
308.2	0.86199	0.163	0.13165
308.4	0.86381	0.15669	0.1321
308.6	0.86747	0.15953	0.13231
308.8	0.86809	0.1622	0.12955
309	0.8668	0.15775	0.13141
309.2	0.86362	0.16456	0.13458
309.4	0.86475	0.15796	0.13462
309.6	0.86413	0.15977	0.13306
309.8	0.87046	0.16068	0.13245
310	0.87058	0.16046	0.12997
310.2	0.86848	0.16104	0.13546
310.4	0.86735	0.16193	0.12932
310.6	0.87061	0.15632	0.13057
310.8	0.87016	0.15889	0.13255
311	0.87103	0.16338	0.13038
311.2	0.86661	0.16388	0.1376
311.4	0.86864	0.16136	0.13273
311.6	0.86878	0.16033	0.13202
311.8	0.87155	0.16094	0.13618
312	0.86738	0.16383	0.13299
312.2	0.86702	0.16204	0.13258
312.4	0.86994	0.16249	0.13456
312.6	0.87495	0.16117	0.13289
312.8	0.86992	0.16307	0.13131
313	0.87177	0.15884	0.13398
313.2	0.87001	0.16089	0.1361
313.4	0.87193	0.15839	0.13148
313.6	0.87061	0.15814	0.13259
313.8	0.87715	0.16528	0.12933
314	0.87064	0.16317	0.13023
314.2	0.87292	0.16215	0.13334
314.4	0.87327	0.16033	0.13187
314.6	0.87447	0.1604	0.13267
314.8	0.88067	0.15744	0.13269
315	0.8736	0.15932	0.13154
315.2	0.87201	0.16397	0.13642
315.4	0.87258	0.16119	0.13545
315.6	0.87678	0.16216	0.13574
315.8	0.8736	0.16101	0.1286
316	0.87989	0.16121	0.13253
316.2	0.87602	0.15853	0.13436
316.4	0.87781	0.1606	0.13493
316.6	0.88413	0.16373	0.13328
316.8	0.88499	0.15927	0.13291
317	0.87416	0.16249	0.13293
317.2	0.87286	0.15962	0.13844
317.4	0.87869	0.16331	0.13411
317.6	0.87786	0.16665	0.13482
317.8	0.87907	0.16418	0.13683
318	0.88079	0.16213	0.13215
318.2	0.88106	0.1615	0.13296
318.4	0.88077	0.16237	0.13588
318.6	0.88257	0.16034	0.13595
318.8	0.88115	0.16099	0.13376
319	0.88132	0.16142	0.13322
319.2	0.88094	0.15957	0.13247
319.4	0.88147	0.16399	0.13602
319.6	0.88444	0.16304	0.13687
319.8	0.88313	0.16488	0.1353
320	0.88296	0.15998	0.13255
320.2	0.88354	0.15829	0.13338
320.4	0.88109	0.16062	0.13506
320.6	0.89015	0.16258	0.13541
320.8	0.88691	0.15935	0.13287
321	0.88432	0.15973	0.13504
321.2	0.88806	0.16557	0.13413
321.4	0.88564	0.16147	0.13091
321.6	0.88406	0.16144	0.1315
321.8	0.88681	0.16722	0.13372
322	0.89089	0.16042	0.13178
322.2	0.88457	0.15855	0.13511
322.4	0.88964	0.15917	0.1352
322.6	0.88373	0.16404	0.12779
322.8	0.88439	0.16228	0.13274
323	0.89304	0.16426	0.13613
323.2	0.88488	0.16042	0.13302
323.4	0.89107	0.16059	0.13535
323.6	0.88462	0.16702	0.13214
323.8	0.88778	0.16352	0.13526
324	0.88693	0.16286	0.13281
324.2	0.88913	0.16452	0.13287
324.4	0.891	0.16241	0.13496
324.6	0.8901	0.16093	0.13757
324.8	0.88888	0.15563	0.13655
325	0.89475	0.16113	0.13569
325.2	0.89294	0.16486	0.13452
325.4	0.89001	0.15923	0.13408
325.6	0.89688	0.16253	0.13135
325.8	0.88935	0.15994	0.13038
326	0.89508	0.16437	0.1334
326.2	0.89324	0.16361	0.13324
326.4	0.89352	0.16668	0.13968
326.6	0.89634	0.16214	0.13364
326.8	0.89521	0.16241	0.13346
327	0.89568	0.15952	0.13734
327.2	0.89978	0.16134	0.13049
327.4	0.89333	0.16153	0.13128
327.6	0.89285	0.16317	0.13214
327.8	0.89415	0.16517	0.13236
328	0.89926	0.16454	0.13455
328.2	0.8921	0.15959	0.13476
328.4	0.89471	0.16042	0.1354
328.6	0.89469	0.1616	0.13396
328.8	0.90006	0.16281	0.13389
329	0.89591	0.16485	0.13665
329.2	0.90225	0.16706	0.13368
329.4	0.89797	0.16481	0.13176
329.6	0.90122	0.16325	0.13627
329.8	0.89994	0.16057	0.13822
330	0.89983	0.16195	0.13335
330.2	0.89812	0.1629	0.13514
330.4	0.90126	0.16321	0.13257
330.6	0.90022	0.16793	0.13555
330.8	0.90385	0.16378	0.1333
331	0.9057	0.16446	0.13356
331.2	0.89964	0.16356	0.13309
331.4	0.90328	0.16281	0.13401
331.6	0.90282	0.16287	0.13547
331.8	0.90142	0.16542	0.13509
332	0.90487	0.16295	0.1367
332.2	0.90111	0.16637	0.13427
332.4	0.90672	0.16467	0.13267
332.6	0.90429	0.16307	0.13459
332.8	0.90977	0.16307	0.13352
333	0.90837	0.16516	0.13538
333.2	0.9067	0.16711	0.13578
333.4	0.90389	0.16327	0.13503
333.6	0.90248	0.16027	0.13618
333.8	0.9094	0.16396	0.13099
334	0.90346	0.16678	0.13612
334.2	0.90479	0.16571	0.13693
334.4	0.90366	0.16354	0.13459
334.6	0.90799	0.1621	0.13391
334.8	0.90484	0.16397	0.13219
335	0.91037	0.16657	0.13501
335.2	0.90797	0.16538	0.1325
335.4	0.90607	0.16878	0.13311
335.6	0.9047	0.16267	0.13616
335.8	0.90882	0.16439	0.13443
336	0.90926	0.16108	0.13421
336.2	0.90801	0.16399	0.13358
336.4	0.90738	0.16703	0.13441
336.6	0.91157	0.16743	0.13312
336.8	0.90668	0.16237	0.13565
337	0.90749	0.16498	0.13749
337.2	0.9114	0.16342	0.13625
337.4	0.9135	0.161	0.13564
337.6	0.91319	0.16305	0.1354
337.8	0.91051	0.16919	0.13387
338	0.9141	0.16376	0.13608
338.2	0.91355	0.16702	0.13309
338.4	0.91145	0.16537	0.1363
338.6	0.91042	0.16053	0.13335
338.8	0.91274	0.16229	0.13595
339	0.90918	0.16644	0.13385
339.2	0.913	0.16382	0.13926
339.4	0.91393	0.16185	0.13493
339.6	0.90591	0.16703	0.13519
339.8	0.91168	0.16674	0.13417
340	0.91171	0.16396	0.13713
340.2	0.91983	0.16396	0.1349
340.4	0.91494	0.16426	0.13539
340.6	0.91683	0.16483	0.13598
340.8	0.91498	0.16611	0.13671
341	0.91358	0.16638	0.13933
341.2	0.91639	0.16625	0.1336
341.4	0.91073	0.16684	0.13881
341.6	0.91514	0.16277	0.13801
341.8	0.91729	0.16602	0.13388
342	0.91984	0.16405	0.13695
342.2	0.91719	0.16036	0.13813
342.4	0.91437	0.16565	0.13696
342.6	0.91559	0.16626	0.1384
342.8	0.91856	0.16748	0.13727
343	0.91433	0.16732	0.13758
343.2	0.92332	0.16695	0.13864
343.4	0.92077	0.16076	0.13476
343.6	0.91785	0.16777	0.1368
343.8	0.92259	0.16993	0.13704
344	0.91722	0.16802	0.13765
344.2	0.91692	0.16668	0.13325
344.4	0.92345	0.16387	0.13168
344.6	0.92238	0.16432	0.1383
344.8	0.91723	0.16447	0.13872
345	0.92301	0.16543	0.13592
345.2	0.92211	0.16951	0.13521
345.4	0.92167	0.16774	0.13469
345.6	0.92074	0.1613	0.1324
345.8	0.92184	0.16802	0.13614
346	0.92836	0.16815	0.13879
346.2	0.92138	0.16672	0.13596
346.4	0.92617	0.16519	0.13567
346.6	0.92692	0.16651	0.13818
346.8	0.92444	0.16324	0.13885
347	0.9276	0.16662	0.13676
347.2	0.92775	0.164	0.13258
347.4	0.92597	0.16487	0.13462
347.6	0.92501	0.16294	0.13434
347.8	0.92916	0.1641	0.1357
348	0.92471	0.1617	0.1368
348.2	0.92902	0.1646	0.13842
348.4	0.9283	0.16435	0.13392
348.6	0.92765	0.16514	0.13419
348.8	0.92928	0.1675	0.13807
349	0.92391	0.15999	0.13503
349.2	0.92677	0.16581	0.13857
349.4	0.92889	0.16692	0.14055
349.6	0.92756	0.16338	0.1394
349.8	0.9292	0.16248	0.13624
350	0.9268	0.16155	0.13538
350.2	0.93066	0.16462	0.13432
350.4	0.92929	0.16348	0.13845
350.6	0.93087	0.16427	0.13662
350.8	0.93457	0.16782	0.13697
351	0.93465	0.16661	0.13518
351.2	0.93253	0.16618	0.1362
351.4	0.93131	0.16524	0.13861
351.6	0.9303	0.17018	0.13672
351.8	0.92808	0.16857	0.13425
352	0.9308	0.16317	0.13414
352.2	0.92969	0.16832	0.13836
352.4	0.92788	0.16438	0.13621
352.6	0.92954	0.16322	0.13773
352.8	0.93774	0.16885	0.13969
353	0.93325	0.16465	0.13999
353.2	0.93514	0.16324	0.13872
353.4	0.93634	0.16737	0.13472
353.6	0.93353	0.16175	0.13675
353.8	0.93581	0.16347	0.13857
354	0.93743	0.16623	0.13649
354.2	0.93614	0.16812	0.13535
354.4	0.934	0.1687	0.13782
354.6	0.93841	0.16446	0.13611
354.8	0.93491	0.16574	0.13817
355	0.93584	0.17105	0.13914
355.2	0.93388	0.16582	0.13851
355.4	0.9377	0.16491	0.14061
355.6	0.93366	0.16635	0.13866
355.8	0.9404	0.16682	0.13685
356	0.93803	0.16348	0.13701
356.2	0.93792	0.16716	0.13596
356.4	0.93891	0.16923	0.13488
356.6	0.94135	0.16684	0.13719
356.8	0.9388	0.16768	0.13853
357	0.93728	0.1683	0.1359
357.2	0.93732	0.16704	0.1413
357.4	0.94384	0.16266	0.14047
357.6	0.94085	0.16489	0.13794
357.8	0.93929	0.16232	0.1385
358	0.94136	0.16683	0.13885
358.2	0.94288	0.16455	0.13693
358.4	0.94113	0.16469	0.13804
358.6	0.94196	0.16829	0.13953
358.8	0.94349	0.16863	0.1372
359	0.94308	0.16204	0.13528
359.2	0.9448	0.16712	0.13766
359.4	0.94344	0.16603	0.13692
359.6	0.94632	0.16802	0.13568
359.8	0.94251	0.16482	0.14121
360	0.94742	0.16422	0.13842
360.2	0.94365	0.16411	0.13615
360.4	0.94625	0.16542	0.13555
360.6	0.94258	0.16671	0.13636
360.8	0.94542	0.16285	0.13613
361	0.94656	0.16661	0.13702
361.2	0.94413	0.16607	0.13899
361.4	0.94507	0.16708	0.13792
361.6	0.94922	0.16746	0.13931
361.8	0.95004	0.16713	0.13782
362	0.95105	0.16769	0.13736
362.2	0.94688	0.16965	0.13673
362.4	0.94746	0.16481	0.13794
362.6	0.94877	0.16631	0.13307
362.8	0.94978	0.16841	0.13484
363	0.94754	0.16576	0.13512
363.2	0.94899	0.16563	0.13664
363.4	0.94639	0.16986	0.13797
363.6	0.94792	0.16568	0.13761
363.8	0.95357	0.16574	0.13879
364	0.95017	0.16759	0.13897
364.2	0.95476	0.17123	0.13672
364.4	0.94873	0.16683	0.13734
364.6	0.94904	0.16579	0.1343
364.8	0.94932	0.16464	0.13666
365	0.94692	0.16574	0.13788
365.2	0.95406	0.16405	0.13721
365.4	0.94973	0.16844	0.13689
365.6	0.95661	0.16592	0.1398
365.8	0.95435	0.16902	0.13582
366	0.95321	0.16776	0.13608
366.2	0.95434	0.16125	0.13316
366.4	0.95187	0.16781	0.13607
366.6	0.95517	0.16807	0.13683
366.8	0.95246	0.16646	0.13801
367	0.95986	0.1668	0.13712
367.2	0.95634	0.16562	0.13713
367.4	0.95603	0.17313	0.1369
367.6	0.95992	0.16224	0.13675
367.8	0.95517	0.16795	0.14022
368	0.95807	0.168	0.13948
368.2	0.95469	0.16953	0.14006
368.4	0.95935	0.17041	0.13834
368.6	0.95566	0.16495	0.13847
368.8	0.95107	0.16946	0.13717
369	0.95512	0.16634	0.14038
369.2	0.95386	0.16284	0.13861
369.4	0.95129	0.16625	0.14115
369.6	0.95617	0.16423	0.13841
369.8	0.95733	0.16653	0.13898
370	0.95822	0.16715	0.13744
370.2	0.96204	0.16921	0.13522
370.4	0.9547	0.16355	0.13584
370.6	0.95892	0.16291	0.13291
370.8	0.95745	0.1686	0.14177
371	0.96181	0.16822	0.14108
371.2	0.96243	0.16569	0.13557
371.4	0.96156	0.16826	0.13587
371.6	0.96088	0.16555	0.13992
371.8	0.95817	0.16311	0.13669
372	0.96178	0.16602	0.13978
372.2	0.96207	0.17034	0.13655
372.4	0.95941	0.16811	0.13527
372.6	0.95776	0.16402	0.13592
372.8	0.96033	0.1658	0.13586
373	0.96364	0.16855	0.14115
373.2	0.96311	0.16905	0.14075
373.4	0.96063	0.16548	0.13505
373.6	0.96365	0.16627	0.13532
373.8	0.96055	0.16741	0.13712
374	0.96604	0.1688	0.13578
374.2	0.96377	0.16674	0.13426
374.4	0.96423	0.16842	0.14117
374.6	0.96669	0.17222	0.13575
374.8	0.95833	0.1666	0.13533
375	0.96395	0.17055	0.13768
375.2	0.96751	0.16909	0.14156
375.4	0.96639	0.16961	0.14153
375.6	0.97142	0.17194	0.13826
375.8	0.96744	0.16871	0.14037
376	0.96668	0.16759	0.13572
376.2	0.96609	0.16725	0.13972
376.4	0.9644	0.16918	0.13766
376.6	0.96798	0.16875	0.13638
376.8	0.96672	0.16972	0.13986
377	0.96975	0.17046	0.14008
377.2	0.96591	0.16873	0.13797
377.4	0.96828	0.1665	0.13831
377.6	0.97077	0.16909	0.13578
377.8	0.9683	0.16915	0.13752
378	0.97299	0.16749	0.13719
378.2	0.97165	0.173	0.13892
378.4	0.97239	0.16791	0.13972
378.6	0.9721	0.15983	0.14036
378.8	0.97636	0.16765	0.13876
379	0.97062	0.17142	0.13941
379.2	0.97172	0.16898	0.1402
379.4	0.9704	0.16473	0.14017
379.6	0.97149	0.16815	0.1405
379.8	0.97114	0.16906	0.1456
380	0.97267	0.1703	0.14051
380.2	0.97564	0.16957	0.13964
380.4	0.973	0.1709	0.13613
380.6	0.97329	0.16595	0.13707
380.8	0.97654	0.17089	0.14124
381	0.9738	0.16801	0.14002
381.2	0.97315	0.17086	0.13876
381.4	0.97447	0.16705	0.14025
381.6	0.97319	0.1717	0.13902
381.8	0.9719	0.16913	0.13819
382	0.97276	0.16976	0.13866
382.2	0.97621	0.16725	0.14046
382.4	0.97229	0.16701	0.14295
382.6	0.97296	0.16995	0.13639
382.8	0.97206	0.16744	0.13687
383	0.97728	0.16906	0.14087
383.2	0.97685	0.16881	0.13706
383.4	0.97747	0.1693	0.1386
383.6	0.97726	0.16887	0.13579
383.8	0.9796	0.16561	0.14335
384	0.97619	0.17493	0.14147
384.2	0.97777	0.17305	0.13913
384.4	0.97798	0.16697	0.14125
384.6	0.97291	0.17097	0.13523
384.8	0.97897	0.16939	0.13536
385	0.98021	0.17307	0.13858
385.2	0.97635	0.17077	0.14155
385.4	0.98098	0.16809	0.13826
385.6	0.97774	0.16654	0.14076
385.8	0.98004	0.16896	0.13999
386	0.98013	0.17068	0.13696
386.2	0.9817	0.16551	0.14051
386.4	0.97982	0.16788	0.14125
386.6	0.97849	0.17113	0.1379
386.8	0.97822	0.17128	0.13923
387	0.97879	0.1711	0.14165
387.2	0.97992	0.17151	0.13872
387.4	0.97788	0.16806	0.13744
387.6	0.9816	0.1684	0.13955
387.8	0.98395	0.17049	0.13778
388	0.98539	0.16893	0.1377
388.2	0.97893	0.16654	0.14291
388.4	0.97829	0.16894	0.13645
388.6	0.9837	0.17045	0.13431
388.8	0.9866	0.16961	0.14095
389	0.9835	0.17125	0.14048
389.2	0.9797	0.16799	0.14182
389.4	0.98506	0.16375	0.13854
389.6	0.9877	0.16815	0.14202
389.8	0.98455	0.17052	0.14101
390	0.98427	0.16994	0.14014
390.2	0.98334	0.16754	0.13653
390.4	0.98144	0.16527	0.14227
390.6	0.98863	0.16718	0.14037
390.8	0.987	0.17194	0.13758
391	0.98166	0.1721	0.13904
391.2	0.98752	0.17064	0.1419
391.4	0.98277	0.17165	0.14033
391.6	0.98792	0.17338	0.13942
391.8	0.98624	0.17083	0.13993
392	0.98777	0.16793	0.1377
392.2	0.99168	0.17071	0.13887
392.4	0.99233	0.17061	0.14182
392.6	0.9857	0.16901	0.14025
392.8	0.9893	0.17071	0.13948
393	0.98598	0.17073	0.13557
393.2	0.99263	0.16854	0.14208
393.4	0.98863	0.17022	0.14017
393.6	0.99021	0.17164	0.13611
393.8	0.99165	0.1692	0.13914
394	0.99208	0.17096	0.13966
394.2	0.99205	0.17633	0.14091
394.4	0.98973	0.16936	0.14066
394.6	0.99395	0.17094	0.13803
394.8	0.99354	0.17107	0.14219
395	0.98882	0.17048	0.13646
395.2	0.99366	0.16856	0.14061
395.4	0.9979	0.17113	0.14145
395.6	0.99228	0.17158	0.13798
395.8	0.99468	0.17049	0.1371
396	0.98991	0.16732	0.13697
396.2	0.99358	0.17179	0.14052
396.4	0.99555	0.17348	0.14464
396.6	0.99081	0.17496	0.13938
396.8	0.99032	0.1753	0.14173
397	0.99381	0.17245	0.13932
397.2	0.99529	0.17076	0.13853
397.4	0.99846	0.16998	0.14063
397.6	0.99899	0.16951	0.13867
397.8	0.99418	0.17159	0.13777
398	0.99656	0.16916	0.1417
398.2	0.99455	0.17086	0.14155
398.4	0.99741	0.17146	0.14049
398.6	0.99412	0.16798	0.14025
398.8	0.99477	0.17123	0.14197
399	0.9941	0.17339	0.14076
399.2	0.99736	0.1727	0.14118
399.4	1.00033	0.16991	0.14086
[truncated: 1,002 more rows]

## Sheet: Fig.3c
Time (s)	BLI signal (nm)
	MR3	CB6	MR3+CB6
0	0	0	0
0.2	0.00216	0.01183	0.00658
0.4	0.00415	0.0257	0.00417
0.6	8e-05	0.04063	0.01323
0.8	0.00018	0.05711	0.01487
1	0.00374	0.06885	0.01847
1.2	0.0049	0.07941	0.01649
1.4	0.00366	0.09067	0.02438
1.6	0.0061	0.11081	0.017
1.8	0.00325	0.12672	0.02686
2	0.00766	0.13584	0.02962
2.2	0.00344	0.1508	0.0341
2.4	0.00259	0.16416	0.03465
2.6	0.00391	0.17233	0.03783
2.8	-8e-05	0.18954	0.04224
3	0.00247	0.19764	0.04306
3.2	0.00171	0.21388	0.04427
3.4	0.00195	0.2262	0.04584
3.6	0.00291	0.24358	0.05368
3.8	0.00081	0.25334	0.05411
4	0.00161	0.26177	0.05814
4.2	-0.00012	0.27866	0.0578
4.4	0.00207	0.28952	0.05785
4.6	0.00286	0.29799	0.05675
4.8	0.0022	0.31448	0.06101
5	0.00664	0.32637	0.06566
5.2	-1e-05	0.33602	0.07244
5.4	0.00621	0.35171	0.07472
5.6	0.00423	0.36506	0.07617
5.8	-0.00124	0.37599	0.07442
6	0.0039	0.39187	0.0787
6.2	0.00036	0.40149	0.08207
6.4	0.00706	0.41132	0.08535
6.6	0.00099	0.42343	0.08815
6.8	0.00218	0.43523	0.09164
7	0.00031	0.44806	0.09164
7.2	0.0016	0.46238	0.09358
7.4	0.00397	0.46986	0.09976
7.6	0.00218	0.48429	0.10251
7.8	0.00015	0.50126	0.10387
8	0.00168	0.50784	0.10836
8.2	0.00104	0.51974	0.10923
8.4	0.00356	0.53518	0.11452
8.6	-0.00109	0.5454	0.11224
8.8	0.00111	0.55658	0.11792
9	0.00649	0.56997	0.1196
9.2	0.00261	0.57955	0.12198
9.4	-0.00172	0.58802	0.12054
9.6	0.00176	0.60178	0.12626
9.8	0.00156	0.61433	0.12708
10	-0.00095	0.63043	0.12935
10.2	0.00012	0.63692	0.13363
10.4	0.00216	0.64525	0.13676
10.6	-0.00098	0.65637	0.13968
10.8	0.00262	0.67103	0.1424
11	0.00251	0.67712	0.1421
11.2	-0.00036	0.68906	0.14663
11.4	-0.0008	0.70156	0.14615
11.6	0.00188	0.71434	0.14912
11.8	0.00203	0.72284	0.15315
12	-0.00052	0.73811	0.157
12.2	-0.00094	0.74507	0.15788
12.4	0.00172	0.7585	0.15723
12.6	0.0002	0.76934	0.16248
12.8	0.00349	0.77633	0.16628
13	0.0026	0.78605	0.16698
13.2	0.00136	0.80124	0.17026
13.4	-0.00061	0.81768	0.17342
13.6	0.00057	0.82289	0.17438
13.8	0.00365	0.8303	0.17592
14	-0.00145	0.84271	0.17946
14.2	6e-05	0.85265	0.18088
14.4	0.00323	0.86574	0.18505
14.6	0.00138	0.87325	0.18568
14.8	0.00056	0.88668	0.19109
15	0.00042	0.89498	0.19245
15.2	-0.00108	0.90781	0.19204
15.4	0.00368	0.9122	0.19876
15.6	0.00047	0.92584	0.19973
15.8	-0.00045	0.93645	0.2037
16	0.00039	0.94769	0.20307
16.2	0.00197	0.95518	0.20904
16.4	0.00431	0.96783	0.21003
16.6	0.00092	0.97353	0.20931
16.8	-0.00138	0.98806	0.21298
17	-0.00137	0.99251	0.21666
17.2	0.0046	1.00523	0.21849
17.4	-0.00034	1.01634	0.22057
17.6	0.00304	1.02517	0.22407
17.8	-0.0011	1.03371	0.22673
18	0.00075	1.04566	0.23023
18.2	-0.00113	1.05597	0.22636
18.4	0.00166	1.06534	0.2339
18.6	0.00569	1.07017	0.23426
18.8	-0.00312	1.08339	0.23884
19	0.00308	1.09232	0.24002
19.2	0.00161	1.10412	0.24147
19.4	0.0006	1.11191	0.24399
19.6	0.00025	1.12253	0.24931
19.8	0.00027	1.13029	0.25537
20	0.00163	1.1375	0.24996
20.2	-0.00161	1.14641	0.25404
20.4	-0.00123	1.15549	0.25396
20.6	-0.00044	1.16689	0.26214
20.8	0.00285	1.18022	0.26351
21	0.00097	1.18329	0.26642
21.2	0.00211	1.19092	0.26588
21.4	0.00148	1.20159	0.26559
21.6	0.00414	1.21036	0.27196
21.8	0.00155	1.21656	0.26853
22	0.00229	1.22843	0.27647
22.2	-0.00262	1.23994	0.2794
22.4	-0.00238	1.2461	0.28115
22.6	0.00143	1.25325	0.28377
22.8	-0.00134	1.26409	0.28414
23	-0.00225	1.26861	0.29017
23.2	-0.00034	1.27804	0.28857
23.4	0.00011	1.28887	0.29501
23.6	-0.00309	1.29802	0.29222
23.8	0.0001	1.30938	0.29774
24	-0.00145	1.31629	0.302
24.2	-0.00266	1.31951	0.3033
24.4	-0.00251	1.33122	0.30602
24.6	-9e-05	1.3378	0.30613
24.8	-0.00172	1.34805	0.3092
25	0.00225	1.35432	0.31182
25.2	0.00079	1.36392	0.31283
25.4	0.00158	1.36975	0.3151
25.6	0.0004	1.37992	0.31896
25.8	-0.00314	1.38007	0.31838
26	0.00281	1.39583	0.32279
26.2	-0.00519	1.40419	0.32969
26.4	-0.0023	1.41127	0.33036
26.6	-0.00271	1.41404	0.32938
26.8	0.00083	1.42848	0.33083
27	0.00022	1.42843	0.33387
27.2	0.00069	1.44121	0.33712
27.4	-0.00109	1.44468	0.3377
27.6	0.00501	1.45616	0.34151
27.8	0.00065	1.4645	0.34375
28	0.00021	1.4675	0.34817
28.2	-0.00132	1.47592	0.34818
28.4	0.00162	1.48509	0.35117
28.6	0.00197	1.49293	0.35268
28.8	-0.00157	1.50077	0.35359
29	0.00095	1.50691	0.35672
29.2	0.0034	1.51839	0.35903
29.4	-0.00394	1.52334	0.36275
29.6	-0.00406	1.53553	0.36319
29.8	-0.0001	1.53904	0.36925
30	-0.00284	1.54746	0.36629
30.2	-0.00103	1.5521	0.37052
30.4	-0.00086	1.55709	0.3712
30.6	-6e-05	1.56281	0.37343
30.8	-0.00352	1.57144	0.37885
31	-0.0023	1.57812	0.38239
31.2	-0.00201	1.5864	0.38611
31.4	-0.00332	1.59369	0.38602
31.6	0.0024	1.60021	0.38403
31.8	0.00135	1.60342	0.38446
32	0.0002	1.61387	0.39221
32.2	0.00047	1.62063	0.39297
32.4	-0.00238	1.62684	0.39617
32.6	0.00059	1.63401	0.39566
32.8	-0.00271	1.63948	0.39974
33	-0.00227	1.64915	0.39995
33.2	0.00153	1.65406	0.40499
33.4	-0.00093	1.66156	0.40698
33.6	-0.0024	1.66562	0.40784
33.8	-0.00055	1.67026	0.40743
34	0.00156	1.68112	0.41263
34.2	-0.00173	1.68703	0.41241
34.4	-0.00132	1.69315	0.41548
34.6	0.00138	1.70129	0.42114
34.8	-0.00126	1.70401	0.42242
35	0.00104	1.70939	0.42876
35.2	-0.00114	1.71203	0.42469
35.4	0.00176	1.72161	0.42759
35.6	-0.00103	1.73187	0.43223
35.8	-0.00045	1.73765	0.43367
36	0.00103	1.74641	0.43589
36.2	0.0009	1.75265	0.43862
36.4	-0.00241	1.75839	0.43539
36.6	0.0013	1.76445	0.44366
36.8	-0.00088	1.76809	0.44421
37	0.00177	1.7736	0.44787
37.2	-0.00438	1.78478	0.44912
37.4	-0.00195	1.77996	0.44826
37.6	-0.0016	1.79374	0.4557
37.8	0.00253	1.79735	0.45072
38	-0.0046	1.80482	0.4557
38.2	-0.00085	1.80917	0.46153
38.4	0.00259	1.81245	0.45812
38.6	0.00125	1.82274	0.46618
38.8	-0.0005	1.83059	0.46569
39	0.00246	1.83428	0.46605
39.2	0.00253	1.83525	0.4678
39.4	-0.00217	1.8496	0.4754
39.6	-0.00171	1.85103	0.47219
39.8	-0.0004	1.85602	0.47588
40	-0.00114	1.86114	0.4786
40.2	6e-05	1.86507	0.48167
40.4	0.00055	1.87252	0.48235
40.6	-0.00094	1.87731	0.4855
40.8	-0.00269	1.88369	0.48901
41	-0.0021	1.891	0.49236
41.2	-0.00541	1.89013	0.49601
41.4	-0.00088	1.89776	0.49725
41.6	9e-05	1.90628	0.49449
41.8	-0.00287	1.90837	0.49705
42	-0.00163	1.91444	0.50001
42.2	-0.00404	1.91982	0.5039
42.4	-0.0002	1.92511	0.50767
42.6	-0.00136	1.92921	0.50376
42.8	0.00205	1.93571	0.50882
43	0.00202	1.94081	0.51163
43.2	0.00031	1.9501	0.51873
43.4	-0.00058	1.95062	0.51657
43.6	-0.00023	1.95756	0.51832
43.8	-0.0035	1.96288	0.52114
44	0.0018	1.96709	0.52036
44.2	-0.00053	1.97471	0.52203
44.4	0.00186	1.97495	0.52719
44.6	-0.00234	1.98477	0.53382
44.8	-0.00017	1.99007	0.53409
45	-0.00427	1.99326	0.53306
45.2	-0.00038	2.00153	0.53387
45.4	-0.00053	2.00017	0.53724
45.6	-0.00327	2.01085	0.54018
45.8	0.00182	2.01243	0.54261
46	-0.00241	2.01932	0.54528
46.2	0.00057	2.02352	0.5448
46.4	-0.00149	2.0309	0.54866
46.6	0.0008	2.03464	0.54926
46.8	-3e-05	2.0431	0.55157
47	-0.00018	2.0413	0.55321
47.2	-0.00176	2.0486	0.5588
47.4	0.00231	2.0543	0.55928
47.6	-0.00079	2.05703	0.56129
47.8	0.00142	2.06395	0.56322
48	0.0035	2.06421	0.56446
48.2	0.00032	2.06752	0.56694
48.4	4e-05	2.07955	0.56444
48.6	-0.00301	2.08404	0.56969
48.8	-0.00063	2.08583	0.57761
49	-0.00037	2.08774	0.57451
49.2	0.00133	2.09083	0.57496
49.4	0.0023	2.10063	0.57804
49.6	-4e-05	2.10429	0.58017
49.8	0.00189	2.10582	0.57969
50	-0.0008	2.11485	0.58139
50.2	-0.00291	2.12003	0.58339
50.4	0.00203	2.12374	0.58632
50.6	0.00069	2.12463	0.59057
50.8	-0.00359	2.13224	0.58903
51	-0.00153	2.13753	0.59441
51.2	0.00115	2.13836	0.59635
51.4	-0.00018	2.14468	0.59849
51.6	-0.00199	2.14841	0.59776
51.8	-0.00364	2.15277	0.60486
52	-0.00058	2.15505	0.60276
52.2	0.00155	2.1622	0.60611
52.4	-0.00098	2.16534	0.60844
52.6	-0.00322	2.16822	0.60757
52.8	-0.00284	2.1736	0.6137
53	-0.00019	2.17614	0.61354
53.2	0.00171	2.17999	0.61507
53.4	-0.00015	2.18618	0.62054
53.6	0.00115	2.19298	0.61923
53.8	-0.00243	2.19037	0.62389
54	-0.00106	2.19989	0.62398
54.2	0.00116	2.20321	0.62473
54.4	-0.00182	2.20756	0.62566
54.6	-0.00057	2.20581	0.62781
54.8	-0.00012	2.21366	0.62973
55	0.00164	2.2212	0.6351
55.2	-0.00371	2.22214	0.63734
55.4	-0.00096	2.2281	0.6398
55.6	0.00053	2.23054	0.63987
55.8	0.00025	2.23592	0.63925
56	0.00091	2.23717	0.64572
56.2	0.00297	2.24505	0.64784
56.4	0.0026	2.24831	0.65269
56.6	0.00071	2.2526	0.64868
56.8	0.00251	2.25813	0.6549
57	0.00253	2.26534	0.65457
57.2	0.00234	2.26689	0.65646
57.4	0.0005	2.26901	0.65642
57.6	0.00173	2.27287	0.65962
57.8	4e-05	2.27414	0.65687
58	-0.0018	2.27915	0.65769
58.2	0.00091	2.2864	0.66566
58.4	-0.0018	2.28722	0.66962
58.6	-0.00225	2.29121	0.66786
58.8	0.00144	2.29469	0.67395
59	-0.00269	2.29833	0.67369
59.2	0.00302	2.30187	0.67485
59.4	0.00186	2.30923	0.67707
59.6	-0.00172	2.3093	0.67939
59.8	0.00196	2.3147	0.67951
60	-0.00253	2.31938	0.68159
60.2	0.00106	2.32284	0.68194
60.4	0.00107	2.32598	0.68692
60.6	0.0001	2.3258	0.68648
60.8	0.00032	2.333	0.68996
61	-0.00257	2.33606	0.69028
61.2	0.00426	2.34077	0.69421
61.4	-0.00173	2.34473	0.69805
61.6	-0.00176	2.34792	0.69673
61.8	-1e-05	2.35396	0.70074
62	0.00114	2.35191	0.70113
62.2	-0.00058	2.35572	0.70309
62.4	-0.00169	2.36345	0.70693
62.6	-0.00241	2.36539	0.70756
62.8	0.00324	2.37169	0.71004
63	0.0014	2.37652	0.70857
63.2	0.00218	2.378	0.71454
63.4	-0.00238	2.38047	0.71631
63.6	-0.00091	2.37928	0.71382
63.8	0.00073	2.38742	0.72044
64	-0.00052	2.3871	0.72038
64.2	0.00104	2.39055	0.72121
64.4	-0.00068	2.39634	0.72346
64.6	0.00382	2.40028	0.72403
64.8	-0.00108	2.40379	0.72455
65	0.00318	2.41349	0.73199
65.2	-0.00046	2.41282	0.73145
65.4	-0.00572	2.41383	0.73587
65.6	0.00244	2.41956	0.73533
65.8	-0.00024	2.41797	0.73882
66	0.00206	2.42688	0.7382
66.2	-0.00118	2.42945	0.74025
66.4	-0.00077	2.42644	0.74306
66.6	0.00385	2.43862	0.7426
66.8	-0.0005	2.43944	0.74767
67	-0.00042	2.44391	0.74915
67.2	-0.00086	2.44626	0.75446
67.4	0.00244	2.44726	0.74884
67.6	-0.0002	2.4499	0.75233
67.8	0.00428	2.45531	0.75326
68	-0.00151	2.45904	0.75651
68.2	-0.00204	2.46108	0.7605
68.4	0.00355	2.46649	0.7657
68.6	0.00336	2.46859	0.76464
68.8	-0.00136	2.46821	0.7635
69	0.0015	2.4795	0.76865
69.2	-0.00182	2.47925	0.76503
69.4	0.00592	2.4769	0.76951
69.6	0.00525	2.48291	0.76787
69.8	0.00207	2.48792	0.76689
70	0.00227	2.49187	0.77093
70.2	-0.00169	2.49407	0.77412
70.4	0.00084	2.49753	0.78073
70.6	0.00036	2.49933	0.77875
70.8	-0.0022	2.50289	0.78158
71	0.00174	2.50507	0.78314
71.2	-0.00022	2.51193	0.78746
71.4	0.00071	2.51074	0.78634
71.6	-0.00061	2.51601	0.78513
71.8	0.0014	2.52054	0.79194
72	0.00031	2.52326	0.79352
72.2	0.0005	2.52845	0.78995
72.4	0.00371	2.52286	0.7948
72.6	-0.00029	2.52764	0.79861
72.8	-0.00196	2.53713	0.79953
73	0.00292	2.5405	0.80492
73.2	0.00275	2.53894	0.80306
73.4	-1e-05	2.54641	0.8073
73.6	-0.00358	2.54902	0.808
73.8	0.00251	2.54901	0.81068
74	0.00439	2.55476	0.81268
74.2	-0.0005	2.56176	0.8128
74.4	-0.00086	2.55937	0.81156
74.6	-0.00078	2.56263	0.82026
74.8	0.00046	2.56122	0.81818
75	-0.00048	2.56642	0.8221
75.2	0.00315	2.57276	0.81648
75.4	0.00332	2.57629	0.82779
75.6	0.0002	2.5768	0.82482
75.8	-0.00127	2.57955	0.82319
76	-0.00163	2.58254	0.82404
76.2	-0.00055	2.58273	0.82911
76.4	0.00124	2.58726	0.83164
76.6	-0.00097	2.58881	0.83764
76.8	0.0015	2.59307	0.8362
77	0.00048	2.5934	0.8386
77.2	0.00211	2.60059	0.83729
77.4	0.00179	2.59955	0.83963
77.6	-0.00152	2.60693	0.84176
77.8	0.00215	2.60453	0.83768
78	-0.00374	2.61301	0.84525
78.2	-0.00135	2.61252	0.84884
78.4	0.00075	2.61868	0.85307
78.6	0.0003	2.61771	0.85023
78.8	-0.00196	2.62283	0.8511
79	0.00386	2.62273	0.85177
79.2	-0.00299	2.62535	0.85544
79.4	-0.00217	2.62596	0.8597
79.6	0.00535	2.63554	0.85853
79.8	0.00039	2.63724	0.85879
80	-0.00074	2.63711	0.85861
80.2	0.00263	2.64388	0.86524
80.4	-0.00278	2.64555	0.86652
80.6	-0.00195	2.64983	0.86694
80.8	-0.00018	2.64699	0.86813
81	0.00275	2.6505	0.87062
81.2	0.0034	2.6547	0.87296
81.4	0.00419	2.66015	0.8748
81.6	0.00107	2.66121	0.87451
81.8	0.0051	2.66044	0.87405
82	0.00218	2.66604	0.87958
82.2	-0.00032	2.66574	0.87894
82.4	-0.00237	2.6697	0.88552
82.6	-0.00091	2.67387	0.88754
82.8	-0.00131	2.67534	0.88651
83	0.00023	2.67963	0.88572
83.2	-0.00046	2.68302	0.88492
83.4	0.0025	2.68878	0.89069
83.6	-0.00051	2.68512	0.88551
83.8	0.00113	2.68585	0.89145
84	-0.00072	2.69195	0.89444
84.2	0.00106	2.69594	0.89762
84.4	-0.00101	2.70091	0.8936
84.6	-0.00022	2.70249	0.89602
84.8	-0.0033	2.70013	0.90047
85	-0.00232	2.70235	0.90637
85.2	-0.00273	2.7061	0.90485
85.4	0.0019	2.70822	0.90577
85.6	-0.00119	2.70916	0.90368
85.8	0.00077	2.71147	0.90926
86	-0.00157	2.71716	0.90667
86.2	-0.00323	2.72237	0.91653
86.4	-0.00033	2.7221	0.90962
86.6	8e-05	2.72512	0.91428
86.8	0.00172	2.72699	0.91916
87	0.00168	2.72993	0.91646
87.2	0.00272	2.7362	0.92025
87.4	0.00315	2.73477	0.92181
87.6	0.00372	2.73483	0.92609
87.8	0.00216	2.74258	0.92276
88	0.00359	2.74757	0.92601
88.2	-0.00086	2.74781	0.92395
88.4	-0.00371	2.74685	0.93105
88.6	0.00252	2.75119	0.93003
88.8	-0.00101	2.75147	0.93024
89	-0.0017	2.7578	0.93681
89.2	-0.00083	2.75957	0.93835
89.4	0.0044	2.75917	0.93636
89.6	0.00085	2.76573	0.93744
89.8	7e-05	2.76541	0.94353
90	-0.00071	2.76932	0.9438
90.2	-0.00036	2.77114	0.94047
90.4	0.00058	2.77043	0.94726
90.6	0.00295	2.77512	0.94593
90.8	0.00031	2.7822	0.94172
91	0.00184	2.78015	0.94995
91.2	0.00025	2.78048	0.94936
91.4	0.00367	2.787	0.9537
91.6	-0.00302	2.78505	0.95235
91.8	-0.002	2.78923	0.95917
92	0.00461	2.79137	0.95616
92.2	0.00186	2.79285	0.95984
92.4	-0.00039	2.79078	0.95995
92.6	0.00052	2.79443	0.96241
92.8	0.0034	2.80201	0.96347
93	0.00196	2.80345	0.96579
93.2	0.00019	2.80676	0.96634
93.4	0.003	2.80658	0.96835
93.6	-0.00572	2.81174	0.97252
93.8	0.00071	2.81502	0.974
94	-0.00305	2.81703	0.97665
94.2	0.00182	2.81637	0.97331
94.4	0.00297	2.81926	0.97626
94.6	-0.00181	2.82641	0.97719
94.8	-0.00074	2.82653	0.97516
95	-0.00198	2.82686	0.97923
95.2	-0.00101	2.82992	0.98245
95.4	0.00285	2.82999	0.98287
95.6	0.00144	2.82638	0.98637
95.8	0.00018	2.83459	0.98128
96	-0.00148	2.83987	0.98883
96.2	-0.00067	2.84228	0.98454
96.4	0.00352	2.84161	0.98967
96.6	0.0004	2.84202	0.98897
96.8	0.00057	2.84445	0.99211
97	0.00103	2.84555	0.99477
97.2	0.00128	2.84875	0.99942
97.4	0.00375	2.85352	0.99845
97.6	0.00265	2.85583	0.99774
97.8	0.00507	2.85958	0.99952
98	-0.00081	2.85822	1.00254
98.2	0.00284	2.8604	1.00534
98.4	0.00041	2.86369	1.00311
98.6	0.00046	2.86521	1.00946
98.8	-0.00384	2.86737	1.01014
99	0.00104	2.86961	1.00821
99.2	0.00444	2.87121	1.00917
99.4	-0.00233	2.87343	1.00898
99.6	0.00101	2.87502	1.00886
99.8	-0.00084	2.88003	1.01562
100	0.00059	2.88026	1.01689
100.2	-0.00037	2.88139	1.01693
100.4	0.00624	2.87935	1.02048
100.6	0.00241	2.88645	1.01753
100.8	0.00282	2.89157	1.02242
101	-0.00058	2.89657	1.02491
101.2	-0.00014	2.89737	1.02947
101.4	-0.00111	2.89624	1.02769
101.6	0.0034	2.89816	1.0273
101.8	-0.00062	2.9026	1.02928
102	0.00209	2.90122	1.02943
102.2	-0.0006	2.90552	1.03723
102.4	0.00119	2.90959	1.03311
102.6	0.00081	2.90723	1.03877
102.8	0.00175	2.91342	1.0384
103	0.00365	2.91049	1.0372
103.2	-0.0009	2.91581	1.03568
103.4	0.0004	2.91656	1.04326
103.6	0.00177	2.92127	1.04137
103.8	0.00176	2.9227	1.0415
104	0.00122	2.92163	1.04981
104.2	0.00215	2.92289	1.05028
104.4	0.00217	2.92962	1.0467
104.6	0.00396	2.93112	1.04781
104.8	0.00156	2.93606	1.0519
105	0.00127	2.93537	1.05165
105.2	0.00115	2.93692	1.05439
105.4	0.00039	2.93772	1.05567
105.6	0.0012	2.93917	1.05913
105.8	-0.00063	2.93987	1.06008
106	-0.00055	2.94403	1.06158
106.2	0.00419	2.94799	1.06166
106.4	0.00034	2.94788	1.06455
106.6	0.0001	2.94665	1.06069
106.8	0.00062	2.95113	1.05996
107	-0.00193	2.95347	1.06508
107.2	0.00296	2.95605	1.06732
107.4	-0.0022	2.95713	1.06699
107.6	0.00042	2.95869	1.07479
107.8	-0.00308	2.96287	1.06847
108	-0.0009	2.96313	1.07102
108.2	0.00365	2.97039	1.07824
108.4	-0.00041	2.96258	1.0744
108.6	0.00201	2.9672	1.07975
108.8	-0.00195	2.97476	1.07772
109	0.00269	2.96764	1.08039
109.2	0.00189	2.97366	1.08233
109.4	-3e-05	2.97553	1.08065
109.6	0.00268	2.97886	1.08434
109.8	-0.00046	2.98137	1.0825
110	0.00303	2.98269	1.08239
110.2	-0.00176	2.98536	1.08884
110.4	-0.00091	2.98585	1.08521
110.6	-0.00259	2.98793	1.09445
110.8	-0.00034	2.98853	1.08901
111	0.00104	2.98895	1.08896
111.2	0.0028	2.99667	1.08706
111.4	0.00525	2.99789	1.0963
111.6	0.00354	2.99611	1.09677
111.8	0.00242	2.999	1.09778
112	0.00037	3.00369	1.09633
112.2	-0.00029	3.00208	1.10064
112.4	0.00673	3.00536	1.1047
112.6	0.00225	3.00646	1.10418
112.8	-0.00181	3.01009	1.10554
113	0.00142	3.00841	1.10607
113.2	0.00183	3.01277	1.10775
113.4	0.00366	3.01511	1.10686
113.6	0.00225	3.01966	1.10884
113.8	-0.0041	3.01582	1.11353
114	0.0013	3.02196	1.11422
114.2	-0.00124	3.02088	1.12033
114.4	0.00341	3.02618	1.11345
114.6	0.00064	3.02504	1.11843
114.8	0.00294	3.02356	1.12049
115	-0.00297	3.028	1.11993
115.2	0.00146	3.03388	1.12098
115.4	0.0042	3.03236	1.12389
115.6	0.00246	3.03589	1.12524
115.8	-0.00087	3.04162	1.12606
116	0.00061	3.03601	1.12887
116.2	0.00347	3.04205	1.1276
116.4	-0.00388	3.03561	1.13282
116.6	0.00056	3.0408	1.13126
116.8	0.00424	3.04552	1.13496
117	0.00063	3.04545	1.13195
117.2	0.00155	3.05024	1.13556
117.4	0.00322	3.05298	1.1397
117.6	-0.00209	3.0515	1.13413
117.8	0.00092	3.05782	1.14161
118	-0.00247	3.05294	1.13972
118.2	-0.00271	3.05878	1.14498
118.4	0.00051	3.06197	1.14161
118.6	0.00173	3.05561	1.14285
118.8	0.00012	3.06259	1.14777
119	0.00388	3.05943	1.14464
119.2	0.00399	3.06615	1.14393
119.4	0.00423	3.06811	1.14551
119.6	0.00345	3.06767	1.15187
119.8	0.00328	3.07618	1.15108
120	0.00437	3.07551	1.1539
120.2	-0.00053	3.07628	1.14993
120.4	0.00529	3.07423	1.15308
120.6	0.00072	3.07982	1.15527
120.8	0.00228	3.08068	1.15697
121	-0.00203	3.07973	1.16178
121.2	0.00212	3.08216	1.16134
121.4	0.00419	3.08361	1.1609
121.6	0.00086	3.08871	1.15854
121.8	0.0022	3.08969	1.16286
122	-0.00013	3.09207	1.16796
122.2	0.00416	3.09489	1.16959
122.4	0.00131	3.0969	1.16445
122.6	0.00136	3.0972	1.16817
122.8	0.00369	3.09983	1.16745
123	0.00198	3.09893	1.17417
123.2	0.00139	3.10649	1.1734
123.4	-0.00404	3.10661	1.16866
123.6	0.0015	3.10348	1.17337
123.8	0.00119	3.10567	1.1765
124	0.0009	3.1072	1.17758
124.2	4e-05	3.11087	1.17775
124.4	0.00525	3.11306	1.17947
124.6	0.0023	3.10868	1.18057
124.8	0.00131	3.11148	1.18386
125	-0.00077	3.11745	1.18476
125.2	-0.00124	3.11901	1.1844
125.4	0.00357	3.11988	1.18039
125.6	0.00435	3.12266	1.18767
125.8	-0.00104	3.12059	1.18745
126	0.00375	3.12372	1.18884
126.2	-0.00097	3.12235	1.19266
126.4	0.00194	3.13041	1.19351
126.6	0.00169	3.13228	1.1921
126.8	0.00105	3.1329	1.19372
127	0.00182	3.13034	1.19463
127.2	-0.00318	3.13162	1.19886
127.4	0.00333	3.13461	1.19889
127.6	0.00041	3.13762	1.20074
127.8	-0.00168	3.13763	1.2012
128	-9e-05	3.14551	1.20187
128.2	-0.00075	3.1397	1.20228
128.4	0.00123	3.1426	1.20122
128.6	0.00062	3.14572	1.20466
128.8	0.00261	3.1453	1.20643
129	0.0004	3.14941	1.20425
129.2	0.00166	3.15357	1.20892
129.4	-0.00183	3.15019	1.20842
129.6	0.00233	3.15066	1.21352
129.8	0.00203	3.15605	1.20936
130	0.00234	3.15788	1.21754
130.2	0.00255	3.15716	1.21536
130.4	0.00601	3.15846	1.2165
130.6	0.00392	3.15788	1.21711
130.8	0.00017	3.16213	1.21595
131	0.00302	3.16373	1.21913
131.2	0.00148	3.16475	1.21913
131.4	0.00248	3.16955	1.22488
131.6	-0.00096	3.17028	1.22364
131.8	-0.00199	3.17387	1.22581
132	0.00172	3.17359	1.22779
132.2	0.00325	3.17191	1.22475
132.4	0.00527	3.17482	1.22848
132.6	-0.00031	3.1773	1.22752
132.8	0.00321	3.18045	1.22703
133	0.00103	3.17522	1.23064
133.2	0.00289	3.18087	1.23513
133.4	0.00291	3.18155	1.23634
133.6	0.00082	3.1839	1.23086
133.8	0.00309	3.18425	1.23397
134	0.001	3.18597	1.23649
134.2	0.00242	3.18699	1.23923
134.4	-0.00204	3.18755	1.24157
134.6	0.00155	3.19197	1.23945
134.8	0.00219	3.18894	1.24121
135	0.00491	3.19394	1.24279
135.2	0.00185	3.19544	1.24225
135.4	0.00312	3.1974	1.24633
135.6	0.00224	3.19868	1.24578
135.8	0.00172	3.20292	1.24675
136	0.00289	3.20052	1.24601
136.2	-0.00129	3.20791	1.24633
136.4	0.00157	3.19928	1.25497
136.6	0.00065	3.20472	1.25061
136.8	-0.00161	3.20626	1.2517
137	0.00019	3.20842	1.25637
137.2	0.0027	3.20967	1.25
137.4	0.002	3.21216	1.25209
137.6	0.00129	3.21226	1.25654
137.8	0.00557	3.21396	1.25981
138	0.00183	3.21608	1.25753
138.2	0.00439	3.21613	1.25625
138.4	-0.00389	3.21856	1.26032
138.6	0.00034	3.22188	1.26164
138.8	0.00108	3.2221	1.26326
139	0.00289	3.22761	1.26879
139.2	0.00083	3.22441	1.26644
139.4	0.00188	3.22828	1.2652
139.6	-0.00121	3.22538	1.26985
139.8	-0.00037	3.23057	1.27306
140	-0.00269	3.23042	1.27027
140.2	0.00307	3.23126	1.26898
140.4	0.00069	3.23409	1.27273
140.6	0.00242	3.23637	1.27659
140.8	-0.00077	3.23854	1.26962
141	0.00328	3.24045	1.27414
141.2	0.00084	3.2388	1.27731
141.4	0.00277	3.23955	1.27764
141.6	0.00175	3.24286	1.27825
141.8	-0.00197	3.24149	1.28207
142	0.00075	3.24614	1.28261
142.2	0.00273	3.24903	1.28023
142.4	0.00439	3.24846	1.27959
142.6	-0.00048	3.2483	1.2818
142.8	0.0043	3.24951	1.2875
143	0.00057	3.25248	1.28445
143.2	0.0015	3.24769	1.28331
143.4	-0.00156	3.25626	1.28761
143.6	0.00285	3.25465	1.29071
143.8	-0.00022	3.25878	1.29027
144	0.00273	3.26153	1.291
144.2	0.00387	3.26164	1.29309
144.4	0.00026	3.26479	1.29595
144.6	0.0024	3.26244	1.29701
144.8	0.00165	3.26529	1.29446
145	0.00244	3.2654	1.29521
145.2	0.00119	3.26845	1.29888
145.4	0.00346	3.26999	1.29711
145.6	0.00017	3.27063	1.30103
145.8	0.00364	3.26996	1.29872
146	0.00402	3.27419	1.30224
146.2	0.00369	3.27548	1.30444
146.4	0.0031	3.27814	1.30372
146.6	0.00156	3.27625	1.30649
146.8	-0.00013	3.27605	1.30371
147	0.00346	3.27675	1.30474
147.2	0.00198	3.28399	1.31074
147.4	0.00209	3.28062	1.30983
147.6	-0.0005	3.28161	1.30979
147.8	0.00427	3.28842	1.31503
148	-0.00021	3.28639	1.31296
148.2	0.00099	3.28906	1.31177
148.4	0.00367	3.28622	1.31611
148.6	0.00731	3.28775	1.31842
148.8	0.0022	3.29254	1.31759
149	0.0017	3.28829	1.32064
149.2	0.00111	3.29316	1.31855
149.4	0.00234	3.29411	1.3182
149.6	0.00162	3.29879	1.3246
149.8	0.00547	3.29777	1.32077
150	-0.00023	3.29272	1.3191
150.2	-0.00068	3.30529	1.32485
150.4	0.0015	3.30184	1.32403
150.6	0.00045	3.3057	1.32712
150.8	0.00161	3.30611	1.32699
151	0.00302	3.3037	1.33174
151.2	0.00457	3.30542	1.33142
151.4	0.00348	3.30487	1.32873
151.6	0.00264	3.3127	1.32992
151.8	0.00148	3.31109	1.32984
152	0.00321	3.31025	1.33275
152.2	0.00561	3.3127	1.33672
152.4	0.0026	3.31199	1.33369
152.6	-0.00131	3.31917	1.33483
152.8	0.00252	3.31397	1.33532
153	-0.00161	3.31694	1.33747
153.2	0.00162	3.31929	1.34236
153.4	0.00306	3.31697	1.3396
153.6	0.00687	3.3217	1.34035
153.8	0.00666	3.32261	1.34108
154	0.00411	3.32687	1.34201
154.2	0.00273	3.32678	1.34661
154.4	0.00314	3.32744	1.34641
154.6	0.00465	3.32662	1.34296
154.8	-0.00013	3.33217	1.34636
155	-0.00187	3.32915	1.34986
155.2	-0.00016	3.33193	1.34847
155.4	0.00161	3.33206	1.34502
155.6	0.00457	3.33336	1.35557
155.8	-0.00122	3.33569	1.3516
156	0.00187	3.33824	1.35016
156.2	0.00158	3.34017	1.35306
156.4	0.00114	3.34117	1.35777
156.6	-0.00021	3.34053	1.35568
156.8	0.00396	3.34647	1.35888
157	-0.00108	3.34353	1.36252
157.2	0.00155	3.34641	1.35942
157.4	0.00148	3.34336	1.36043
157.6	0.00307	3.34502	1.36222
157.8	0.00273	3.34643	1.36168
158	0.00032	3.353	1.36206
158.2	0.00066	3.35115	1.36419
158.4	0.00453	3.35357	1.36813
158.6	0.00388	3.35061	1.36487
158.8	-0.00039	3.35561	1.36869
159	0.00287	3.35785	1.36595
159.2	0.00464	3.36	1.37059
159.4	0.0019	3.35809	1.372
159.6	-0.00231	3.36011	1.36681
159.8	0.00218	3.35939	1.37287
160	0.00346	3.36149	1.37298
160.2	8e-05	3.36264	1.37526
160.4	0.00214	3.36728	1.3731
160.6	0.00401	3.36572	1.37468
160.8	0.0042	3.3646	1.37421
161	0.00507	3.36099	1.37676
161.2	0.00291	3.36603	1.3779
161.4	0.00207	3.37001	1.37877
161.6	0.00314	3.37284	1.38085
161.8	0.00124	3.37544	1.38584
162	0.00324	3.37811	1.38613
162.2	0.00099	3.37679	1.38405
162.4	0.00155	3.37331	1.38345
162.6	0.00394	3.37508	1.38378
162.8	0.00272	3.37892	1.38595
163	0.00074	3.37847	1.3912
163.2	0.00321	3.38422	1.38861
163.4	0.00382	3.38248	1.39121
163.6	0.00014	3.38469	1.38958
163.8	0.00268	3.38187	1.38982
164	0.00223	3.38422	1.39526
164.2	0.00393	3.38732	1.39266
164.4	-0.00071	3.38976	1.39392
164.6	0.00358	3.3871	1.39434
164.8	0.0028	3.39125	1.39454
165	0.00068	3.38888	1.39758
165.2	-0.00091	3.39594	1.39755
165.4	-0.00114	3.39315	1.40183
165.6	0.00122	3.3941	1.40207
165.8	0.00347	3.39669	1.39723
166	-0.00015	3.39385	1.40424
166.2	0.00754	3.40134	1.40436
166.4	0.00532	3.39562	1.40947
166.6	0.00061	3.40349	1.40354
166.8	0.00733	3.40438	1.40544
167	0.00261	3.40375	1.40531
167.2	0.00319	3.40307	1.40878
167.4	0.00555	3.40428	1.40841
167.6	0.00213	3.4101	1.41071
167.8	0.00283	3.41047	1.41198
168	0.00085	3.4078	1.40849
168.2	0.00359	3.40773	1.40868
168.4	-0.00094	3.41204	1.41297
168.6	-0.00148	3.41228	1.41301
168.8	0.00637	3.41258	1.41222
169	0.00055	3.41174	1.41625
169.2	0.00184	3.41562	1.41543
169.4	0.00136	3.41631	1.41624
169.6	0.00696	3.41665	1.41928
169.8	0.00548	3.41842	1.41729
170	0.00448	3.42291	1.41933
170.2	0.00031	3.42349	1.42066
170.4	0.00279	3.4203	1.41741
170.6	0.00204	3.42029	1.42591
170.8	0.00579	3.42328	1.42441
171	0.00374	3.42639	1.4278
171.2	0.00299	3.42755	1.42365
171.4	-0.0006	3.431	1.42444
171.6	0.00415	3.43274	1.43007
171.8	0.00281	3.42298	1.43245
172	0.00222	3.43411	1.42548
172.2	0.00111	3.43428	1.43099
172.4	0.00077	3.43329	1.42983
172.6	0.00066	3.43774	1.42927
172.8	0.00149	3.43568	1.42925
173	0.00426	3.43674	1.43209
173.2	0.00208	3.43747	1.43191
173.4	-0.0005	3.4419	1.43425
173.6	0.00408	3.43965	1.43444
173.8	0.006	3.4425	1.43617
174	0.00595	3.44328	1.43614
174.2	0.00681	3.44225	1.43882
174.4	-0.00142	3.44249	1.4389
174.6	0.00299	3.4434	1.44265
174.8	0.00452	3.44693	1.4435
175	0.00271	3.44446	1.43996
175.2	0.00036	3.44534	1.44446
175.4	0.00255	3.45225	1.44533
175.6	0.00242	3.45151	1.44365
175.8	0.00495	3.4537	1.44804
176	0.00124	3.45152	1.44684
176.2	0.00372	3.44965	1.45058
176.4	0.00377	3.4563	1.4514
176.6	0.00398	3.45388	1.44897
176.8	0.00262	3.45624	1.44791
177	-0.00129	3.4595	1.45093
177.2	0.00548	3.46174	1.45215
177.4	0.00323	3.46115	1.45408
177.6	0.0029	3.4599	1.44953
177.8	0.00047	3.46421	1.45769
178	0.00619	3.46136	1.45544
178.2	0.00379	3.46106	1.4557
178.4	0.00242	3.46504	1.45895
178.6	0.00486	3.46477	1.45792
178.8	0.0015	3.46866	1.46217
179	0.00325	3.47079	1.46102
179.2	0.00271	3.46709	1.45731
179.4	0.00409	3.46876	1.46056
179.6	0.0026	3.47073	1.45957
179.8	-0.00113	3.47212	1.46164
180	0.00351	3.47374	1.46578
180.2	0.00148	3.47251	1.46648
180.4	0.00341	3.47448	1.46419
180.6	0.0029	3.47578	1.46687
180.8	0.00193	3.47691	1.46651
181	0.00205	3.47839	1.4697
181.2	-0.00089	3.48177	1.46898
181.4	0.00554	3.48305	1.46916
181.6	0.0033	3.48289	1.47462
181.8	0.0031	3.48557	1.47174
182	0.00555	3.48587	1.47389
182.2	0.00702	3.48794	1.47431
182.4	0.00311	3.48587	1.47467
182.6	0.00562	3.4864	1.47281
182.8	0.00195	3.48663	1.47381
183	0.00386	3.49177	1.47268
183.2	0.00584	3.48659	1.47732
183.4	0.00381	3.49071	1.47746
183.6	0.00383	3.48939	1.48215
183.8	-0.00057	3.49457	1.48002
184	0.00292	3.49579	1.47358
184.2	0.00642	3.49775	1.47936
184.4	0.00347	3.50096	1.48146
184.6	0.00181	3.5029	1.48313
184.8	0.00485	3.50161	1.4857
185	0.00442	3.50111	1.48634
185.2	0.0038	3.50009	1.48582
185.4	0.00732	3.49962	1.48628
185.6	0.00113	3.49974	1.49004
185.8	0.00228	3.50076	1.48642
186	0.00197	3.50396	1.49041
186.2	0.00316	3.5027	1.49264
186.4	-0.00045	3.50328	1.49086
186.6	0.00405	3.51065	1.48928
186.8	0.00406	3.5069	1.49083
187	0.00138	3.51296	1.49425
187.2	0.00477	3.50836	1.49345
187.4	0.00082	3.51218	1.49385
187.6	0.00372	3.51229	1.49461
187.8	0.00224	3.51494	1.49709
188	0.00318	3.51122	1.49573
188.2	0.00569	3.51621	1.50013
188.4	0.00206	3.51631	1.49991
188.6	0.00294	3.51514	1.50066
188.8	0.0038	3.51968	1.50336
189	0.00254	3.5194	1.50179
189.2	0.00452	3.52231	1.50647
189.4	0.00363	3.51887	1.50258
189.6	0.0086	3.52278	1.50155
189.8	0.00691	3.52117	1.50493
190	0.00113	3.52603	1.50254
190.2	0.00293	3.52354	1.50906
190.4	0.00271	3.52551	1.50686
190.6	0.00447	3.52665	1.50604
190.8	0.00291	3.52672	1.50789
191	0.00372	3.5304	1.5124
191.2	0.00564	3.5348	1.51195
191.4	-5e-05	3.5341	1.50859
191.6	0.00301	3.53309	1.50825
191.8	0.00432	3.53152	1.51097
192	0.00544	3.52635	1.50939
192.2	0.00825	3.53281	1.5095
192.4	0.0045	3.53276	1.51567
192.6	0.00504	3.5323	1.52055
192.8	0.00413	3.53006	1.51762
193	0.00307	3.53771	1.5149
193.2	0.00824	3.53631	1.51933
193.4	0.00576	3.53552	1.52097
193.6	0.00294	3.53844	1.51827
193.8	0.00064	3.5418	1.52508
194	0.00165	3.54278	1.51974
194.2	0.00563	3.54354	1.52465
194.4	0.00412	3.54326	1.52181
194.6	0.00668	3.54395	1.52416
194.8	0.00684	3.54609	1.52634
195	0.00557	3.55047	1.52735
195.2	0.00528	3.5461	1.53115
195.4	0.00611	3.54892	1.52841
195.6	0.00564	3.54888	1.52564
195.8	0.00476	3.54921	1.52637
196	0.00113	3.549	1.52777
196.2	0.00405	3.55049	1.53297
196.4	0.00277	3.55519	1.5274
196.6	0.00057	3.55492	1.53366
196.8	0.00166	3.55288	1.5301
197	0.00143	3.55622	1.53089
197.2	0.00148	3.55939	1.52908
197.4	0.00399	3.55775	1.53475
197.6	0.00329	3.56142	1.53542
197.8	0.00398	3.55955	1.53605
198	0.00436	3.55844	1.5396
198.2	0.00264	3.5666	1.53654
198.4	0.0047	3.56284	1.53769
198.6	0.00024	3.55948	1.54016
198.8	0.00761	3.56411	1.53833
199	0.00045	3.56617	1.54342
199.2	0.00558	3.57007	1.54074
199.4	0.00437	3.56959	1.5443
199.6	0.00724	3.56813	1.54681
199.8	0.00205	3.56689	1.54415
200	0.002	3.57378	1.5463
200.2	0.00536	3.57392	1.54835
200.4	0.00078	3.57146	1.54534
200.6	0.00692	3.56959	1.54768
200.8	0.00791	3.57195	1.55181
201	0.00491	3.57339	1.54736
201.2	0.00528	3.57488	1.5462
201.4	0.0042	3.57758	1.54906
201.6	0.00153	3.5762	1.54961
201.8	0.00745	3.57572	1.55079
202	0.00441	3.57753	1.55136
202.2	0.00594	3.57852	1.55372
202.4	0.00185	3.58067	1.55807
202.6	0.00508	3.58024	1.5556
202.8	0.003	3.57825	1.55276
203	0.00335	3.58452	1.55726
203.2	0.00329	3.58347	1.56103
203.4	0.00359	3.58365	1.55359
203.6	0.00302	3.58165	1.56135
203.8	0.00266	3.58754	1.56247
204	0.00522	3.58693	1.5608
204.2	0.0034	3.58599	1.56221
204.4	0.00206	3.58851	1.56418
204.6	0.00085	3.58802	1.5632
204.8	0.00635	3.5899	1.5608
205	0.00184	3.59044	1.56139
205.2	0.00436	3.59174	1.56829
205.4	0.00028	3.59302	1.56609
205.6	0.00356	3.59376	1.56592
205.8	0.00652	3.59206	1.56572
206	0.002	3.59078	1.5662
206.2	0.00307	3.59478	1.56921
206.4	0.00329	3.59919	1.56738
206.6	0.00262	3.60214	1.56842
206.8	0.00695	3.59866	1.56567
207	0.00239	3.59837	1.57125
207.2	0.00196	3.60233	1.57381
207.4	0.00365	3.60726	1.5697
207.6	0.00655	3.60297	1.5715
207.8	0.00161	3.6041	1.57229
208	0.00568	3.60498	1.57531
208.2	0.00595	3.60332	1.57396
208.4	0.00491	3.60844	1.57527
208.6	0.00732	3.60382	1.57484
208.8	0.00389	3.60772	1.57941
209	0.00362	3.60624	1.57716
209.2	0.0018	3.6104	1.57839
209.4	0.00297	3.61054	1.57708
209.6	0.00578	3.60997	1.58266
209.8	0.00688	3.61054	1.5793
210	-0.00061	3.61403	1.57994
210.2	0.0023	3.61295	1.58072
210.4	0.00448	3.61404	1.58454
210.6	0.00502	3.61758	1.58246
210.8	0.00394	3.61676	1.58254
211	0.00523	3.61852	1.58555
211.2	0.00508	3.62135	1.5867
211.4	0.00289	3.61862	1.58754
211.6	0.00204	3.61732	1.59181
211.8	-0.0013	3.62169	1.58942
212	0.00426	3.62155	1.58793
212.2	0.00641	3.62447	1.59231
212.4	0.00509	3.62554	1.5917
212.6	0.00348	3.62193	1.58795
212.8	0.00345	3.6244	1.59299
213	0.00238	3.62658	1.59292
213.2	0.00665	3.62708	1.59345
213.4	0.00386	3.62553	1.59798
213.6	0.0032	3.62335	1.59578
213.8	0.00312	3.62433	1.5973
214	0.00812	3.62864	1.59848
214.2	0.00685	3.63246	1.59531
214.4	0.00583	3.62961	1.59898
214.6	0.00352	3.63003	1.59883
214.8	0.00349	3.63288	1.59769
215	-0.00179	3.63446	1.59957
215.2	0.0057	3.63116	1.60126
215.4	0.00418	3.63381	1.60153
215.6	0.00688	3.6347	1.59959
215.8	-0.00117	3.6377	1.6092
216	0.00094	3.6356	1.60698
216.2	0.00255	3.63642	1.60515
216.4	0.00505	3.63868	1.60923
216.6	0.00567	3.63681	1.60761
216.8	0.00643	3.63735	1.60455
217	0.00425	3.63977	1.60804
217.2	0.00377	3.64041	1.60852
217.4	-0.00089	3.6395	1.60979
217.6	0.00264	3.64217	1.61244
217.8	0.00375	3.64301	1.61022
218	0.00415	3.64523	1.61233
218.2	0.00295	3.64383	1.61344
218.4	0.00513	3.64697	1.61293
218.6	0.00251	3.65102	1.60948
218.8	0.00264	3.6511	1.61601
219	0.00536	3.64612	1.61431
219.2	0.00627	3.6505	1.61865
219.4	0.00592	3.64829	1.61471
219.6	0.00422	3.6519	1.61571
219.8	0.00333	3.6509	1.6171
220	0.00314	3.65441	1.6193
220.2	0.00395	3.65189	1.61902
220.4	0.00423	3.65539	1.61593
220.6	0.005	3.65201	1.61973
220.8	0.00324	3.65491	1.61922
221	0.00727	3.65243	1.61819
221.2	0.00349	3.66082	1.62155
221.4	0.00156	3.66124	1.6254
221.6	0.00058	3.65743	1.62019
221.8	0.00226	3.66291	1.625
222	0.00434	3.66031	1.62867
222.2	0.0069	3.6561	1.62873
222.4	0.00456	3.66027	1.62597
222.6	0.00422	3.66322	1.62641
222.8	0.00406	3.66128	1.62685
223	0.00242	3.66264	1.63017
223.2	0.00271	3.66768	1.62995
223.4	0.00274	3.66351	1.6303
223.6	0.00511	3.66523	1.62692
223.8	0.00512	3.66918	1.62935
224	0.00582	3.66784	1.62894
224.2	0.00369	3.66894	1.63077
224.4	1e-05	3.67258	1.62862
224.6	0.002	3.67317	1.62832
224.8	0.00413	3.67071	1.6323
225	0.00769	3.67509	1.63572
225.2	0.00568	3.67041	1.63859
225.4	0.00417	3.67476	1.63707
225.6	0.00226	3.67372	1.63456
225.8	0.00567	3.67645	1.63639
226	0.00128	3.674	1.64123
226.2	-0.00077	3.67466	1.64208
226.4	0.00672	3.67458	1.6392
226.6	0.00751	3.67495	1.64172
226.8	0.00258	3.6802	1.64501
227	0.00529	3.67854	1.64294
227.2	0.00132	3.68088	1.64169
227.4	0.00464	3.68303	1.64271
227.6	0.00331	3.68051	1.6423
227.8	0.00223	3.68155	1.64605
228	0.00348	3.68355	1.64228
228.2	0.00549	3.68177	1.64449
228.4	0.00462	3.68161	1.64752
228.6	0.00592	3.68577	1.65017
228.8	0.00245	3.68189	1.64667
229	0.00562	3.68496	1.64924
229.2	0.00138	3.68768	1.64515
229.4	0.00778	3.6914	1.64881
229.6	0.00629	3.68752	1.64759
229.8	0.00374	3.68587	1.64859
230	0.00721	3.68951	1.65084
230.2	0.00377	3.69227	1.65181
230.4	0.00755	3.69159	1.65472
230.6	0.00336	3.6903	1.65244
230.8	0.00215	3.69429	1.6517
231	0.00566	3.69563	1.65731
231.2	0.00271	3.6979	1.65831
231.4	0.00742	3.69612	1.65646
231.6	0.00872	3.69733	1.65421
231.8	0.00144	3.69817	1.65937
232	0.00641	3.69778	1.65986
232.2	0.00358	3.70083	1.65965
232.4	0.01097	3.69748	1.66118
232.6	0.00397	3.69473	1.65655
232.8	0.00228	3.69913	1.65941
233	0.00524	3.69899	1.66229
233.2	0.00856	3.70696	1.66172
233.4	0.00632	3.70405	1.6633
233.6	0.00428	3.70549	1.65945
233.8	0.00533	3.70229	1.66098
234	0.00112	3.70688	1.66372
234.2	0.00776	3.70546	1.66082
234.4	0.00375	3.70665	1.66402
234.6	0.00787	3.70921	1.66137
234.8	0.00431	3.70886	1.66547
235	0.00503	3.70855	1.66667
235.2	0.00882	3.71094	1.66726
235.4	0.00564	3.7073	1.67118
235.6	0.00419	3.71386	1.66928
235.8	0.00336	3.71081	1.66812
236	0.00818	3.713	1.67099
236.2	0.0073	3.71162	1.67443
236.4	0.00392	3.71602	1.6703
236.6	0.00515	3.71471	1.67337
236.8	0.00904	3.71293	1.67715
237	0.00284	3.71577	1.67601
237.2	0.00426	3.71393	1.6732
237.4	0.00713	3.71412	1.67312
237.6	0.00439	3.71628	1.67564
237.8	0.00197	3.71927	1.67974
238	0.00622	3.71581	1.67809
238.2	0.00413	3.72195	1.67688
238.4	0.00237	3.72295	1.67736
238.6	0.0026	3.72456	1.67965
238.8	0.00459	3.72159	1.68185
239	0.00083	3.72534	1.67975
239.2	0.00209	3.72127	1.68783
239.4	0.00281	3.72554	1.68066
239.6	0.00513	3.72129	1.68035
239.8	0.00512	3.72488	1.67931
240	0.00614	3.72537	1.68551
240.2	0.00818	3.72752	1.68499
240.4	0.00376	3.72572	1.68393

## Sheet: Fig.3d
Time (s)	BLI signal (nm)
	MR3	CV30	MR3+CV30
0	0	0	0
0.2	0.00216	0.00769	-0.00016
0.4	0.00415	0.00934	0.00309
0.6	8e-05	0.01814	0.00618
0.8	0.00018	0.02124	0.00544
1	0.00374	0.02451	0.00145
1.2	0.0049	0.0273	0.00274
1.4	0.00366	0.0363	-0.00077
1.6	0.0061	0.04357	0.00576
1.8	0.00325	0.04601	0.00537
2	0.00766	0.04922	0.00433
2.2	0.00344	0.06113	0.00246
2.4	0.00259	0.06444	0.00412
2.6	0.00391	0.06726	-0.00056
2.8	-8e-05	0.07308	0.00508
3	0.00247	0.07538	0.0078
3.2	0.00171	0.08302	0.00752
3.4	0.00195	0.08612	0.00575
3.6	0.00291	0.09261	0.00558
3.8	0.00081	0.09725	0.0065
4	0.00161	0.09863	0.00336
4.2	-0.00012	0.10448	0.00571
4.4	0.00207	0.1126	0.00661
4.6	0.00286	0.11825	0.0063
4.8	0.0022	0.12206	0.00951
5	0.00664	0.12313	0.00657
5.2	-1e-05	0.13059	0.00436
5.4	0.00621	0.13692	0.00915
5.6	0.00423	0.13888	0.0056
5.8	-0.00124	0.14315	0.0013
6	0.0039	0.14496	0.00557
6.2	0.00036	0.15349	0.00413
6.4	0.00706	0.15856	0.00934
6.6	0.00099	0.16272	0.00526
6.8	0.00218	0.16754	0.00657
7	0.00031	0.17041	0.00792
7.2	0.0016	0.17621	0.00816
7.4	0.00397	0.18093	0.00709
7.6	0.00218	0.1873	0.01011
7.8	0.00015	0.19072	0.00436
8	0.00168	0.19448	0.00507
8.2	0.00104	0.19802	0.00792
8.4	0.00356	0.20269	0.00921
8.6	-0.00109	0.21144	0.0073
8.8	0.00111	0.2149	0.00676
9	0.00649	0.21544	0.0115
9.2	0.00261	0.21993	0.00951
9.4	-0.00172	0.22249	0.01014
9.6	0.00176	0.22717	0.00862
9.8	0.00156	0.23449	0.00912
10	-0.00095	0.24099	0.00867
10.2	0.00012	0.24219	0.00713
10.4	0.00216	0.25048	0.00893
10.6	-0.00098	0.24793	0.00843
10.8	0.00262	0.258	0.01094
11	0.00251	0.25978	0.00822
11.2	-0.00036	0.26218	0.00905
11.4	-0.0008	0.26858	0.00773
11.6	0.00188	0.27307	0.01025
11.8	0.00203	0.27653	0.01054
12	-0.00052	0.27694	0.00502
12.2	-0.00094	0.28372	0.00735
12.4	0.00172	0.28811	0.01043
12.6	0.0002	0.29315	0.00725
12.8	0.00349	0.29851	0.00579
13	0.0026	0.3046	0.01004
13.2	0.00136	0.30527	0.01084
13.4	-0.00061	0.30921	0.01359
13.6	0.00057	0.3115	0.00982
13.8	0.00365	0.3205	0.01292
14	-0.00145	0.32116	0.0079
14.2	6e-05	0.329	0.00797
14.4	0.00323	0.32897	0.01122
14.6	0.00138	0.33597	0.00855
14.8	0.00056	0.33862	0.009
15	0.00042	0.34167	0.01033
15.2	-0.00108	0.3465	0.0117
15.4	0.00368	0.35004	0.00835
15.6	0.00047	0.35568	0.01114
15.8	-0.00045	0.35754	0.00827
16	0.00039	0.36167	0.01094
16.2	0.00197	0.3667	0.00811
16.4	0.00431	0.3711	0.01208
16.6	0.00092	0.37832	0.01447
16.8	-0.00138	0.37868	0.0085
17	-0.00137	0.38118	0.01052
17.2	0.0046	0.38809	0.01391
17.4	-0.00034	0.39149	0.01274
17.6	0.00304	0.39306	0.01365
17.8	-0.0011	0.39844	0.01312
18	0.00075	0.39834	0.01542
18.2	-0.00113	0.4066	0.01514
18.4	0.00166	0.40403	0.01361
18.6	0.00569	0.40742	0.01374
18.8	-0.00312	0.41829	0.01353
19	0.00308	0.4216	0.01157
19.2	0.00161	0.42115	0.01225
19.4	0.0006	0.42821	0.01057
19.6	0.00025	0.42977	0.01312
19.8	0.00027	0.43563	0.01249
20	0.00163	0.43699	0.01686
20.2	-0.00161	0.44267	0.01195
20.4	-0.00123	0.4461	0.01352
20.6	-0.00044	0.45121	0.01647
20.8	0.00285	0.45284	0.01604
21	0.00097	0.45746	0.0121
21.2	0.00211	0.45677	0.0129
21.4	0.00148	0.46177	0.01154
21.6	0.00414	0.46354	0.01256
21.8	0.00155	0.46558	0.01639
22	0.00229	0.47509	0.0185
22.2	-0.00262	0.47222	0.01633
22.4	-0.00238	0.48419	0.01425
22.6	0.00143	0.48583	0.01555
22.8	-0.00134	0.48891	0.01179
23	-0.00225	0.49013	0.01789
23.2	-0.00034	0.49436	0.0176
23.4	0.00011	0.49716	0.01429
23.6	-0.00309	0.50755	0.01246
23.8	0.0001	0.50538	0.01767
24	-0.00145	0.50591	0.01361
24.2	-0.00266	0.50891	0.01602
24.4	-0.00251	0.5147	0.01636
24.6	-9e-05	0.51479	0.01514
24.8	-0.00172	0.52305	0.01728
25	0.00225	0.53131	0.01781
25.2	0.00079	0.52673	0.01714
25.4	0.00158	0.53162	0.01963
25.6	0.0004	0.53781	0.01819
25.8	-0.00314	0.54142	0.01778
26	0.00281	0.54014	0.01629
26.2	-0.00519	0.54508	0.02057
26.4	-0.0023	0.54616	0.01685
26.6	-0.00271	0.55544	0.01798
26.8	0.00083	0.5547	0.01932
27	0.00022	0.56254	0.01599
27.2	0.00069	0.56171	0.01993
27.4	-0.00109	0.56454	0.01563
27.6	0.00501	0.56925	0.01906
27.8	0.00065	0.5687	0.02105
28	0.00021	0.57291	0.02091
28.2	-0.00132	0.57844	0.02029
28.4	0.00162	0.57796	0.01953
28.6	0.00197	0.58193	0.01937
28.8	-0.00157	0.58711	0.01977
29	0.00095	0.58746	0.01892
29.2	0.0034	0.59162	0.01748
29.4	-0.00394	0.59493	0.01864
29.6	-0.00406	0.59774	0.02181
29.8	-0.0001	0.59735	0.02402
30	-0.00284	0.60576	0.02033
30.2	-0.00103	0.60676	0.02088
30.4	-0.00086	0.61098	0.02098
30.6	-6e-05	0.61267	0.02151
30.8	-0.00352	0.61919	0.01831
31	-0.0023	0.62228	0.01443
31.2	-0.00201	0.62701	0.02168
31.4	-0.00332	0.62338	0.02216
31.6	0.0024	0.63189	0.02293
31.8	0.00135	0.62856	0.02107
32	0.0002	0.63559	0.02118
32.2	0.00047	0.63738	0.02126
32.4	-0.00238	0.64467	0.02531
32.6	0.00059	0.64551	0.01985
32.8	-0.00271	0.64912	0.02034
33	-0.00227	0.64687	0.02305
33.2	0.00153	0.65093	0.02228
33.4	-0.00093	0.65617	0.01966
33.6	-0.0024	0.65949	0.02188
33.8	-0.00055	0.6633	0.02369
34	0.00156	0.66637	0.02782
34.2	-0.00173	0.6657	0.02329
34.4	-0.00132	0.66969	0.02288
34.6	0.00138	0.67181	0.02234
34.8	-0.00126	0.67922	0.02033
35	0.00104	0.67812	0.01978
35.2	-0.00114	0.68213	0.02147
35.4	0.00176	0.68162	0.02646
35.6	-0.00103	0.68564	0.0214
35.8	-0.00045	0.69043	0.02434
36	0.00103	0.69201	0.02651
36.2	0.0009	0.6979	0.02541
36.4	-0.00241	0.70462	0.02505
36.6	0.0013	0.70445	0.02397
36.8	-0.00088	0.70432	0.02331
37	0.00177	0.70855	0.0288
37.2	-0.00438	0.70633	0.0219
37.4	-0.00195	0.70784	0.02161
37.6	-0.0016	0.71677	0.02323
37.8	0.00253	0.71736	0.0216
38	-0.0046	0.71746	0.02062
38.2	-0.00085	0.72268	0.02272
38.4	0.00259	0.72576	0.02577
38.6	0.00125	0.72783	0.02268
38.8	-0.0005	0.72819	0.02175
39	0.00246	0.73417	0.02483
39.2	0.00253	0.74047	0.02518
39.4	-0.00217	0.73982	0.02662
39.6	-0.00171	0.74268	0.02821
39.8	-0.0004	0.74292	0.02382
40	-0.00114	0.74407	0.02258
40.2	6e-05	0.74771	0.02706
40.4	0.00055	0.75524	0.02582
40.6	-0.00094	0.75361	0.02396
40.8	-0.00269	0.75781	0.03012
41	-0.0021	0.7591	0.02651
41.2	-0.00541	0.76146	0.02599
41.4	-0.00088	0.76267	0.02505
41.6	9e-05	0.77093	0.03065
41.8	-0.00287	0.7691	0.02874
42	-0.00163	0.77505	0.02269
42.2	-0.00404	0.77003	0.02644
42.4	-0.0002	0.77892	0.02977
42.6	-0.00136	0.78135	0.03324
42.8	0.00205	0.78037	0.02719
43	0.00202	0.78456	0.0326
43.2	0.00031	0.78808	0.02775
43.4	-0.00058	0.7886	0.02738
43.6	-0.00023	0.78989	0.02726
43.8	-0.0035	0.79408	0.0309
44	0.0018	0.80106	0.03198
44.2	-0.00053	0.80049	0.02571
44.4	0.00186	0.80084	0.0273
44.6	-0.00234	0.80103	0.02589
44.8	-0.00017	0.80622	0.02907
45	-0.00427	0.80629	0.03161
45.2	-0.00038	0.81043	0.03027
45.4	-0.00053	0.8177	0.03284
45.6	-0.00327	0.81776	0.03015
45.8	0.00182	0.81979	0.02835
46	-0.00241	0.82126	0.03413
46.2	0.00057	0.82421	0.02946
46.4	-0.00149	0.82698	0.03254
46.6	0.0008	0.82915	0.03159
46.8	-3e-05	0.83117	0.02935
47	-0.00018	0.83054	0.03068
47.2	-0.00176	0.83214	0.03068
47.4	0.00231	0.83711	0.0284
47.6	-0.00079	0.83828	0.03245
47.8	0.00142	0.83806	0.02874
48	0.0035	0.84342	0.02915
48.2	0.00032	0.84814	0.03015
48.4	4e-05	0.84922	0.03023
48.6	-0.00301	0.84998	0.03479
48.8	-0.00063	0.85418	0.03209
49	-0.00037	0.85542	0.03097
49.2	0.00133	0.85756	0.03194
49.4	0.0023	0.85729	0.03219
49.6	-4e-05	0.86205	0.02873
49.8	0.00189	0.86082	0.03475
50	-0.0008	0.86763	0.03038
50.2	-0.00291	0.86497	0.03191
50.4	0.00203	0.86939	0.03339
50.6	0.00069	0.87211	0.03577
50.8	-0.00359	0.87564	0.03519
51	-0.00153	0.87898	0.03291
51.2	0.00115	0.87935	0.03547
51.4	-0.00018	0.87993	0.03146
51.6	-0.00199	0.88541	0.03377
51.8	-0.00364	0.88885	0.02751
52	-0.00058	0.8893	0.03012
52.2	0.00155	0.8925	0.03424
52.4	-0.00098	0.89195	0.03097
52.6	-0.00322	0.89579	0.03008
52.8	-0.00284	0.89691	0.03141
53	-0.00019	0.90377	0.03492
53.2	0.00171	0.90229	0.03373
53.4	-0.00015	0.90216	0.03879
53.6	0.00115	0.90751	0.03229
53.8	-0.00243	0.9078	0.03336
54	-0.00106	0.90943	0.0316
54.2	0.00116	0.90896	0.03196
54.4	-0.00182	0.91517	0.03205
54.6	-0.00057	0.9159	0.03072
54.8	-0.00012	0.91914	0.03311
55	0.00164	0.91675	0.03466
55.2	-0.00371	0.91933	0.03533
55.4	-0.00096	0.92249	0.03509
55.6	0.00053	0.92466	0.03671
55.8	0.00025	0.9323	0.03617
56	0.00091	0.93341	0.03426
56.2	0.00297	0.93195	0.03451
56.4	0.0026	0.93314	0.03439
56.6	0.00071	0.9358	0.03727
56.8	0.00251	0.93722	0.03391
57	0.00253	0.93959	0.03507
57.2	0.00234	0.94342	0.03247
57.4	0.0005	0.94568	0.03713
57.6	0.00173	0.94499	0.03416
57.8	4e-05	0.95086	0.03568
58	-0.0018	0.94981	0.03268
58.2	0.00091	0.95243	0.03691
58.4	-0.0018	0.95247	0.03568
58.6	-0.00225	0.95838	0.03777
58.8	0.00144	0.96023	0.03808
59	-0.00269	0.96177	0.03524
59.2	0.00302	0.9584	0.03526
59.4	0.00186	0.95965	0.03858
59.6	-0.00172	0.97113	0.0379
59.8	0.00196	0.96918	0.03204
60	-0.00253	0.97029	0.03693
60.2	0.00106	0.972	0.03553
60.4	0.00107	0.97425	0.03859
60.6	0.0001	0.97768	0.03435
60.8	0.00032	0.97189	0.0342
61	-0.00257	0.98075	0.03358
61.2	0.00426	0.98428	0.03497
61.4	-0.00173	0.98045	0.03894
61.6	-0.00176	0.98806	0.03526
61.8	-1e-05	0.98431	0.04013
62	0.00114	0.98987	0.03805
62.2	-0.00058	0.99189	0.03743
62.4	-0.00169	0.99209	0.03813
62.6	-0.00241	0.99085	0.03595
62.8	0.00324	0.9971	0.03885
63	0.0014	1.00051	0.03639
63.2	0.00218	1.00036	0.03925
63.4	-0.00238	1.00059	0.03489
63.6	-0.00091	1.00449	0.03483
63.8	0.00073	1.00461	0.04235
64	-0.00052	1.00557	0.03841
64.2	0.00104	1.00731	0.04123
64.4	-0.00068	1.00849	0.0386
64.6	0.00382	1.01068	0.03895
64.8	-0.00108	1.01453	0.03709
65	0.00318	1.01229	0.03997
65.2	-0.00046	1.01736	0.0411
65.4	-0.00572	1.02007	0.03711
65.6	0.00244	1.02007	0.03803
65.8	-0.00024	1.02305	0.03935
66	0.00206	1.02756	0.03614
66.2	-0.00118	1.02811	0.03844
66.4	-0.00077	1.02958	0.03795
66.6	0.00385	1.03095	0.03985
66.8	-0.0005	1.02975	0.04217
67	-0.00042	1.03464	0.04231
67.2	-0.00086	1.03487	0.03939
67.4	0.00244	1.03833	0.04554
67.6	-0.0002	1.03791	0.03733
67.8	0.00428	1.03986	0.04194
68	-0.00151	1.04108	0.03943
68.2	-0.00204	1.03836	0.03844
68.4	0.00355	1.04432	0.04451
68.6	0.00336	1.0457	0.03933
68.8	-0.00136	1.04587	0.04214
69	0.0015	1.04943	0.04273
69.2	-0.00182	1.05261	0.04327
69.4	0.00592	1.05425	0.04421
69.6	0.00525	1.05439	0.04534
69.8	0.00207	1.05516	0.04132
70	0.00227	1.06118	0.04084
70.2	-0.00169	1.06269	0.04032
70.4	0.00084	1.06309	0.03822
70.6	0.00036	1.06141	0.04269
70.8	-0.0022	1.06489	0.0427
71	0.00174	1.06613	0.04342
71.2	-0.00022	1.0704	0.0434
71.4	0.00071	1.07233	0.04198
71.6	-0.00061	1.07312	0.04324
71.8	0.0014	1.07488	0.04207
72	0.00031	1.07557	0.04363
72.2	0.0005	1.07733	0.04454
72.4	0.00371	1.07899	0.0442
72.6	-0.00029	1.08247	0.04309
72.8	-0.00196	1.07977	0.0412
73	0.00292	1.0867	0.0446
73.2	0.00275	1.08367	0.04379
73.4	-1e-05	1.08531	0.04411
73.6	-0.00358	1.08919	0.04326
73.8	0.00251	1.09083	0.04353
74	0.00439	1.09459	0.04206
74.2	-0.0005	1.09725	0.04668
74.4	-0.00086	1.09508	0.04472
74.6	-0.00078	1.09523	0.04859
74.8	0.00046	1.09593	0.04572
75	-0.00048	1.10151	0.04603
75.2	0.00315	1.09675	0.04796
75.4	0.00332	1.10261	0.04423
75.6	0.0002	1.10439	0.04571
75.8	-0.00127	1.10488	0.04591
76	-0.00163	1.10731	0.04441
76.2	-0.00055	1.10827	0.04548
76.4	0.00124	1.1116	0.04451
76.6	-0.00097	1.11329	0.04534
76.8	0.0015	1.11597	0.04408
77	0.00048	1.11769	0.04547
77.2	0.00211	1.11634	0.04612
77.4	0.00179	1.11939	0.04721
77.6	-0.00152	1.1168	0.04462
77.8	0.00215	1.12118	0.04465
78	-0.00374	1.1226	0.0443
78.2	-0.00135	1.1231	0.04387
78.4	0.00075	1.1233	0.04729
78.6	0.0003	1.1296	0.04755
78.8	-0.00196	1.12895	0.04657
79	0.00386	1.13011	0.04465
79.2	-0.00299	1.1313	0.04885
79.4	-0.00217	1.13196	0.04717
79.6	0.00535	1.1361	0.04881
79.8	0.00039	1.13319	0.04997
80	-0.00074	1.13523	0.05166
[truncated: 802 more rows]

## Sheet: Fig.3e
Time (s)	BLI signal (nm)
[truncated: 1,510 more rows]

[truncated: 29 more sheets: Fig.3f, Fig.3g, Fig.3h, Fig.3i, Fig.3j, Fig.4a, Fig.4b, Fig.4c, Fig4d, Fig.5a, Fig.5b, Fig.5c, Fig.5d, Fig.5e, Fig.5f, Fig.5g, Fig.5h, Fig.5i, Fig.S3, Fig.S6e …]
